# Supplementary material for: CORE GREML for estimating covariance between random effects in linear mixed models for complex trait analyses
Source: Nat Commun. 2020 Aug 21;11:4208. doi: 10.1038/s41467-020-18085-5 (PMC7442840; doi:10.1038/s41467-020-18085-5)
Supplement: Supplementary file 4 — Source Data [file 41467_2020_18085_MOESM4_ESM.zip]

Archive with 19 entries (19 files):
- source_data_for_figures/Fig_1_source_data.txt
- source_data_for_figures/Fig_2_source_data.txt
- source_data_for_figures/Fig_3_source_data.txt
- source_data_for_figures/Fig_4_source_data.txt
- source_data_for_figures/Fig_5_source_data.txt
- source_data_for_figures/Fig_6a_source_data.txt
- source_data_for_figures/Fig_6b_source_data.txt
- source_data_for_figures/SupplementaryFig_1_source_data.txt
- source_data_for_figures/SupplementaryFig_10_source_data.txt
- source_data_for_figures/SupplementaryFig_11_source_data.txt
- source_data_for_figures/SupplementaryFig_2_source_data.txt
- source_data_for_figures/SupplementaryFig_3_source_data.txt
- source_data_for_figures/SupplementaryFig_4_source_data.txt
- source_data_for_figures/SupplementaryFig_5_source_data.txt
- source_data_for_figures/SupplementaryFig_6a_source_data.txt
- source_data_for_figures/SupplementaryFig_6b_source_data.txt
- source_data_for_figures/SupplementaryFig_7_source_data.txt
- source_data_for_figures/SupplementaryFig_8__source_data.txt
- source_data_for_figures/SupplementaryFIg_9_source_data.txt
