# Supplementary material for: CORE GREML for estimating covariance between random effects in linear mixed models for complex trait analyses
Source: Nat Commun. 2020 Aug 21;11:4208. doi: 10.1038/s41467-020-18085-5 (PMC7442840; doi:10.1038/s41467-020-18085-5)
Supplement: Supplementary file 4 — Source Data [file 41467_2020_18085_MOESM4_ESM.zip › source_data_for_figures/Fig_1_source_data.txt]

trait g g_se t t_se model
bmi 0.2263 0.0051 NA NA g
height 0.4985 0.0051 NA NA g
sitheight 0.3806 0.0053 NA NA g
heelbmd 0.3344 0.0082 NA NA g
weight 0.2588 0.0052 NA NA g
fluidiq 0.2343 0.0126 NA NA g
edu 0.1446 0.0047 NA NA g
diapres 0.1473 0.0051 NA NA g
waist 0.1963 0.005 NA NA g
hip 0.2104 0.0051 NA NA g
bmi 0.2093 0.0057 0.0172 0.0027 gt
height 0.3597 0.0064 0.1464 0.0054 gt
sitheight 0.2938 0.0063 0.088 0.0046 gt
heelbmd 0.3 0.0092 0.0343 0.0049 gt
weight 0.2226 0.0058 0.0368 0.0033 gt
fluidiq 0.2228 0.0138 0.011 0.0057 gt
edu 0.1387 0.0051 0.0059 0.0021 gt
diapres 0.1211 0.0056 0.0247 0.0029 gt
waist 0.1796 0.0055 0.0164 0.0026 gt
hip 0.1805 0.0056 0.0295 0.003 gt
