# Supplementary material for: CORE GREML for estimating covariance between random effects in linear mixed models for complex trait analyses
Source: Nat Commun. 2020 Aug 21;11:4208. doi: 10.1038/s41467-020-18085-5 (PMC7442840; doi:10.1038/s41467-020-18085-5)
Supplement: Supplementary file 4 — Source Data [file 41467_2020_18085_MOESM4_ESM.zip › source_data_for_figures/Fig_2_source_data.txt]

trait v g_r se_gr gt_r se_gtr gtcov_r se_gtcovr p_g_gt p_gt_gtcov
bmi 1 0.219958100822343 0.00208752680295594 0.222110081290129 0.00200756167957118 0.22200586722902 0.00201761068573134 0.00041596541000002 0.965699831859603
height 1 0.428272786284797 0.00263000450221284 0.446424366684928 0.00296236015348068 0.447567924937909 0.00293226507578666 1.50014453430754e-05 0.000209888637131688
sitheight 1 0.34303153281527 0.00130751016771063 0.353830948543482 0.00170554051850745 0.354898025749145 0.00160991017788407 1.15731946899801e-05 0.000852961265460249
heelbmd 1 0.249478958561596 0.00179634143330724 0.251790856682918 0.0017989350358126 0.252444397500342 0.00168714583835003 0.0383056999321956 0.0287362558591513
weight 1 0.246023702364782 0.00249821423559159 0.252088260845769 0.00260096122097543 0.25209011420043 0.0026139079529249 5.16145649352938e-05 0.45809697111437
fluidiq 1 0.151772527465666 0.00659278847567932 0.15198913864592 0.0066185495071126 0.152390340950499 0.00631689914722869 0.195470792988157 0.197404111779731
edu 1 0.152873626034058 0.00162553217828858 0.15319987590762 0.00169919251431202 0.152937460536494 0.00151865180759256 0.0715803112750336 0.81410429891348
diapres 1 0.149932419551504 0.000999928435602331 0.155453826043061 0.00182125131300832 0.156075300034555 0.00185609676239957 0.00384893548827141 0.0213717343330998
waist 1 0.196364395945587 0.00240411578811737 0.197857477655053 0.00271782993331116 0.197773633225012 0.0027229301228481 0.00709467632359687 0.893496359982334
hip 1 0.201754911714189 0.00210683043011014 0.205821309743209 0.00257252002546842 0.205969357841727 0.0025567385732785 0.000787637193797751 0.146153401637179
