# Supplementary material for: CORE GREML for estimating covariance between random effects in linear mixed models for complex trait analyses
Source: Nat Commun. 2020 Aug 21;11:4208. doi: 10.1038/s41467-020-18085-5 (PMC7442840; doi:10.1038/s41467-020-18085-5)
Supplement: Supplementary file 4 — Source Data [file 41467_2020_18085_MOESM4_ESM.zip › source_data_for_figures/Fig_3_source_data.txt]

trait cov_est cov_se cor_est cor_se
bmi 0.0038 0.0054 0.1153487 0.1694389
weight 0.004 0.0058 0.1437165 0.029652927
waist 0.0021 0.0058 0.1641308 0.042133041
hip 0.0063 0.0053 0.1190335 0.1126359
height 0.0244 0.0047 0.081536777 0.1196145
sitheight 0.0171 0.004 -0.1782528 0.124651
heelbmd 0.0094 0.0087 0.067253828 0.1886148
diapres -0.009 0.0065 0.1583135 0.139383
