# Supplementary material for: CORE GREML for estimating covariance between random effects in linear mixed models for complex trait analyses
Source: Nat Commun. 2020 Aug 21;11:4208. doi: 10.1038/s41467-020-18085-5 (PMC7442840; doi:10.1038/s41467-020-18085-5)
Supplement: Supplementary file 4 — Source Data [file 41467_2020_18085_MOESM4_ESM.zip › source_data_for_figures/Fig_4_source_data.txt]

trait cov_est cov_se cor_est cor_se
bmi 0.002 0.0045 0.04219522 0.099186309
weight 0.0041 0.005 0.0559096 0.070648
edu -0.0048 0.0048 -0.1437732 0.1256551
waist 0.0038 0.0047 0.083872743 0.1125175
hip 0.0098 0.0044 0.1917195 0.099264562
height 0.0628 0.0065 0.3541568 0.045863204
sitheight 0.0435 0.0053 0.4070166 0.064420894
heelbmd 0.0306 0.0067 0.5814318 0.2064687
diapres 0.0181 0.0049 0.4601087 0.1693427
