# Supplementary material for: CORE GREML for estimating covariance between random effects in linear mixed models for complex trait analyses
Source: Nat Commun. 2020 Aug 21;11:4208. doi: 10.1038/s41467-020-18085-5 (PMC7442840; doi:10.1038/s41467-020-18085-5)
Supplement: Supplementary file 4 — Source Data [file 41467_2020_18085_MOESM4_ESM.zip › source_data_for_figures/Fig_5_source_data.txt]

trait method mod_par est se
height greml epsilon 0.4774 0.0042
sitheight greml epsilon 0.5288 0.0042
heelbmd greml epsilon 0.5191 0.0062
diapres greml epsilon 0.8121 0.0057
height coregreml epsilon 0.4736 0.0042
sitheight coregreml epsilon 0.5265 0.0042
heelbmd coregreml epsilon 0.5183 0.0063
diapres coregreml epsilon 0.8117 0.0057
height greml g 0.3476 0.0067
sitheight greml g 0.2514 0.0057
heelbmd greml g 0.2339 0.0077
diapres greml g 0.1152 0.0054
height coregreml g 0.3038 0.0079
sitheight coregreml g 0.2184 0.0068
heelbmd coregreml g 0.2067 0.0096
diapres coregreml g 0.0992 0.0068
height greml t 0.1415 0.0056
sitheight greml t 0.0753 0.004
heelbmd greml t 0.0267 0.0038
diapres greml t 0.0235 0.0028
height coregreml t 0.1035 0.0062
sitheight coregreml t 0.0523 0.0045
heelbmd coregreml t 0.0134 0.0044
diapres coregreml t 0.0156 0.0033
height greml covgt NA NA
sitheight greml covgt NA NA
heelbmd greml covgt NA NA
diapres greml covgt NA NA
height coregreml covgt 0.0628 0.0065
sitheight coregreml covgt 0.0435 0.0053
heelbmd coregreml covgt 0.0306 0.0067
diapres coregreml covgt 0.0181 0.0049
