# Supplementary material for: CORE GREML for estimating covariance between random effects in linear mixed models for complex trait analyses
Source: Nat Commun. 2020 Aug 21;11:4208. doi: 10.1038/s41467-020-18085-5 (PMC7442840; doi:10.1038/s41467-020-18085-5)
Supplement: Supplementary file 4 — Source Data [file 41467_2020_18085_MOESM4_ESM.zip › source_data_for_figures/Fig_6a_source_data.txt]

trait method mod_par est se
height greml epsilon 0.4808 0.0041
sitheight greml epsilon 0.5298 0.0042
height coregreml epsilon 0.479 0.0042
sitheight coregreml epsilon 0.529 0.0043
height greml reg 0.1463 0.0046
sitheight greml reg 0.0815 0.0036
height coregreml reg 0.1315 0.0052
sitheight coregreml reg 0.0716 0.0042
height greml dhs 0.231 0.0074
sitheight greml dhs 0.1607 0.0066
height coregreml dhs 0.2192 0.0077
sitheight coregreml dhs 0.1516 0.0069
height greml others 0.0958 0.0073
sitheight greml others 0.0788 0.0066
height coregreml others 0.0961 0.0073
sitheight coregreml others 0.079 0.0066
height greml covregDhs NA NA
sitheight greml covregDhs NA NA
height coregreml covregDhs 0.0244 0.0047
sitheight coregreml covregDhs 0.0171 0.004
