# Supplementary material for: CORE GREML for estimating covariance between random effects in linear mixed models for complex trait analyses
Source: Nat Commun. 2020 Aug 21;11:4208. doi: 10.1038/s41467-020-18085-5 (PMC7442840; doi:10.1038/s41467-020-18085-5)
Supplement: Supplementary file 4 — Source Data [file 41467_2020_18085_MOESM4_ESM.zip › source_data_for_figures/Fig_6b_source_data.txt]

trait method mod_par est se
height greml reg 0.3092369 0.0088847745
sitheight greml reg 0.2538941 0.010680868
height coregreml reg 0.2653349 0.011361565
sitheight coregreml reg 0.2128419 0.013402062
height greml dhs 0.4882689 0.014895381
sitheight greml dhs 0.500623 0.019583531
height coregreml dhs 0.4422922 0.016387032
sitheight coregreml dhs 0.450654 0.021584567
height greml others 0.2024942 0.014832552
sitheight greml others 0.2454829 0.019715123
height coregreml others 0.1939064 0.014265595
sitheight coregreml others 0.2348395 0.018997399
height greml corregDhs NA NA
sitheight greml corregDhs NA NA
height coregreml corregDhs 0.1437165 0.029652927
sitheight coregreml corregDhs 0.1641308 0.042133041
