# Supplementary material for: CORE GREML for estimating covariance between random effects in linear mixed models for complex trait analyses
Source: Nat Commun. 2020 Aug 21;11:4208. doi: 10.1038/s41467-020-18085-5 (PMC7442840; doi:10.1038/s41467-020-18085-5)
Supplement: Supplementary file 4 — Source Data [file 41467_2020_18085_MOESM4_ESM.zip › source_data_for_figures/SupplementaryFig_1_source_data.txt]

trait h2 h2_se
edu 0.1446 0.0047
diapres 0.1473 0.0051
waist 0.1963 0.005
hip 0.2104 0.0051
bmi 0.2263 0.0051
fluidiq 0.2343 0.0126
weight 0.2588 0.0052
heelbmd 0.3344 0.0082
sitheight 0.3806 0.0053
height 0.4985 0.0051
