# Supplementary material for: CORE GREML for estimating covariance between random effects in linear mixed models for complex trait analyses
Source: Nat Commun. 2020 Aug 21;11:4208. doi: 10.1038/s41467-020-18085-5 (PMC7442840; doi:10.1038/s41467-020-18085-5)
Supplement: Supplementary file 4 — Source Data [file 41467_2020_18085_MOESM4_ESM.zip › source_data_for_figures/SupplementaryFig_10_source_data.txt]

trait	reg	reg_se	dhs	dhs_se	others	others_se	corregDhs	corregDhs_se	p_cor	sum_se	sum	method
bmi	0.0253	0.0032	0.0668	0.0071	0.1348	0.0077	NA	NA	NA	0.005146272	0.2269	greml
height	0.1534	0.0045	0.2421	0.0075	0.1004	0.0076	NA	NA	NA	0.00497329	0.4959	greml
sitheight	0.0958	0.0041	0.1889	0.0076	0.0927	0.0078	NA	NA	NA	0.0052499743	0.3774	greml
heelbmd	0.0521	0.0055	0.23	0.0118	0.0511	0.012	NA	NA	NA	0.00809165	0.3332	greml
weight	0.0447	0.0035	0.091	0.0072	0.1241	0.0077	NA	NA	NA	0.0052170563	0.2598	greml
fluidiq	0.0193	0.0078	0.0733	0.0186	0.1425	0.0197	NA	NA	NA	0.012629899	0.2351	greml
edu	0.0064	0.0028	0.0272	0.0065	0.1107	0.0071	NA	NA	NA	0.0047285347	0.1443	greml
diapres	0.0291	0.0032	0.0799	0.0071	0.0387	0.0073	NA	NA	NA	0.0050536008	0.1477	greml
waist	0.0243	0.0031	0.064	0.007	0.1087	0.0075	NA	NA	NA	0.0050233067	0.197	greml
hip	0.0351	0.0033	0.0821	0.0071	0.0934	0.0075	NA	NA	NA	0.0050807684	0.2106	greml
bmi	0.029177394	0.0043361248	0.055902906	0.015506159	0.1327694	0.015926359	0.1153487	0.1694389	0.4960178	0.0060380991	0.224714968738507	coregreml
height	0.1349272	0.0055207312	0.2249128	0.0080364626	0.098604552	0.0074551757	0.1437165	0.029652927	1.2558171e-06	0.0053147087	0.508516314385389	coregreml
sitheight	0.082736306	0.004954352	0.1751791	0.0080659892	0.091287263	0.007644678	0.1641308	0.042133041	9.798196e-05	0.0057329638	0.388721978275942	coregreml
heelbmd	0.049079753	0.0071951626	0.2075665	0.026498778	0.042177916	0.023683371	0.1190335	0.1126359	0.2906032	0.008942904	0.33819018404908	coregreml
weight	0.044862688	0.004590672	0.075165719	0.015591023	0.1139915	0.015556465	0.081536777	0.1196145	0.4954521	0.0060650026	0.261955492424242	coregreml
fluidiq	0.020927206	0.010268069	0.0079102833	0.039219894	0.061379794	0.03831061	-1.424178	3.459422	0.6805733	0.01402263	0.242815660358466	coregreml
edu	0.0067404425	0.0036809326	0.030583501	0.014678691	0.128169	0.015409254	0.8057933	0.5609466	0.1508634	0.0056855092	0.14215291750503	coregreml
diapres	0.03275387	0.0044334312	0.087449647	0.016248342	0.03762985	0.01529707	-0.1782528	0.124651	0.1527127	0.0060861781	0.144265422938308	coregreml
waist	0.027936082	0.0041811462	0.04358029	0.015115211	0.094647445	0.01521014	0.067253828	0.1886148	0.7214159	0.0059288852	0.196111297351659	coregreml
hip	0.036986131	0.0043776175	0.066849932	0.015358399	0.088591777	0.015268863	0.1583135	0.139383	0.2560335	0.0060030967	0.210421092090466	coregreml
