# Supplementary material for: CORE GREML for estimating covariance between random effects in linear mixed models for complex trait analyses
Source: Nat Commun. 2020 Aug 21;11:4208. doi: 10.1038/s41467-020-18085-5 (PMC7442840; doi:10.1038/s41467-020-18085-5)
Supplement: Supplementary file 4 — Source Data [file 41467_2020_18085_MOESM4_ESM.zip › source_data_for_figures/SupplementaryFig_11_source_data.txt]

trait	reg	reg_se	dhs	dhs_se	others	others_se	corregDhs	corregDhs_se	p_cor	method
bmi	0.111588	0.014024037	0.2945279	0.030535577	0.5938841	0.03094928	NA	NA	NA	greml
height	0.3092369	0.0088847745	0.4882689	0.014895381	0.2024942	0.014832552	NA	NA	NA	greml
sitheight	0.2538941	0.010680868	0.500623	0.019583531	0.2454829	0.019715123	NA	NA	NA	greml
heelbmd	0.1563103	0.016357409	0.690467	0.034854859	0.1532227	0.035035167	NA	NA	NA	greml
weight	0.1719891	0.013260353	0.350365	0.027114009	0.477646	0.027541945	NA	NA	NA	greml
fluidiq	0.082144402	0.032980818	0.3117164	0.076850712	0.6061392	0.077087238	NA	NA	NA	greml
edu	0.044382803	0.019039063	0.1886269	0.044260211	0.7669903	0.044692766	NA	NA	NA	greml
diapres	0.1965812	0.021920029	0.5413105	0.046246342	0.2621083	0.046868511	NA	NA	NA	greml
waist	0.1233729	0.015609695	0.3248444	0.034340721	0.5517827	0.03480988	NA	NA	NA	greml
hip	0.1669627	0.015379202	0.3895796	0.032566156	0.4434577	0.032996152	NA	NA	NA	greml
bmi	0.1298418	0.020279022	0.2487725	0.070118077	0.5908347	0.073625773	0.1153487	0.1694389	0.4960178	coregreml
height	0.2653349	0.011361565	0.4422922	0.016387032	0.1939064	0.014265595	0.1437165	0.029652927	1.2558171e-06	coregreml
sitheight	0.2128419	0.013402062	0.450654	0.021584567	0.2348395	0.018997399	0.1641308	0.042133041	9.798196e-05	coregreml
heelbmd	0.1451247	0.022140987	0.6137566	0.08110895	0.1247166	0.070104375	0.1190335	0.1126359	0.2906032	coregreml
weight	0.1712607	0.018616736	0.2869408	0.060595464	0.4351559	0.060749825	0.081536777	0.1196145	0.4954521	coregreml
fluidiq	0.086185567	0.043530647	0.032577321	0.1616157	0.2527835	0.1582273	-1.424178	3.459422	0.6805733	coregreml
edu	0.047416843	0.02640534	0.2151451	0.10497	0.9016277	0.1173788	0.8057933	0.5609466	0.1508634	coregreml
diapres	0.2270389	0.034057606	0.6061719	0.1188907	0.2608376	0.1075967	-0.1782528	0.124651	0.1527127	coregreml
waist	0.1424501	0.022596939	0.2222222	0.078180499	0.4826211	0.079882719	0.067253828	0.1886148	0.7214159	coregreml
hip	0.175772	0.022331553	0.317696	0.074604027	0.4210214	0.074341208	0.1583135	0.139383	0.2560335	coregreml
