# Supplementary material for: CORE GREML for estimating covariance between random effects in linear mixed models for complex trait analyses
Source: Nat Commun. 2020 Aug 21;11:4208. doi: 10.1038/s41467-020-18085-5 (PMC7442840; doi:10.1038/s41467-020-18085-5)
Supplement: Supplementary file 4 — Source Data [file 41467_2020_18085_MOESM4_ESM.zip › source_data_for_figures/SupplementaryFig_2_source_data.txt]

trial mod_par est mod cov
1 vg 0.3875 coregreml >0
2 vg 0.4206 coregreml >0
3 vg 0.3662 coregreml >0
4 vg 0.2845 coregreml >0
5 vg 0.463 coregreml >0
6 vg 0.5383 coregreml >0
7 vg 0.4573 coregreml >0
8 vg 0.4482 coregreml >0
9 vg 0.464 coregreml >0
10 vg 0.299 coregreml >0
11 vg 0.3435 coregreml >0
12 vg 0.476 coregreml >0
13 vg 0.3735 coregreml >0
14 vg 0.4759 coregreml >0
15 vg 0.3743 coregreml >0
16 vg 0.3412 coregreml >0
17 vg 0.3606 coregreml >0
18 vg 0.3914 coregreml >0
19 vg 0.2579 coregreml >0
20 vg 0.3416 coregreml >0
21 vg 0.3343 coregreml >0
22 vg 0.4023 coregreml >0
23 vg 0.4655 coregreml >0
24 vg 0.3481 coregreml >0
25 vg 0.2928 coregreml >0
26 vg 0.2114 coregreml >0
27 vg 0.4413 coregreml >0
28 vg 0.2983 coregreml >0
29 vg 0.304 coregreml >0
30 vg 0.4258 coregreml >0
31 vg 0.3526 coregreml >0
32 vg 0.4493 coregreml >0
33 vg 0.4801 coregreml >0
34 vg 0.4254 coregreml >0
35 vg 0.5127 coregreml >0
36 vg 0.4443 coregreml >0
37 vg 0.4791 coregreml >0
38 vg 0.3461 coregreml >0
39 vg 0.431 coregreml >0
40 vg 0.3657 coregreml >0
41 vg 0.392 coregreml >0
42 vg 0.4129 coregreml >0
43 vg 0.525 coregreml >0
44 vg 0.3018 coregreml >0
45 vg 0.3645 coregreml >0
46 vg 0.313 coregreml >0
47 vg 0.2883 coregreml >0
48 vg 0.4363 coregreml >0
49 vg 0.2683 coregreml >0
50 vg 0.4949 coregreml >0
51 vg 0.4531 coregreml >0
52 vg 0.3873 coregreml >0
53 vg 0.3787 coregreml >0
54 vg 0.401 coregreml >0
55 vg 0.4772 coregreml >0
56 vg 0.3599 coregreml >0
57 vg 0.5385 coregreml >0
58 vg 0.3941 coregreml >0
59 vg 0.3843 coregreml >0
60 vg 0.3503 coregreml >0
61 vg 0.2898 coregreml >0
62 vg 0.4073 coregreml >0
63 vg 0.4712 coregreml >0
64 vg 0.2823 coregreml >0
65 vg 0.3745 coregreml >0
66 vg 0.4148 coregreml >0
67 vg 0.4004 coregreml >0
68 vg 0.3102 coregreml >0
69 vg 0.4437 coregreml >0
70 vg 0.3371 coregreml >0
71 vg 0.3127 coregreml >0
72 vg 0.4792 coregreml >0
73 vg 0.4131 coregreml >0
74 vg 0.4624 coregreml >0
75 vg 0.4478 coregreml >0
76 vg 0.4336 coregreml >0
77 vg 0.461 coregreml >0
78 vg 0.4004 coregreml >0
79 vg 0.4264 coregreml >0
80 vg 0.3215 coregreml >0
81 vg 0.3666 coregreml >0
82 vg 0.4901 coregreml >0
83 vg 0.3964 coregreml >0
84 vg 0.4183 coregreml >0
85 vg 0.3596 coregreml >0
86 vg 0.4153 coregreml >0
87 vg 0.3182 coregreml >0
88 vg 0.4624 coregreml >0
89 vg 0.2876 coregreml >0
90 vg 0.3081 coregreml >0
91 vg 0.4477 coregreml >0
92 vg 0.4116 coregreml >0
93 vg 0.4704 coregreml >0
94 vg 0.4131 coregreml >0
95 vg 0.3943 coregreml >0
96 vg 0.2793 coregreml >0
97 vg 0.3861 coregreml >0
98 vg 0.4173 coregreml >0
99 vg 0.3954 coregreml >0
100 vg 0.414 coregreml >0
101 vg 0.5033 coregreml >0
102 vg 0.3677 coregreml >0
103 vg 0.4995 coregreml >0
104 vg 0.4418 coregreml >0
105 vg 0.3765 coregreml >0
106 vg 0.4698 coregreml >0
107 vg 0.5268 coregreml >0
108 vg 0.4409 coregreml >0
109 vg 0.5067 coregreml >0
110 vg 0.3718 coregreml >0
111 vg 0.5344 coregreml >0
112 vg 0.4731 coregreml >0
113 vg 0.4339 coregreml >0
114 vg 0.3266 coregreml >0
115 vg 0.2727 coregreml >0
116 vg 0.3271 coregreml >0
117 vg 0.4264 coregreml >0
118 vg 0.5339 coregreml >0
119 vg 0.3824 coregreml >0
120 vg 0.3905 coregreml >0
121 vg 0.3489 coregreml >0
122 vg 0.3868 coregreml >0
123 vg 0.3847 coregreml >0
124 vg 0.4202 coregreml >0
125 vg 0.2801 coregreml >0
126 vg 0.3481 coregreml >0
127 vg 0.4179 coregreml >0
128 vg 0.3783 coregreml >0
129 vg 0.3834 coregreml >0
130 vg 0.3392 coregreml >0
131 vg 0.4735 coregreml >0
132 vg 0.4187 coregreml >0
133 vg 0.4305 coregreml >0
134 vg 0.5063 coregreml >0
135 vg 0.3177 coregreml >0
136 vg 0.4337 coregreml >0
137 vg 0.4729 coregreml >0
138 vg 0.3963 coregreml >0
139 vg 0.4573 coregreml >0
140 vg 0.48 coregreml >0
141 vg 0.4034 coregreml >0
142 vg 0.4525 coregreml >0
143 vg 0.4203 coregreml >0
144 vg 0.2386 coregreml >0
145 vg 0.4218 coregreml >0
146 vg 0.3963 coregreml >0
147 vg 0.3902 coregreml >0
148 vg 0.3944 coregreml >0
149 vg 0.3518 coregreml >0
150 vg 0.2909 coregreml >0
151 vg 0.2597 coregreml >0
152 vg 0.446 coregreml >0
153 vg 0.4943 coregreml >0
154 vg 0.3645 coregreml >0
155 vg 0.4038 coregreml >0
156 vg 0.5027 coregreml >0
157 vg 0.4464 coregreml >0
158 vg 0.4044 coregreml >0
159 vg 0.3097 coregreml >0
160 vg 0.3039 coregreml >0
161 vg 0.3192 coregreml >0
162 vg 0.4506 coregreml >0
163 vg 0.43 coregreml >0
164 vg 0.3599 coregreml >0
165 vg 0.3195 coregreml >0
166 vg 0.4228 coregreml >0
167 vg 0.4107 coregreml >0
168 vg 0.3876 coregreml >0
169 vg 0.433 coregreml >0
170 vg 0.4792 coregreml >0
171 vg 0.368 coregreml >0
172 vg 0.3856 coregreml >0
173 vg 0.4784 coregreml >0
174 vg 0.4382 coregreml >0
175 vg 0.2868 coregreml >0
176 vg 0.457 coregreml >0
177 vg 0.4249 coregreml >0
178 vg 0.4395 coregreml >0
179 vg 0.5047 coregreml >0
180 vg 0.4074 coregreml >0
181 vg 0.4655 coregreml >0
182 vg 0.3715 coregreml >0
183 vg 0.4025 coregreml >0
184 vg 0.4671 coregreml >0
185 vg 0.429 coregreml >0
186 vg 0.2834 coregreml >0
187 vg 0.4434 coregreml >0
188 vg 0.2697 coregreml >0
189 vg 0.3625 coregreml >0
190 vg 0.501 coregreml >0
191 vg 0.3963 coregreml >0
192 vg 0.3818 coregreml >0
193 vg 0.34 coregreml >0
194 vg 0.3332 coregreml >0
195 vg 0.3523 coregreml >0
196 vg 0.4579 coregreml >0
197 vg 0.2903 coregreml >0
198 vg 0.3826 coregreml >0
199 vg 0.4619 coregreml >0
200 vg 0.3014 coregreml >0
201 vg 0.4291 coregreml >0
202 vg 0.3918 coregreml >0
203 vg 0.3812 coregreml >0
204 vg 0.3805 coregreml >0
205 vg 0.435 coregreml >0
206 vg 0.3521 coregreml >0
207 vg 0.4015 coregreml >0
208 vg 0.2845 coregreml >0
209 vg 0.285 coregreml >0
210 vg 0.3831 coregreml >0
211 vg 0.4197 coregreml >0
212 vg 0.4477 coregreml >0
213 vg 0.5456 coregreml >0
214 vg 0.3206 coregreml >0
215 vg 0.4024 coregreml >0
216 vg 0.4855 coregreml >0
217 vg 0.3536 coregreml >0
218 vg 0.4124 coregreml >0
219 vg 0.3823 coregreml >0
220 vg 0.3228 coregreml >0
221 vg 0.44 coregreml >0
222 vg 0.313 coregreml >0
223 vg 0.3879 coregreml >0
224 vg 0.3555 coregreml >0
225 vg 0.3891 coregreml >0
226 vg 0.4721 coregreml >0
227 vg 0.3983 coregreml >0
228 vg 0.3816 coregreml >0
229 vg 0.4547 coregreml >0
230 vg 0.3982 coregreml >0
231 vg 0.4099 coregreml >0
232 vg 0.3728 coregreml >0
233 vg 0.3807 coregreml >0
234 vg 0.3913 coregreml >0
235 vg 0.4371 coregreml >0
236 vg 0.3788 coregreml >0
237 vg 0.1805 coregreml >0
238 vg 0.3545 coregreml >0
239 vg 0.3799 coregreml >0
240 vg 0.4562 coregreml >0
241 vg 0.3864 coregreml >0
242 vg 0.4115 coregreml >0
243 vg 0.3239 coregreml >0
244 vg 0.3968 coregreml >0
245 vg 0.3776 coregreml >0
246 vg 0.349 coregreml >0
247 vg 0.6163 coregreml >0
248 vg 0.3688 coregreml >0
249 vg 0.3235 coregreml >0
250 vg 0.4376 coregreml >0
251 vg 0.538 coregreml >0
252 vg 0.369 coregreml >0
253 vg 0.3569 coregreml >0
254 vg 0.5275 coregreml >0
255 vg 0.3567 coregreml >0
256 vg 0.4518 coregreml >0
257 vg 0.5996 coregreml >0
258 vg 0.4502 coregreml >0
259 vg 0.3785 coregreml >0
260 vg 0.3753 coregreml >0
261 vg 0.417 coregreml >0
262 vg 0.3826 coregreml >0
263 vg 0.2869 coregreml >0
264 vg 0.369 coregreml >0
265 vg 0.4781 coregreml >0
266 vg 0.3392 coregreml >0
267 vg 0.234 coregreml >0
268 vg 0.3693 coregreml >0
269 vg 0.4116 coregreml >0
270 vg 0.3529 coregreml >0
271 vg 0.3712 coregreml >0
272 vg 0.2778 coregreml >0
273 vg 0.3698 coregreml >0
274 vg 0.2934 coregreml >0
275 vg 0.2884 coregreml >0
276 vg 0.5151 coregreml >0
277 vg 0.3429 coregreml >0
278 vg 0.4216 coregreml >0
279 vg 0.5226 coregreml >0
280 vg 0.2605 coregreml >0
281 vg 0.3396 coregreml >0
282 vg 0.4777 coregreml >0
283 vg 0.1782 coregreml >0
284 vg 0.4299 coregreml >0
285 vg 0.2958 coregreml >0
286 vg 0.3991 coregreml >0
287 vg 0.4632 coregreml >0
288 vg 0.3134 coregreml >0
289 vg 0.3836 coregreml >0
290 vg 0.4168 coregreml >0
291 vg 0.4254 coregreml >0
292 vg 0.4366 coregreml >0
293 vg 0.3941 coregreml >0
294 vg 0.3835 coregreml >0
295 vg 0.4008 coregreml >0
296 vg 0.3783 coregreml >0
297 vg 0.3984 coregreml >0
298 vg 0.2993 coregreml >0
299 vg 0.3482 coregreml >0
300 vg 0.3353 coregreml >0
301 vg 0.4483 coregreml >0
302 vg 0.3997 coregreml >0
303 vg 0.3882 coregreml >0
304 vg 0.3959 coregreml >0
305 vg 0.3669 coregreml >0
306 vg 0.4421 coregreml >0
307 vg 0.3838 coregreml >0
308 vg 0.2695 coregreml >0
309 vg 0.4024 coregreml >0
310 vg 0.4519 coregreml >0
311 vg 0.3855 coregreml >0
312 vg 0.4434 coregreml >0
313 vg 0.5481 coregreml >0
314 vg 0.4259 coregreml >0
315 vg 0.4679 coregreml >0
316 vg 0.4818 coregreml >0
317 vg 0.391 coregreml >0
318 vg 0.3567 coregreml >0
319 vg 0.5395 coregreml >0
320 vg 0.4814 coregreml >0
321 vg 0.374 coregreml >0
322 vg 0.4524 coregreml >0
323 vg 0.4397 coregreml >0
324 vg 0.3841 coregreml >0
325 vg 0.3563 coregreml >0
326 vg 0.4132 coregreml >0
327 vg 0.3875 coregreml >0
328 vg 0.3017 coregreml >0
329 vg 0.4387 coregreml >0
330 vg 0.5002 coregreml >0
331 vg 0.2468 coregreml >0
332 vg 0.4221 coregreml >0
333 vg 0.4931 coregreml >0
334 vg 0.3431 coregreml >0
335 vg 0.3788 coregreml >0
336 vg 0.3265 coregreml >0
337 vg 0.4313 coregreml >0
338 vg 0.4989 coregreml >0
339 vg 0.457 coregreml >0
340 vg 0.3815 coregreml >0
341 vg 0.4453 coregreml >0
342 vg 0.4112 coregreml >0
343 vg 0.4872 coregreml >0
344 vg 0.2938 coregreml >0
345 vg 0.4879 coregreml >0
346 vg 0.4333 coregreml >0
347 vg 0.4528 coregreml >0
348 vg 0.3589 coregreml >0
349 vg 0.4381 coregreml >0
350 vg 0.2953 coregreml >0
351 vg 0.4651 coregreml >0
352 vg 0.3652 coregreml >0
353 vg 0.3586 coregreml >0
354 vg 0.4342 coregreml >0
355 vg 0.323 coregreml >0
356 vg 0.5041 coregreml >0
357 vg 0.3564 coregreml >0
358 vg 0.3918 coregreml >0
359 vg 0.4183 coregreml >0
360 vg 0.3533 coregreml >0
361 vg 0.2624 coregreml >0
362 vg 0.534 coregreml >0
363 vg 0.4975 coregreml >0
364 vg 0.5213 coregreml >0
365 vg 0.4351 coregreml >0
366 vg 0.423 coregreml >0
367 vg 0.2842 coregreml >0
368 vg 0.4422 coregreml >0
369 vg 0.4074 coregreml >0
370 vg 0.4175 coregreml >0
371 vg 0.3945 coregreml >0
372 vg 0.3735 coregreml >0
373 vg 0.3335 coregreml >0
374 vg 0.4045 coregreml >0
375 vg 0.3173 coregreml >0
376 vg 0.459 coregreml >0
377 vg 0.4411 coregreml >0
378 vg 0.4134 coregreml >0
379 vg 0.2635 coregreml >0
380 vg 0.28 coregreml >0
381 vg 0.3668 coregreml >0
382 vg 0.4361 coregreml >0
383 vg 0.3174 coregreml >0
384 vg 0.4625 coregreml >0
385 vg 0.3753 coregreml >0
386 vg 0.4574 coregreml >0
387 vg 0.3269 coregreml >0
388 vg 0.3346 coregreml >0
389 vg 0.4494 coregreml >0
390 vg 0.5059 coregreml >0
391 vg 0.3985 coregreml >0
392 vg 0.407 coregreml >0
393 vg 0.5119 coregreml >0
394 vg 0.3702 coregreml >0
395 vg 0.4682 coregreml >0
396 vg 0.4198 coregreml >0
397 vg 0.2752 coregreml >0
398 vg 0.3139 coregreml >0
399 vg 0.5275 coregreml >0
400 vg 0.3523 coregreml >0
401 vg 0.317 coregreml >0
402 vg 0.4062 coregreml >0
403 vg 0.3111 coregreml >0
404 vg 0.327 coregreml >0
405 vg 0.4388 coregreml >0
406 vg 0.3965 coregreml >0
407 vg 0.492 coregreml >0
408 vg 0.4597 coregreml >0
409 vg 0.3499 coregreml >0
410 vg 0.4525 coregreml >0
411 vg 0.319 coregreml >0
412 vg 0.4699 coregreml >0
413 vg 0.3989 coregreml >0
414 vg 0.4903 coregreml >0
415 vg 0.4344 coregreml >0
416 vg 0.4763 coregreml >0
417 vg 0.3769 coregreml >0
418 vg 0.2549 coregreml >0
419 vg 0.349 coregreml >0
420 vg 0.3649 coregreml >0
421 vg 0.3035 coregreml >0
422 vg 0.2947 coregreml >0
423 vg 0.3059 coregreml >0
424 vg 0.3362 coregreml >0
425 vg 0.2926 coregreml >0
426 vg 0.2939 coregreml >0
427 vg 0.3429 coregreml >0
428 vg 0.3999 coregreml >0
429 vg 0.4936 coregreml >0
430 vg 0.3739 coregreml >0
431 vg 0.3837 coregreml >0
432 vg 0.375 coregreml >0
433 vg 0.384 coregreml >0
434 vg 0.5001 coregreml >0
435 vg 0.3295 coregreml >0
436 vg 0.4892 coregreml >0
437 vg 0.3338 coregreml >0
438 vg 0.2927 coregreml >0
439 vg 0.3481 coregreml >0
440 vg 0.5113 coregreml >0
441 vg 0.4388 coregreml >0
442 vg 0.3049 coregreml >0
443 vg 0.4176 coregreml >0
444 vg 0.3631 coregreml >0
445 vg 0.3308 coregreml >0
446 vg 0.4771 coregreml >0
447 vg 0.4028 coregreml >0
448 vg 0.3324 coregreml >0
449 vg 0.5182 coregreml >0
450 vg 0.4133 coregreml >0
451 vg 0.4361 coregreml >0
452 vg 0.3783 coregreml >0
453 vg 0.3423 coregreml >0
454 vg 0.476 coregreml >0
455 vg 0.3818 coregreml >0
456 vg 0.2683 coregreml >0
457 vg 0.4652 coregreml >0
458 vg 0.3442 coregreml >0
459 vg 0.3539 coregreml >0
460 vg 0.3989 coregreml >0
461 vg 0.4759 coregreml >0
462 vg 0.3182 coregreml >0
463 vg 0.2741 coregreml >0
464 vg 0.3114 coregreml >0
465 vg 0.3473 coregreml >0
466 vg 0.4726 coregreml >0
467 vg 0.3527 coregreml >0
468 vg 0.3107 coregreml >0
469 vg 0.3109 coregreml >0
470 vg 0.3524 coregreml >0
471 vg 0.3076 coregreml >0
472 vg 0.3182 coregreml >0
473 vg 0.3098 coregreml >0
474 vg 0.4802 coregreml >0
475 vg 0.5568 coregreml >0
476 vg 0.4744 coregreml >0
477 vg 0.4441 coregreml >0
478 vg 0.3203 coregreml >0
479 vg 0.3883 coregreml >0
480 vg 0.2753 coregreml >0
481 vg 0.3298 coregreml >0
482 vg 0.4277 coregreml >0
483 vg 0.3669 coregreml >0
484 vg 0.4405 coregreml >0
485 vg 0.5476 coregreml >0
486 vg 0.3965 coregreml >0
487 vg 0.4089 coregreml >0
488 vg 0.3604 coregreml >0
489 vg 0.3868 coregreml >0
490 vg 0.5619 coregreml >0
491 vg 0.3996 coregreml >0
492 vg 0.3135 coregreml >0
493 vg 0.316 coregreml >0
494 vg 0.3173 coregreml >0
495 vg 0.3941 coregreml >0
496 vg 0.418 coregreml >0
497 vg 0.3861 coregreml >0
498 vg 0.2204 coregreml >0
499 vg 0.3874 coregreml >0
500 vg 0.3081 coregreml >0
1 vt 0.2654 coregreml >0
2 vt 0.3812 coregreml >0
3 vt 0.3567 coregreml >0
4 vt 0.3679 coregreml >0
5 vt 0.4848 coregreml >0
6 vt 0.561 coregreml >0
7 vt 0.4862 coregreml >0
8 vt 0.4119 coregreml >0
9 vt 0.3858 coregreml >0
10 vt 0.3474 coregreml >0
11 vt 0.3768 coregreml >0
12 vt 0.4667 coregreml >0
13 vt 0.4163 coregreml >0
14 vt 0.4494 coregreml >0
15 vt 0.4039 coregreml >0
16 vt 0.4373 coregreml >0
17 vt 0.3875 coregreml >0
18 vt 0.3756 coregreml >0
19 vt 0.2883 coregreml >0
20 vt 0.367 coregreml >0
21 vt 0.3021 coregreml >0
22 vt 0.4096 coregreml >0
23 vt 0.4585 coregreml >0
24 vt 0.4109 coregreml >0
25 vt 0.2238 coregreml >0
26 vt 0.3504 coregreml >0
27 vt 0.5172 coregreml >0
28 vt 0.3386 coregreml >0
29 vt 0.2839 coregreml >0
30 vt 0.4148 coregreml >0
31 vt 0.3807 coregreml >0
32 vt 0.4613 coregreml >0
33 vt 0.5408 coregreml >0
34 vt 0.3481 coregreml >0
35 vt 0.3396 coregreml >0
36 vt 0.4256 coregreml >0
37 vt 0.3545 coregreml >0
38 vt 0.3194 coregreml >0
39 vt 0.3756 coregreml >0
40 vt 0.4194 coregreml >0
41 vt 0.4422 coregreml >0
42 vt 0.3899 coregreml >0
43 vt 0.4031 coregreml >0
44 vt 0.388 coregreml >0
45 vt 0.3716 coregreml >0
46 vt 0.3363 coregreml >0
47 vt 0.3562 coregreml >0
48 vt 0.3928 coregreml >0
49 vt 0.4072 coregreml >0
50 vt 0.3697 coregreml >0
51 vt 0.3967 coregreml >0
52 vt 0.3857 coregreml >0
53 vt 0.4213 coregreml >0
54 vt 0.3855 coregreml >0
55 vt 0.4525 coregreml >0
56 vt 0.2592 coregreml >0
57 vt 0.407 coregreml >0
58 vt 0.3887 coregreml >0
59 vt 0.4195 coregreml >0
60 vt 0.3487 coregreml >0
61 vt 0.3435 coregreml >0
62 vt 0.4435 coregreml >0
63 vt 0.4203 coregreml >0
64 vt 0.2377 coregreml >0
65 vt 0.3343 coregreml >0
66 vt 0.4239 coregreml >0
67 vt 0.4033 coregreml >0
68 vt 0.27 coregreml >0
69 vt 0.4443 coregreml >0
70 vt 0.3311 coregreml >0
71 vt 0.4162 coregreml >0
72 vt 0.4261 coregreml >0
73 vt 0.3836 coregreml >0
74 vt 0.3781 coregreml >0
75 vt 0.3648 coregreml >0
76 vt 0.3979 coregreml >0
77 vt 0.3883 coregreml >0
78 vt 0.3367 coregreml >0
79 vt 0.377 coregreml >0
80 vt 0.3912 coregreml >0
81 vt 0.3596 coregreml >0
82 vt 0.3943 coregreml >0
83 vt 0.4019 coregreml >0
84 vt 0.4911 coregreml >0
85 vt 0.5019 coregreml >0
86 vt 0.3642 coregreml >0
87 vt 0.3345 coregreml >0
88 vt 0.431 coregreml >0
89 vt 0.3361 coregreml >0
90 vt 0.3402 coregreml >0
91 vt 0.3375 coregreml >0
92 vt 0.278 coregreml >0
93 vt 0.3787 coregreml >0
94 vt 0.3993 coregreml >0
95 vt 0.3757 coregreml >0
96 vt 0.3931 coregreml >0
97 vt 0.3102 coregreml >0
98 vt 0.4249 coregreml >0
99 vt 0.3646 coregreml >0
100 vt 0.3821 coregreml >0
101 vt 0.4662 coregreml >0
102 vt 0.3124 coregreml >0
103 vt 0.5064 coregreml >0
104 vt 0.5019 coregreml >0
105 vt 0.3218 coregreml >0
106 vt 0.4367 coregreml >0
107 vt 0.3979 coregreml >0
108 vt 0.4025 coregreml >0
109 vt 0.4678 coregreml >0
110 vt 0.4167 coregreml >0
111 vt 0.4627 coregreml >0
112 vt 0.2992 coregreml >0
113 vt 0.4406 coregreml >0
114 vt 0.4148 coregreml >0
115 vt 0.3525 coregreml >0
116 vt 0.4128 coregreml >0
117 vt 0.5184 coregreml >0
118 vt 0.4342 coregreml >0
119 vt 0.4097 coregreml >0
120 vt 0.3934 coregreml >0
121 vt 0.4411 coregreml >0
122 vt 0.4006 coregreml >0
123 vt 0.3543 coregreml >0
124 vt 0.3548 coregreml >0
125 vt 0.396 coregreml >0
126 vt 0.3673 coregreml >0
127 vt 0.4102 coregreml >0
128 vt 0.4167 coregreml >0
129 vt 0.3107 coregreml >0
130 vt 0.3562 coregreml >0
131 vt 0.4423 coregreml >0
132 vt 0.4418 coregreml >0
133 vt 0.4298 coregreml >0
134 vt 0.3947 coregreml >0
135 vt 0.3967 coregreml >0
136 vt 0.4 coregreml >0
137 vt 0.4265 coregreml >0
138 vt 0.3842 coregreml >0
139 vt 0.3894 coregreml >0
140 vt 0.4718 coregreml >0
141 vt 0.4349 coregreml >0
142 vt 0.3357 coregreml >0
143 vt 0.393 coregreml >0
144 vt 0.3413 coregreml >0
145 vt 0.3552 coregreml >0
146 vt 0.316 coregreml >0
147 vt 0.3642 coregreml >0
148 vt 0.411 coregreml >0
149 vt 0.265 coregreml >0
150 vt 0.3572 coregreml >0
151 vt 0.3471 coregreml >0
152 vt 0.3311 coregreml >0
153 vt 0.4541 coregreml >0
154 vt 0.4017 coregreml >0
155 vt 0.452 coregreml >0
156 vt 0.4926 coregreml >0
157 vt 0.4763 coregreml >0
158 vt 0.4215 coregreml >0
159 vt 0.3739 coregreml >0
160 vt 0.3677 coregreml >0
161 vt 0.3702 coregreml >0
162 vt 0.4853 coregreml >0
163 vt 0.4299 coregreml >0
164 vt 0.4387 coregreml >0
165 vt 0.408 coregreml >0
166 vt 0.4516 coregreml >0
167 vt 0.4232 coregreml >0
168 vt 0.3249 coregreml >0
169 vt 0.4373 coregreml >0
170 vt 0.5052 coregreml >0
171 vt 0.4208 coregreml >0
172 vt 0.3343 coregreml >0
173 vt 0.4486 coregreml >0
174 vt 0.3411 coregreml >0
175 vt 0.3459 coregreml >0
176 vt 0.4471 coregreml >0
177 vt 0.4304 coregreml >0
178 vt 0.3438 coregreml >0
179 vt 0.357 coregreml >0
180 vt 0.3559 coregreml >0
181 vt 0.3556 coregreml >0
182 vt 0.4444 coregreml >0
183 vt 0.4019 coregreml >0
184 vt 0.3726 coregreml >0
185 vt 0.4316 coregreml >0
186 vt 0.3771 coregreml >0
187 vt 0.3714 coregreml >0
188 vt 0.3749 coregreml >0
189 vt 0.4378 coregreml >0
190 vt 0.3753 coregreml >0
191 vt 0.4169 coregreml >0
192 vt 0.3824 coregreml >0
193 vt 0.3815 coregreml >0
194 vt 0.3912 coregreml >0
195 vt 0.383 coregreml >0
196 vt 0.4227 coregreml >0
197 vt 0.3534 coregreml >0
198 vt 0.3747 coregreml >0
199 vt 0.4766 coregreml >0
200 vt 0.3987 coregreml >0
201 vt 0.4202 coregreml >0
202 vt 0.3079 coregreml >0
203 vt 0.3937 coregreml >0
204 vt 0.3967 coregreml >0
205 vt 0.3916 coregreml >0
206 vt 0.2796 coregreml >0
207 vt 0.3954 coregreml >0
208 vt 0.3708 coregreml >0
209 vt 0.3552 coregreml >0
210 vt 0.3553 coregreml >0
211 vt 0.3752 coregreml >0
212 vt 0.5284 coregreml >0
213 vt 0.4483 coregreml >0
214 vt 0.3066 coregreml >0
215 vt 0.3716 coregreml >0
216 vt 0.3972 coregreml >0
217 vt 0.3229 coregreml >0
218 vt 0.3932 coregreml >0
219 vt 0.2877 coregreml >0
220 vt 0.3427 coregreml >0
221 vt 0.3831 coregreml >0
222 vt 0.3232 coregreml >0
223 vt 0.4046 coregreml >0
224 vt 0.3928 coregreml >0
225 vt 0.4828 coregreml >0
226 vt 0.4845 coregreml >0
227 vt 0.4383 coregreml >0
228 vt 0.323 coregreml >0
229 vt 0.4072 coregreml >0
230 vt 0.3971 coregreml >0
231 vt 0.5139 coregreml >0
232 vt 0.3137 coregreml >0
233 vt 0.3735 coregreml >0
234 vt 0.3387 coregreml >0
235 vt 0.4449 coregreml >0
236 vt 0.3828 coregreml >0
237 vt 0.237 coregreml >0
238 vt 0.4479 coregreml >0
239 vt 0.3961 coregreml >0
240 vt 0.4676 coregreml >0
241 vt 0.4028 coregreml >0
242 vt 0.3875 coregreml >0
243 vt 0.3671 coregreml >0
244 vt 0.4321 coregreml >0
245 vt 0.4567 coregreml >0
246 vt 0.3345 coregreml >0
247 vt 0.5386 coregreml >0
248 vt 0.4198 coregreml >0
249 vt 0.5013 coregreml >0
250 vt 0.5006 coregreml >0
251 vt 0.3312 coregreml >0
252 vt 0.352 coregreml >0
253 vt 0.3167 coregreml >0
254 vt 0.5681 coregreml >0
255 vt 0.4254 coregreml >0
256 vt 0.4013 coregreml >0
257 vt 0.5064 coregreml >0
258 vt 0.4179 coregreml >0
259 vt 0.3705 coregreml >0
260 vt 0.3794 coregreml >0
261 vt 0.4208 coregreml >0
262 vt 0.3761 coregreml >0
263 vt 0.2983 coregreml >0
264 vt 0.3764 coregreml >0
265 vt 0.4506 coregreml >0
266 vt 0.2994 coregreml >0
267 vt 0.2695 coregreml >0
268 vt 0.3094 coregreml >0
269 vt 0.4038 coregreml >0
270 vt 0.2708 coregreml >0
271 vt 0.4516 coregreml >0
272 vt 0.3361 coregreml >0
273 vt 0.3804 coregreml >0
274 vt 0.3125 coregreml >0
275 vt 0.3599 coregreml >0
276 vt 0.4218 coregreml >0
277 vt 0.3256 coregreml >0
278 vt 0.4713 coregreml >0
279 vt 0.479 coregreml >0
280 vt 0.3422 coregreml >0
281 vt 0.4004 coregreml >0
282 vt 0.439 coregreml >0
283 vt 0.3036 coregreml >0
284 vt 0.3855 coregreml >0
285 vt 0.3834 coregreml >0
286 vt 0.425 coregreml >0
287 vt 0.4528 coregreml >0
288 vt 0.3571 coregreml >0
289 vt 0.3372 coregreml >0
290 vt 0.3823 coregreml >0
291 vt 0.4281 coregreml >0
292 vt 0.3807 coregreml >0
293 vt 0.396 coregreml >0
294 vt 0.4012 coregreml >0
295 vt 0.3426 coregreml >0
296 vt 0.3399 coregreml >0
297 vt 0.41 coregreml >0
298 vt 0.3396 coregreml >0
299 vt 0.46 coregreml >0
300 vt 0.3714 coregreml >0
301 vt 0.4258 coregreml >0
302 vt 0.446 coregreml >0
303 vt 0.3511 coregreml >0
304 vt 0.5133 coregreml >0
305 vt 0.4386 coregreml >0
306 vt 0.5216 coregreml >0
307 vt 0.3993 coregreml >0
308 vt 0.3932 coregreml >0
309 vt 0.3532 coregreml >0
310 vt 0.3363 coregreml >0
311 vt 0.3772 coregreml >0
312 vt 0.4218 coregreml >0
313 vt 0.6206 coregreml >0
314 vt 0.3494 coregreml >0
315 vt 0.4618 coregreml >0
316 vt 0.5111 coregreml >0
317 vt 0.4181 coregreml >0
318 vt 0.4286 coregreml >0
319 vt 0.4988 coregreml >0
320 vt 0.4043 coregreml >0
321 vt 0.4203 coregreml >0
322 vt 0.4194 coregreml >0
323 vt 0.3257 coregreml >0
324 vt 0.395 coregreml >0
325 vt 0.3558 coregreml >0
326 vt 0.4226 coregreml >0
327 vt 0.2804 coregreml >0
328 vt 0.3468 coregreml >0
329 vt 0.398 coregreml >0
330 vt 0.4173 coregreml >0
331 vt 0.2922 coregreml >0
332 vt 0.3963 coregreml >0
333 vt 0.3498 coregreml >0
334 vt 0.3944 coregreml >0
335 vt 0.4252 coregreml >0
336 vt 0.2986 coregreml >0
337 vt 0.4251 coregreml >0
338 vt 0.4798 coregreml >0
339 vt 0.5064 coregreml >0
340 vt 0.3631 coregreml >0
341 vt 0.4168 coregreml >0
342 vt 0.3683 coregreml >0
343 vt 0.3268 coregreml >0
344 vt 0.3552 coregreml >0
345 vt 0.41 coregreml >0
346 vt 0.4456 coregreml >0
347 vt 0.3953 coregreml >0
348 vt 0.41 coregreml >0
349 vt 0.3 coregreml >0
350 vt 0.3586 coregreml >0
351 vt 0.3994 coregreml >0
352 vt 0.2873 coregreml >0
353 vt 0.3563 coregreml >0
354 vt 0.3986 coregreml >0
355 vt 0.3564 coregreml >0
356 vt 0.525 coregreml >0
357 vt 0.2825 coregreml >0
358 vt 0.4103 coregreml >0
359 vt 0.448 coregreml >0
360 vt 0.3755 coregreml >0
361 vt 0.4908 coregreml >0
362 vt 0.3756 coregreml >0
363 vt 0.4632 coregreml >0
364 vt 0.4506 coregreml >0
365 vt 0.2946 coregreml >0
366 vt 0.3571 coregreml >0
367 vt 0.2791 coregreml >0
368 vt 0.489 coregreml >0
369 vt 0.4464 coregreml >0
370 vt 0.4877 coregreml >0
371 vt 0.4195 coregreml >0
372 vt 0.3563 coregreml >0
373 vt 0.3515 coregreml >0
374 vt 0.414 coregreml >0
375 vt 0.4319 coregreml >0
376 vt 0.3375 coregreml >0
377 vt 0.4372 coregreml >0
378 vt 0.4463 coregreml >0
379 vt 0.3331 coregreml >0
380 vt 0.2857 coregreml >0
381 vt 0.3402 coregreml >0
382 vt 0.3971 coregreml >0
383 vt 0.3764 coregreml >0
384 vt 0.4297 coregreml >0
385 vt 0.388 coregreml >0
386 vt 0.3678 coregreml >0
387 vt 0.3553 coregreml >0
388 vt 0.3537 coregreml >0
389 vt 0.5053 coregreml >0
390 vt 0.4085 coregreml >0
391 vt 0.4166 coregreml >0
392 vt 0.3654 coregreml >0
393 vt 0.4588 coregreml >0
394 vt 0.3678 coregreml >0
395 vt 0.4833 coregreml >0
396 vt 0.5201 coregreml >0
397 vt 0.3118 coregreml >0
398 vt 0.3781 coregreml >0
399 vt 0.429 coregreml >0
400 vt 0.4047 coregreml >0
401 vt 0.3593 coregreml >0
402 vt 0.4944 coregreml >0
403 vt 0.4388 coregreml >0
404 vt 0.2861 coregreml >0
405 vt 0.4294 coregreml >0
406 vt 0.3318 coregreml >0
407 vt 0.4189 coregreml >0
408 vt 0.4204 coregreml >0
409 vt 0.3361 coregreml >0
410 vt 0.3495 coregreml >0
411 vt 0.4617 coregreml >0
412 vt 0.3578 coregreml >0
413 vt 0.3558 coregreml >0
414 vt 0.3566 coregreml >0
415 vt 0.4696 coregreml >0
416 vt 0.4219 coregreml >0
417 vt 0.3534 coregreml >0
418 vt 0.3536 coregreml >0
419 vt 0.3237 coregreml >0
420 vt 0.4289 coregreml >0
421 vt 0.3274 coregreml >0
422 vt 0.3347 coregreml >0
423 vt 0.3218 coregreml >0
424 vt 0.4509 coregreml >0
425 vt 0.3473 coregreml >0
426 vt 0.3125 coregreml >0
427 vt 0.3659 coregreml >0
428 vt 0.4099 coregreml >0
429 vt 0.4623 coregreml >0
430 vt 0.4053 coregreml >0
431 vt 0.3322 coregreml >0
432 vt 0.3925 coregreml >0
433 vt 0.3573 coregreml >0
434 vt 0.4117 coregreml >0
435 vt 0.352 coregreml >0
436 vt 0.3546 coregreml >0
437 vt 0.3123 coregreml >0
438 vt 0.3245 coregreml >0
439 vt 0.3761 coregreml >0
440 vt 0.5237 coregreml >0
441 vt 0.3515 coregreml >0
442 vt 0.3494 coregreml >0
443 vt 0.4979 coregreml >0
444 vt 0.3034 coregreml >0
445 vt 0.375 coregreml >0
446 vt 0.4892 coregreml >0
447 vt 0.4733 coregreml >0
448 vt 0.2988 coregreml >0
449 vt 0.4509 coregreml >0
450 vt 0.4015 coregreml >0
451 vt 0.3529 coregreml >0
452 vt 0.3996 coregreml >0
453 vt 0.3797 coregreml >0
454 vt 0.3083 coregreml >0
455 vt 0.3729 coregreml >0
456 vt 0.362 coregreml >0
457 vt 0.409 coregreml >0
458 vt 0.3519 coregreml >0
459 vt 0.3828 coregreml >0
460 vt 0.42 coregreml >0
461 vt 0.4268 coregreml >0
462 vt 0.3868 coregreml >0
463 vt 0.3333 coregreml >0
464 vt 0.2565 coregreml >0
465 vt 0.5148 coregreml >0
466 vt 0.4131 coregreml >0
467 vt 0.3528 coregreml >0
468 vt 0.4109 coregreml >0
469 vt 0.3577 coregreml >0
470 vt 0.3899 coregreml >0
471 vt 0.3401 coregreml >0
472 vt 0.3389 coregreml >0
473 vt 0.2821 coregreml >0
474 vt 0.4224 coregreml >0
475 vt 0.4292 coregreml >0
476 vt 0.3773 coregreml >0
477 vt 0.4236 coregreml >0
478 vt 0.4578 coregreml >0
479 vt 0.419 coregreml >0
480 vt 0.3825 coregreml >0
481 vt 0.3464 coregreml >0
482 vt 0.4116 coregreml >0
483 vt 0.4182 coregreml >0
484 vt 0.4389 coregreml >0
485 vt 0.5408 coregreml >0
486 vt 0.3944 coregreml >0
487 vt 0.4728 coregreml >0
488 vt 0.3181 coregreml >0
489 vt 0.3787 coregreml >0
490 vt 0.4155 coregreml >0
491 vt 0.4272 coregreml >0
492 vt 0.3882 coregreml >0
493 vt 0.4729 coregreml >0
494 vt 0.4218 coregreml >0
495 vt 0.3792 coregreml >0
496 vt 0.3534 coregreml >0
497 vt 0.4281 coregreml >0
498 vt 0.2699 coregreml >0
499 vt 0.4194 coregreml >0
500 vt 0.3497 coregreml >0
1 ve 0.1708 coregreml >0
2 ve 0.1987 coregreml >0
3 ve 0.1831 coregreml >0
4 ve 0.1975 coregreml >0
5 ve 0.2634 coregreml >0
6 ve 0.1484 coregreml >0
7 ve 0.1599 coregreml >0
8 ve 0.2107 coregreml >0
9 ve 0.1656 coregreml >0
10 ve 0.2301 coregreml >0
11 ve 0.2618 coregreml >0
12 ve 0.1647 coregreml >0
13 ve 0.2121 coregreml >0
14 ve 0.2125 coregreml >0
15 ve 0.1926 coregreml >0
16 ve 0.2495 coregreml >0
17 ve 0.2173 coregreml >0
18 ve 0.2039 coregreml >0
19 ve 0.219 coregreml >0
20 ve 0.2006 coregreml >0
21 ve 0.2098 coregreml >0
22 ve 0.1776 coregreml >0
23 ve 0.1676 coregreml >0
24 ve 0.1962 coregreml >0
25 ve 0.2333 coregreml >0
26 ve 0.3056 coregreml >0
27 ve 0.2198 coregreml >0
28 ve 0.2091 coregreml >0
29 ve 0.2179 coregreml >0
30 ve 0.1862 coregreml >0
31 ve 0.2712 coregreml >0
32 ve 0.2263 coregreml >0
33 ve 0.1949 coregreml >0
34 ve 0.188 coregreml >0
35 ve 0.0953 coregreml >0
36 ve 0.1723 coregreml >0
37 ve 0.1555 coregreml >0
38 ve 0.1815 coregreml >0
39 ve 0.1995 coregreml >0
40 ve 0.2261 coregreml >0
41 ve 0.2036 coregreml >0
42 ve 0.1744 coregreml >0
43 ve 0.175 coregreml >0
44 ve 0.2055 coregreml >0
45 ve 0.2764 coregreml >0
46 ve 0.2612 coregreml >0
47 ve 0.1705 coregreml >0
48 ve 0.1921 coregreml >0
49 ve 0.2176 coregreml >0
50 ve 0.1356 coregreml >0
51 ve 0.1771 coregreml >0
52 ve 0.1684 coregreml >0
53 ve 0.211 coregreml >0
54 ve 0.1913 coregreml >0
55 ve 0.1918 coregreml >0
56 ve 0.2125 coregreml >0
57 ve 0.1549 coregreml >0
58 ve 0.1889 coregreml >0
59 ve 0.2706 coregreml >0
60 ve 0.1862 coregreml >0
61 ve 0.1851 coregreml >0
62 ve 0.2153 coregreml >0
63 ve 0.1803 coregreml >0
64 ve 0.2205 coregreml >0
65 ve 0.1595 coregreml >0
66 ve 0.1819 coregreml >0
67 ve 0.2554 coregreml >0
68 ve 0.1871 coregreml >0
69 ve 0.1586 coregreml >0
70 ve 0.2477 coregreml >0
71 ve 0.2739 coregreml >0
72 ve 0.2227 coregreml >0
73 ve 0.1627 coregreml >0
74 ve 0.1729 coregreml >0
75 ve 0.1938 coregreml >0
76 ve 0.1513 coregreml >0
77 ve 0.2071 coregreml >0
78 ve 0.2069 coregreml >0
79 ve 0.1348 coregreml >0
80 ve 0.2516 coregreml >0
81 ve 0.2101 coregreml >0
82 ve 0.0879 coregreml >0
83 ve 0.1812 coregreml >0
84 ve 0.2337 coregreml >0
85 ve 0.2209 coregreml >0
86 ve 0.1638 coregreml >0
87 ve 0.2115 coregreml >0
88 ve 0.2229 coregreml >0
89 ve 0.2767 coregreml >0
90 ve 0.2323 coregreml >0
91 ve 0.1612 coregreml >0
92 ve 0.1627 coregreml >0
93 ve 0.1884 coregreml >0
94 ve 0.2305 coregreml >0
95 ve 0.2182 coregreml >0
96 ve 0.2857 coregreml >0
97 ve 0.1954 coregreml >0
98 ve 0.168 coregreml >0
99 ve 0.1624 coregreml >0
100 ve 0.2263 coregreml >0
101 ve 0.1617 coregreml >0
102 ve 0.1862 coregreml >0
103 ve 0.1952 coregreml >0
104 ve 0.2317 coregreml >0
105 ve 0.1475 coregreml >0
106 ve 0.1515 coregreml >0
107 ve 0.1536 coregreml >0
108 ve 0.149 coregreml >0
109 ve 0.1699 coregreml >0
110 ve 0.1903 coregreml >0
111 ve 0.1854 coregreml >0
112 ve 0.1509 coregreml >0
113 ve 0.2059 coregreml >0
114 ve 0.2175 coregreml >0
115 ve 0.2331 coregreml >0
116 ve 0.2255 coregreml >0
117 ve 0.1378 coregreml >0
118 ve 0.1448 coregreml >0
119 ve 0.2398 coregreml >0
120 ve 0.2247 coregreml >0
121 ve 0.2285 coregreml >0
122 ve 0.2293 coregreml >0
123 ve 0.1816 coregreml >0
124 ve 0.1283 coregreml >0
125 ve 0.2146 coregreml >0
126 ve 0.1997 coregreml >0
127 ve 0.1969 coregreml >0
128 ve 0.2283 coregreml >0
129 ve 0.1331 coregreml >0
130 ve 0.2635 coregreml >0
131 ve 0.1737 coregreml >0
132 ve 0.2345 coregreml >0
133 ve 0.1978 coregreml >0
134 ve 0.2088 coregreml >0
135 ve 0.226 coregreml >0
136 ve 0.1937 coregreml >0
137 ve 0.1616 coregreml >0
138 ve 0.209 coregreml >0
139 ve 0.202 coregreml >0
140 ve 0.1775 coregreml >0
141 ve 0.2272 coregreml >0
142 ve 0.1984 coregreml >0
143 ve 0.1728 coregreml >0
144 ve 0.2017 coregreml >0
145 ve 0.2439 coregreml >0
146 ve 0.2449 coregreml >0
147 ve 0.2187 coregreml >0
148 ve 0.2166 coregreml >0
149 ve 0.1844 coregreml >0
150 ve 0.2297 coregreml >0
151 ve 0.2697 coregreml >0
152 ve 0.2023 coregreml >0
153 ve 0.193 coregreml >0
154 ve 0.1927 coregreml >0
155 ve 0.1907 coregreml >0
156 ve 0.1765 coregreml >0
157 ve 0.2346 coregreml >0
158 ve 0.2653 coregreml >0
159 ve 0.2198 coregreml >0
160 ve 0.211 coregreml >0
161 ve 0.2343 coregreml >0
162 ve 0.2136 coregreml >0
163 ve 0.1921 coregreml >0
164 ve 0.2687 coregreml >0
165 ve 0.2151 coregreml >0
166 ve 0.1936 coregreml >0
167 ve 0.22 coregreml >0
168 ve 0.1745 coregreml >0
169 ve 0.2227 coregreml >0
170 ve 0.21 coregreml >0
171 ve 0.1793 coregreml >0
172 ve 0.1451 coregreml >0
173 ve 0.2026 coregreml >0
174 ve 0.2103 coregreml >0
175 ve 0.278 coregreml >0
176 ve 0.2092 coregreml >0
177 ve 0.2074 coregreml >0
178 ve 0.1791 coregreml >0
179 ve 0.1225 coregreml >0
180 ve 0.2037 coregreml >0
181 ve 0.1358 coregreml >0
182 ve 0.2623 coregreml >0
183 ve 0.1667 coregreml >0
184 ve 0.1736 coregreml >0
185 ve 0.2162 coregreml >0
186 ve 0.2259 coregreml >0
187 ve 0.1541 coregreml >0
188 ve 0.2628 coregreml >0
189 ve 0.2053 coregreml >0
190 ve 0.1218 coregreml >0
191 ve 0.1982 coregreml >0
192 ve 0.2231 coregreml >0
193 ve 0.2302 coregreml >0
194 ve 0.1553 coregreml >0
195 ve 0.2237 coregreml >0
196 ve 0.1991 coregreml >0
197 ve 0.2698 coregreml >0
198 ve 0.1891 coregreml >0
199 ve 0.1735 coregreml >0
200 ve 0.2568 coregreml >0
201 ve 0.196 coregreml >0
202 ve 0.1858 coregreml >0
203 ve 0.2008 coregreml >0
204 ve 0.2216 coregreml >0
205 ve 0.1688 coregreml >0
206 ve 0.2289 coregreml >0
207 ve 0.2086 coregreml >0
208 ve 0.2943 coregreml >0
209 ve 0.2062 coregreml >0
210 ve 0.227 coregreml >0
211 ve 0.1827 coregreml >0
212 ve 0.2167 coregreml >0
213 ve 0.1378 coregreml >0
214 ve 0.2067 coregreml >0
215 ve 0.1453 coregreml >0
216 ve 0.0989 coregreml >0
217 ve 0.206 coregreml >0
218 ve 0.2418 coregreml >0
219 ve 0.1623 coregreml >0
220 ve 0.2443 coregreml >0
221 ve 0.1803 coregreml >0
222 ve 0.2229 coregreml >0
223 ve 0.1959 coregreml >0
224 ve 0.2331 coregreml >0
225 ve 0.1901 coregreml >0
226 ve 0.1758 coregreml >0
227 ve 0.2367 coregreml >0
228 ve 0.2142 coregreml >0
229 ve 0.1834 coregreml >0
230 ve 0.188 coregreml >0
231 ve 0.1858 coregreml >0
232 ve 0.1689 coregreml >0
233 ve 0.2293 coregreml >0
234 ve 0.1962 coregreml >0
235 ve 0.2122 coregreml >0
236 ve 0.2302 coregreml >0
237 ve 0.1842 coregreml >0
238 ve 0.2177 coregreml >0
239 ve 0.2127 coregreml >0
240 ve 0.2281 coregreml >0
241 ve 0.2136 coregreml >0
242 ve 0.1907 coregreml >0
243 ve 0.1976 coregreml >0
244 ve 0.1898 coregreml >0
245 ve 0.1808 coregreml >0
246 ve 0.1888 coregreml >0
247 ve 0.169 coregreml >0
248 ve 0.2453 coregreml >0
249 ve 0.221 coregreml >0
250 ve 0.2477 coregreml >0
251 ve 0.1801 coregreml >0
252 ve 0.1638 coregreml >0
253 ve 0.181 coregreml >0
254 ve 0.1194 coregreml >0
255 ve 0.2096 coregreml >0
256 ve 0.153 coregreml >0
257 ve 0.1223 coregreml >0
258 ve 0.2312 coregreml >0
259 ve 0.1575 coregreml >0
260 ve 0.2267 coregreml >0
261 ve 0.2478 coregreml >0
262 ve 0.1839 coregreml >0
263 ve 0.1378 coregreml >0
264 ve 0.2544 coregreml >0
265 ve 0.1913 coregreml >0
266 ve 0.1804 coregreml >0
267 ve 0.2557 coregreml >0
268 ve 0.1991 coregreml >0
269 ve 0.1906 coregreml >0
270 ve 0.1671 coregreml >0
271 ve 0.2425 coregreml >0
272 ve 0.2202 coregreml >0
273 ve 0.2466 coregreml >0
274 ve 0.2226 coregreml >0
275 ve 0.2348 coregreml >0
276 ve 0.2038 coregreml >0
277 ve 0.132 coregreml >0
278 ve 0.1739 coregreml >0
279 ve 0.2051 coregreml >0
280 ve 0.2259 coregreml >0
281 ve 0.1859 coregreml >0
282 ve 0.2028 coregreml >0
283 ve 0.3273 coregreml >0
284 ve 0.1958 coregreml >0
285 ve 0.2173 coregreml >0
286 ve 0.1369 coregreml >0
287 ve 0.2338 coregreml >0
288 ve 0.2074 coregreml >0
289 ve 0.2074 coregreml >0
290 ve 0.173 coregreml >0
291 ve 0.202 coregreml >0
292 ve 0.2019 coregreml >0
293 ve 0.2141 coregreml >0
294 ve 0.2035 coregreml >0
295 ve 0.1818 coregreml >0
296 ve 0.195 coregreml >0
297 ve 0.1937 coregreml >0
298 ve 0.2491 coregreml >0
299 ve 0.2036 coregreml >0
300 ve 0.1759 coregreml >0
301 ve 0.1709 coregreml >0
302 ve 0.2458 coregreml >0
303 ve 0.2208 coregreml >0
304 ve 0.1875 coregreml >0
305 ve 0.2645 coregreml >0
306 ve 0.1987 coregreml >0
307 ve 0.1054 coregreml >0
308 ve 0.2355 coregreml >0
309 ve 0.1808 coregreml >0
310 ve 0.1668 coregreml >0
311 ve 0.2431 coregreml >0
312 ve 0.1682 coregreml >0
313 ve 0.2011 coregreml >0
314 ve 0.1836 coregreml >0
315 ve 0.1735 coregreml >0
316 ve 0.198 coregreml >0
317 ve 0.2419 coregreml >0
318 ve 0.1648 coregreml >0
319 ve 0.1963 coregreml >0
320 ve 0.2051 coregreml >0
321 ve 0.2156 coregreml >0
322 ve 0.1889 coregreml >0
323 ve 0.1246 coregreml >0
324 ve 0.1992 coregreml >0
325 ve 0.1712 coregreml >0
326 ve 0.1863 coregreml >0
327 ve 0.1567 coregreml >0
328 ve 0.2441 coregreml >0
329 ve 0.1505 coregreml >0
330 ve 0.1718 coregreml >0
331 ve 0.2264 coregreml >0
332 ve 0.2203 coregreml >0
333 ve 0.1636 coregreml >0
334 ve 0.221 coregreml >0
335 ve 0.2117 coregreml >0
336 ve 0.2251 coregreml >0
337 ve 0.1414 coregreml >0
338 ve 0.1484 coregreml >0
339 ve 0.2429 coregreml >0
340 ve 0.1373 coregreml >0
341 ve 0.135 coregreml >0
342 ve 0.1268 coregreml >0
343 ve 0.1571 coregreml >0
344 ve 0.1846 coregreml >0
345 ve 0.1945 coregreml >0
346 ve 0.1748 coregreml >0
347 ve 0.2068 coregreml >0
348 ve 0.251 coregreml >0
349 ve 0.1595 coregreml >0
350 ve 0.2234 coregreml >0
351 ve 0.2152 coregreml >0
352 ve 0.2487 coregreml >0
353 ve 0.2075 coregreml >0
354 ve 0.1918 coregreml >0
355 ve 0.1688 coregreml >0
356 ve 0.2197 coregreml >0
357 ve 0.1361 coregreml >0
358 ve 0.1287 coregreml >0
359 ve 0.2196 coregreml >0
360 ve 0.2829 coregreml >0
361 ve 0.2088 coregreml >0
362 ve 0.1739 coregreml >0
363 ve 0.1783 coregreml >0
364 ve 0.1685 coregreml >0
365 ve 0.1816 coregreml >0
366 ve 0.188 coregreml >0
367 ve 0.2177 coregreml >0
368 ve 0.1726 coregreml >0
369 ve 0.2074 coregreml >0
370 ve 0.2533 coregreml >0
371 ve 0.2064 coregreml >0
372 ve 0.1836 coregreml >0
373 ve 0.2024 coregreml >0
374 ve 0.212 coregreml >0
375 ve 0.2329 coregreml >0
376 ve 0.1627 coregreml >0
377 ve 0.2032 coregreml >0
378 ve 0.2024 coregreml >0
379 ve 0.2242 coregreml >0
380 ve 0.2031 coregreml >0
381 ve 0.1323 coregreml >0
382 ve 0.143 coregreml >0
383 ve 0.1993 coregreml >0
384 ve 0.191 coregreml >0
385 ve 0.1676 coregreml >0
386 ve 0.128 coregreml >0
387 ve 0.219 coregreml >0
388 ve 0.177 coregreml >0
389 ve 0.2284 coregreml >0
390 ve 0.1859 coregreml >0
391 ve 0.2472 coregreml >0
392 ve 0.1941 coregreml >0
393 ve 0.1815 coregreml >0
394 ve 0.2042 coregreml >0
395 ve 0.1562 coregreml >0
396 ve 0.2393 coregreml >0
397 ve 0.2116 coregreml >0
398 ve 0.1904 coregreml >0
399 ve 0.2177 coregreml >0
400 ve 0.2287 coregreml >0
401 ve 0.2281 coregreml >0
402 ve 0.244 coregreml >0
403 ve 0.221 coregreml >0
404 ve 0.1573 coregreml >0
405 ve 0.1591 coregreml >0
406 ve 0.1885 coregreml >0
407 ve 0.1113 coregreml >0
408 ve 0.2731 coregreml >0
409 ve 0.1535 coregreml >0
410 ve 0.1574 coregreml >0
411 ve 0.2671 coregreml >0
412 ve 0.2061 coregreml >0
413 ve 0.2072 coregreml >0
414 ve 0.188 coregreml >0
415 ve 0.1904 coregreml >0
416 ve 0.2056 coregreml >0
417 ve 0.1807 coregreml >0
418 ve 0.2663 coregreml >0
419 ve 0.1734 coregreml >0
420 ve 0.229 coregreml >0
421 ve 0.2056 coregreml >0
422 ve 0.2412 coregreml >0
423 ve 0.2015 coregreml >0
424 ve 0.2468 coregreml >0
425 ve 0.2281 coregreml >0
426 ve 0.248 coregreml >0
427 ve 0.153 coregreml >0
428 ve 0.1783 coregreml >0
429 ve 0.1888 coregreml >0
430 ve 0.1921 coregreml >0
431 ve 0.1947 coregreml >0
432 ve 0.1799 coregreml >0
433 ve 0.2134 coregreml >0
434 ve 0.1687 coregreml >0
435 ve 0.2101 coregreml >0
436 ve 0.0762 coregreml >0
437 ve 0.1486 coregreml >0
438 ve 0.1805 coregreml >0
439 ve 0.2444 coregreml >0
440 ve 0.1832 coregreml >0
441 ve 0.1708 coregreml >0
442 ve 0.2322 coregreml >0
443 ve 0.2318 coregreml >0
444 ve 0.175 coregreml >0
445 ve 0.1956 coregreml >0
446 ve 0.2109 coregreml >0
447 ve 0.1998 coregreml >0
448 ve 0.2162 coregreml >0
449 ve 0.202 coregreml >0
450 ve 0.2526 coregreml >0
451 ve 0.2013 coregreml >0
452 ve 0.2103 coregreml >0
453 ve 0.2264 coregreml >0
454 ve 0.1937 coregreml >0
455 ve 0.1564 coregreml >0
456 ve 0.2265 coregreml >0
457 ve 0.1883 coregreml >0
458 ve 0.1783 coregreml >0
459 ve 0.2482 coregreml >0
460 ve 0.2338 coregreml >0
461 ve 0.1537 coregreml >0
462 ve 0.2191 coregreml >0
463 ve 0.2477 coregreml >0
464 ve 0.1996 coregreml >0
465 ve 0.1968 coregreml >0
466 ve 0.2087 coregreml >0
467 ve 0.2261 coregreml >0
468 ve 0.2485 coregreml >0
469 ve 0.2915 coregreml >0
470 ve 0.2622 coregreml >0
471 ve 0.2378 coregreml >0
472 ve 0.1697 coregreml >0
473 ve 0.1866 coregreml >0
474 ve 0.1649 coregreml >0
475 ve 0.1358 coregreml >0
476 ve 0.101 coregreml >0
477 ve 0.2293 coregreml >0
478 ve 0.226 coregreml >0
479 ve 0.2007 coregreml >0
480 ve 0.2291 coregreml >0
481 ve 0.2263 coregreml >0
482 ve 0.1909 coregreml >0
483 ve 0.2688 coregreml >0
484 ve 0.2129 coregreml >0
485 ve 0.1467 coregreml >0
486 ve 0.2151 coregreml >0
487 ve 0.196 coregreml >0
488 ve 0.2121 coregreml >0
489 ve 0.1419 coregreml >0
490 ve 0.1075 coregreml >0
491 ve 0.1987 coregreml >0
492 ve 0.2433 coregreml >0
493 ve 0.2386 coregreml >0
494 ve 0.2175 coregreml >0
495 ve 0.2144 coregreml >0
496 ve 0.1212 coregreml >0
497 ve 0.2222 coregreml >0
498 ve 0.2444 coregreml >0
499 ve 0.234 coregreml >0
500 ve 0.2241 coregreml >0
1 covgt 0.3048 coregreml >0
2 covgt 0.1959 coregreml >0
3 covgt 0.2427 coregreml >0
4 covgt 0.2907 coregreml >0
5 covgt 0.0727 coregreml >0
6 covgt 0.0381 coregreml >0
7 covgt 0.1418 coregreml >0
8 covgt 0.1575 coregreml >0
9 covgt 0.1777 coregreml >0
10 covgt 0.2525 coregreml >0
11 covgt 0.2059 coregreml >0
12 covgt 0.151 coregreml >0
13 covgt 0.187 coregreml >0
14 covgt 0.0996 coregreml >0
15 covgt 0.2174 coregreml >0
16 covgt 0.1684 coregreml >0
17 covgt 0.2021 coregreml >0
18 covgt 0.2037 coregreml >0
19 covgt 0.3289 coregreml >0
20 covgt 0.2533 coregreml >0
21 covgt 0.2844 coregreml >0
22 covgt 0.1912 coregreml >0
23 covgt 0.1574 coregreml >0
24 covgt 0.207 coregreml >0
25 covgt 0.3326 coregreml >0
26 covgt 0.2718 coregreml >0
27 covgt 0.0828 coregreml >0
28 covgt 0.2745 coregreml >0
29 covgt 0.2961 coregreml >0
30 covgt 0.186 coregreml >0
31 covgt 0.1904 coregreml >0
32 covgt 0.1048 coregreml >0
33 covgt 0.0651 coregreml >0
34 covgt 0.2178 coregreml >0
35 covgt 0.2244 coregreml >0
36 covgt 0.1711 coregreml >0
37 covgt 0.2193 coregreml >0
38 covgt 0.2695 coregreml >0
39 covgt 0.1902 coregreml >0
40 covgt 0.1808 coregreml >0
41 covgt 0.1704 coregreml >0
42 covgt 0.2008 coregreml >0
43 covgt 0.1346 coregreml >0
44 covgt 0.2616 coregreml >0
45 covgt 0.1818 coregreml >0
46 covgt 0.2568 coregreml >0
47 covgt 0.2987 coregreml >0
48 covgt 0.1722 coregreml >0
49 covgt 0.2439 coregreml >0
50 covgt 0.2031 coregreml >0
51 covgt 0.1806 coregreml >0
52 covgt 0.2227 coregreml >0
53 covgt 0.1818 coregreml >0
54 covgt 0.2083 coregreml >0
55 covgt 0.121 coregreml >0
56 covgt 0.2873 coregreml >0
57 covgt 0.1278 coregreml >0
58 covgt 0.2124 coregreml >0
59 covgt 0.1471 coregreml >0
60 covgt 0.2654 coregreml >0
61 covgt 0.2907 coregreml >0
62 covgt 0.1541 coregreml >0
63 covgt 0.1564 coregreml >0
64 covgt 0.3466 coregreml >0
65 covgt 0.2599 coregreml >0
66 covgt 0.186 coregreml >0
67 covgt 0.1562 coregreml >0
68 covgt 0.336 coregreml >0
69 covgt 0.1774 coregreml >0
70 covgt 0.2383 coregreml >0
71 covgt 0.1908 coregreml >0
72 covgt 0.1185 coregreml >0
73 covgt 0.2152 coregreml >0
74 covgt 0.1977 coregreml >0
75 covgt 0.1932 coregreml >0
76 covgt 0.2045 coregreml >0
77 covgt 0.1603 coregreml >0
78 covgt 0.2238 coregreml >0
79 covgt 0.2401 coregreml >0
80 covgt 0.2079 coregreml >0
81 covgt 0.2256 coregreml >0
82 covgt 0.2239 coregreml >0
83 covgt 0.1965 coregreml >0
84 covgt 0.1126 coregreml >0
85 covgt 0.1496 coregreml >0
86 covgt 0.2352 coregreml >0
87 covgt 0.2704 coregreml >0
88 covgt 0.1226 coregreml >0
89 covgt 0.2592 coregreml >0
90 covgt 0.2671 coregreml >0
91 covgt 0.2165 coregreml >0
92 covgt 0.2755 coregreml >0
93 covgt 0.1659 coregreml >0
94 covgt 0.1541 coregreml >0
95 covgt 0.2034 coregreml >0
96 covgt 0.2141 coregreml >0
97 covgt 0.2609 coregreml >0
98 covgt 0.1799 coregreml >0
99 covgt 0.2402 coregreml >0
100 covgt 0.175 coregreml >0
101 covgt 0.1196 coregreml >0
102 covgt 0.2728 coregreml >0
103 covgt 0.0679 coregreml >0
104 covgt 0.0895 coregreml >0
105 covgt 0.2816 coregreml >0
106 covgt 0.1576 coregreml >0
107 covgt 0.1428 coregreml >0
108 covgt 0.1739 coregreml >0
109 covgt 0.116 coregreml >0
110 covgt 0.2044 coregreml >0
111 covgt 0.0906 coregreml >0
112 covgt 0.2401 coregreml >0
113 covgt 0.1491 coregreml >0
114 covgt 0.2224 coregreml >0
115 covgt 0.2792 coregreml >0
116 covgt 0.2175 coregreml >0
117 covgt 0.144 coregreml >0
118 covgt 0.1245 coregreml >0
119 covgt 0.1684 coregreml >0
120 covgt 0.1919 coregreml >0
121 covgt 0.193 coregreml >0
122 covgt 0.184 coregreml >0
123 covgt 0.2409 coregreml >0
124 covgt 0.2463 coregreml >0
125 covgt 0.2646 coregreml >0
126 covgt 0.243 coregreml >0
127 covgt 0.1796 coregreml >0
128 covgt 0.176 coregreml >0
129 covgt 0.3004 coregreml >0
130 covgt 0.2218 coregreml >0
131 covgt 0.142 coregreml >0
132 covgt 0.1364 coregreml >0
133 covgt 0.1591 coregreml >0
134 covgt 0.1318 coregreml >0
135 covgt 0.243 coregreml >0
136 covgt 0.19 coregreml >0
137 covgt 0.1592 coregreml >0
138 covgt 0.1968 coregreml >0
139 covgt 0.174 coregreml >0
140 covgt 0.1128 coregreml >0
141 covgt 0.1475 coregreml >0
142 covgt 0.2067 coregreml >0
143 covgt 0.1929 coregreml >0
144 covgt 0.3206 coregreml >0
145 covgt 0.1835 coregreml >0
146 covgt 0.2215 coregreml >0
147 covgt 0.2027 coregreml >0
148 covgt 0.1751 coregreml >0
149 covgt 0.3089 coregreml >0
150 covgt 0.2603 coregreml >0
151 covgt 0.2694 coregreml >0
152 covgt 0.2083 coregreml >0
153 covgt 0.1023 coregreml >0
154 covgt 0.2145 coregreml >0
155 covgt 0.1564 coregreml >0
156 covgt 0.1103 coregreml >0
157 covgt 0.0973 coregreml >0
158 covgt 0.1222 coregreml >0
159 covgt 0.2411 coregreml >0
160 covgt 0.2656 coregreml >0
161 covgt 0.2302 coregreml >0
162 covgt 0.1128 coregreml >0
163 covgt 0.1687 coregreml >0
164 covgt 0.1601 coregreml >0
165 covgt 0.2332 coregreml >0
166 covgt 0.1626 coregreml >0
167 covgt 0.1681 coregreml >0
168 covgt 0.2595 coregreml >0
169 covgt 0.1322 coregreml >0
170 covgt 0.0714 coregreml >0
171 covgt 0.2141 coregreml >0
172 covgt 0.2694 coregreml >0
173 covgt 0.1009 coregreml >0
174 covgt 0.2032 coregreml >0
175 covgt 0.2406 coregreml >0
176 covgt 0.139 coregreml >0
177 covgt 0.14 coregreml >0
178 covgt 0.2109 coregreml >0
179 covgt 0.2069 coregreml >0
180 covgt 0.2106 coregreml >0
181 covgt 0.2052 coregreml >0
182 covgt 0.1423 coregreml >0
183 covgt 0.22 coregreml >0
184 covgt 0.1993 coregreml >0
185 covgt 0.1454 coregreml >0
186 covgt 0.2564 coregreml >0
187 covgt 0.2148 coregreml >0
188 covgt 0.2422 coregreml >0
189 covgt 0.189 coregreml >0
190 covgt 0.1859 coregreml >0
191 covgt 0.1921 coregreml >0
192 covgt 0.208 coregreml >0
193 covgt 0.1965 coregreml >0
194 covgt 0.2661 coregreml >0
195 covgt 0.2226 coregreml >0
196 covgt 0.1322 coregreml >0
197 covgt 0.2478 coregreml >0
198 covgt 0.2242 coregreml >0
199 covgt 0.1401 coregreml >0
200 covgt 0.2282 coregreml >0
201 covgt 0.1603 coregreml >0
202 covgt 0.2675 coregreml >0
203 covgt 0.2049 coregreml >0
204 covgt 0.1758 coregreml >0
205 covgt 0.1932 coregreml >0
206 covgt 0.2662 coregreml >0
207 covgt 0.1964 coregreml >0
208 covgt 0.2248 coregreml >0
209 covgt 0.2804 coregreml >0
210 covgt 0.2198 coregreml >0
211 covgt 0.2065 coregreml >0
212 covgt 0.0918 coregreml >0
213 covgt 0.1103 coregreml >0
214 covgt 0.2922 coregreml >0
215 covgt 0.2427 coregreml >0
216 covgt 0.2072 coregreml >0
217 covgt 0.2678 coregreml >0
218 covgt 0.163 coregreml >0
219 covgt 0.2998 coregreml >0
220 covgt 0.2565 coregreml >0
221 covgt 0.1843 coregreml >0
222 covgt 0.285 coregreml >0
223 covgt 0.2061 coregreml >0
224 covgt 0.2139 coregreml >0
225 covgt 0.164 coregreml >0
226 covgt 0.1242 coregreml >0
227 covgt 0.1551 coregreml >0
228 covgt 0.239 coregreml >0
229 covgt 0.1851 coregreml >0
230 covgt 0.2022 coregreml >0
231 covgt 0.1346 coregreml >0
232 covgt 0.2727 coregreml >0
233 covgt 0.2079 coregreml >0
234 covgt 0.237 coregreml >0
235 covgt 0.127 coregreml >0
236 covgt 0.1892 coregreml >0
237 covgt 0.4197 coregreml >0
238 covgt 0.1794 coregreml >0
239 covgt 0.1953 coregreml >0
240 covgt 0.1105 coregreml >0
241 covgt 0.196 coregreml >0
242 covgt 0.2135 coregreml >0
243 covgt 0.2624 coregreml >0
244 covgt 0.1735 coregreml >0
245 covgt 0.1902 coregreml >0
246 covgt 0.2622 coregreml >0
247 covgt 0.0093 coregreml >0
248 covgt 0.1689 coregreml >0
249 covgt 0.1694 coregreml >0
250 covgt 0.081 coregreml >0
251 covgt 0.1518 coregreml >0
252 covgt 0.2705 coregreml >0
253 covgt 0.271 coregreml >0
254 covgt 0.0788 coregreml >0
255 covgt 0.2039 coregreml >0
256 covgt 0.1867 coregreml >0
257 covgt 0.071 coregreml >0
258 covgt 0.1345 coregreml >0
259 covgt 0.2369 coregreml >0
260 covgt 0.1997 coregreml >0
261 covgt 0.1571 coregreml >0
262 covgt 0.2232 coregreml >0
263 covgt 0.3504 coregreml >0
264 covgt 0.1871 coregreml >0
265 covgt 0.1288 coregreml >0
266 covgt 0.2928 coregreml >0
267 covgt 0.3418 coregreml >0
268 covgt 0.2623 coregreml >0
269 covgt 0.1862 coregreml >0
270 covgt 0.3215 coregreml >0
271 covgt 0.1649 coregreml >0
272 covgt 0.2912 coregreml >0
273 covgt 0.1989 coregreml >0
274 covgt 0.307 coregreml >0
275 covgt 0.2535 coregreml >0
276 covgt 0.1039 coregreml >0
277 covgt 0.316 coregreml >0
278 covgt 0.155 coregreml >0
279 covgt 0.0685 coregreml >0
280 covgt 0.2957 coregreml >0
281 covgt 0.2347 coregreml >0
282 covgt 0.1268 coregreml >0
283 covgt 0.2892 coregreml >0
284 covgt 0.1774 coregreml >0
285 covgt 0.267 coregreml >0
286 covgt 0.2148 coregreml >0
287 covgt 0.1062 coregreml >0
288 covgt 0.2454 coregreml >0
289 covgt 0.2367 coregreml >0
290 covgt 0.2095 coregreml >0
291 covgt 0.1512 coregreml >0
292 covgt 0.1794 coregreml >0
293 covgt 0.1961 coregreml >0
294 covgt 0.193 coregreml >0
295 covgt 0.2291 coregreml >0
296 covgt 0.2454 coregreml >0
297 covgt 0.1931 coregreml >0
298 covgt 0.2613 coregreml >0
299 covgt 0.1714 coregreml >0
300 covgt 0.2522 coregreml >0
301 covgt 0.1724 coregreml >0
302 covgt 0.1487 coregreml >0
303 covgt 0.2149 coregreml >0
304 covgt 0.1336 coregreml >0
305 covgt 0.1594 coregreml >0
306 covgt 0.0947 coregreml >0
307 covgt 0.2525 coregreml >0
308 covgt 0.2473 coregreml >0
309 covgt 0.2316 coregreml >0
310 covgt 0.2154 coregreml >0
311 covgt 0.1918 coregreml >0
312 covgt 0.1796 coregreml >0
313 covgt -0.0115 coregreml >0
314 covgt 0.2219 coregreml >0
315 covgt 0.1284 coregreml >0
316 covgt 0.0819 coregreml >0
317 covgt 0.1633 coregreml >0
318 covgt 0.2401 coregreml >0
319 covgt 0.0482 coregreml >0
320 covgt 0.1458 coregreml >0
321 covgt 0.1909 coregreml >0
322 covgt 0.1605 coregreml >0
323 covgt 0.2479 coregreml >0
324 covgt 0.2173 coregreml >0
325 covgt 0.2634 coregreml >0
326 covgt 0.174 coregreml >0
327 covgt 0.3012 coregreml >0
328 covgt 0.2432 coregreml >0
329 covgt 0.1958 coregreml >0
330 covgt 0.1344 coregreml >0
331 covgt 0.3333 coregreml >0
332 covgt 0.1579 coregreml >0
333 covgt 0.1832 coregreml >0
334 covgt 0.2183 coregreml >0
335 covgt 0.1825 coregreml >0
336 covgt 0.2811 coregreml >0
337 covgt 0.1981 coregreml >0
338 covgt 0.123 coregreml >0
339 covgt 0.0827 coregreml >0
340 covgt 0.2604 coregreml >0
341 covgt 0.1898 coregreml >0
342 covgt 0.2469 coregreml >0
343 covgt 0.2056 coregreml >0
344 covgt 0.2821 coregreml >0
345 covgt 0.1371 coregreml >0
346 covgt 0.1605 coregreml >0
347 covgt 0.1526 coregreml >0
348 covgt 0.187 coregreml >0
349 covgt 0.2538 coregreml >0
350 covgt 0.2604 coregreml >0
351 covgt 0.1463 coregreml >0
352 covgt 0.2603 coregreml >0
353 covgt 0.2351 coregreml >0
354 covgt 0.1793 coregreml >0
355 covgt 0.2855 coregreml >0
356 covgt 0.048 coregreml >0
357 covgt 0.3123 coregreml >0
358 covgt 0.2372 coregreml >0
359 covgt 0.1429 coregreml >0
360 covgt 0.1771 coregreml >0
361 covgt 0.2235 coregreml >0
362 covgt 0.1453 coregreml >0
363 covgt 0.1145 coregreml >0
364 covgt 0.1032 coregreml >0
365 covgt 0.2489 coregreml >0
366 covgt 0.2128 coregreml >0
367 covgt 0.3181 coregreml >0
368 covgt 0.1498 coregreml >0
369 covgt 0.1599 coregreml >0
370 covgt 0.0966 coregreml >0
371 covgt 0.1862 coregreml >0
372 covgt 0.2407 coregreml >0
373 covgt 0.255 coregreml >0
374 covgt 0.1776 coregreml >0
375 covgt 0.2041 coregreml >0
376 covgt 0.21 coregreml >0
377 covgt 0.1526 coregreml >0
378 covgt 0.1645 coregreml >0
379 covgt 0.2766 coregreml >0
380 covgt 0.3111 coregreml >0
381 covgt 0.2901 coregreml >0
382 covgt 0.2125 coregreml >0
383 covgt 0.2649 coregreml >0
384 covgt 0.1515 coregreml >0
385 covgt 0.2363 coregreml >0
386 covgt 0.2166 coregreml >0
387 covgt 0.2421 coregreml >0
388 covgt 0.274 coregreml >0
389 covgt 0.0717 coregreml >0
390 covgt 0.1138 coregreml >0
391 covgt 0.1669 coregreml >0
392 covgt 0.2141 coregreml >0
393 covgt 0.1057 coregreml >0
394 covgt 0.2113 coregreml >0
395 covgt 0.1303 coregreml >0
396 covgt 0.1021 coregreml >0
397 covgt 0.2995 coregreml >0
398 covgt 0.2653 coregreml >0
399 covgt 0.0876 coregreml >0
400 covgt 0.202 coregreml >0
401 covgt 0.241 coregreml >0
402 covgt 0.1107 coregreml >0
403 covgt 0.2056 coregreml >0
404 covgt 0.3144 coregreml >0
405 covgt 0.1723 coregreml >0
406 covgt 0.2351 coregreml >0
407 covgt 0.1935 coregreml >0
408 covgt 0.1046 coregreml >0
409 covgt 0.2819 coregreml >0
410 covgt 0.2084 coregreml >0
411 covgt 0.1713 coregreml >0
412 covgt 0.168 coregreml >0
413 covgt 0.2063 coregreml >0
414 covgt 0.1801 coregreml >0
415 covgt 0.1346 coregreml >0
416 covgt 0.1375 coregreml >0
417 covgt 0.25 coregreml >0
418 covgt 0.2697 coregreml >0
419 covgt 0.2895 coregreml >0
420 covgt 0.1826 coregreml >0
421 covgt 0.288 coregreml >0
422 covgt 0.256 coregreml >0
423 covgt 0.2932 coregreml >0
424 covgt 0.178 coregreml >0
425 covgt 0.2672 coregreml >0
426 covgt 0.2626 coregreml >0
427 covgt 0.2761 coregreml >0
428 covgt 0.2077 coregreml >0
429 covgt 0.1148 coregreml >0
430 covgt 0.2196 coregreml >0
431 covgt 0.2489 coregreml >0
432 covgt 0.2239 coregreml >0
433 covgt 0.2212 coregreml >0
434 covgt 0.1472 coregreml >0
435 covgt 0.2622 coregreml >0
436 covgt 0.2366 coregreml >0
437 covgt 0.3224 coregreml >0
438 covgt 0.3119 coregreml >0
439 covgt 0.2178 coregreml >0
440 covgt 0.0683 coregreml >0
441 covgt 0.2087 coregreml >0
442 covgt 0.254 coregreml >0
443 covgt 0.1022 coregreml >0
444 covgt 0.293 coregreml >0
445 covgt 0.2499 coregreml >0
446 covgt 0.0909 coregreml >0
447 covgt 0.1677 coregreml >0
448 covgt 0.2736 coregreml >0
449 covgt 0.0978 coregreml >0
450 covgt 0.1524 coregreml >0
451 covgt 0.1972 coregreml >0
452 covgt 0.2019 coregreml >0
453 covgt 0.2249 coregreml >0
454 covgt 0.2083 coregreml >0
455 covgt 0.2416 coregreml >0
456 covgt 0.2788 coregreml >0
457 covgt 0.16 coregreml >0
458 covgt 0.2598 coregreml >0
459 covgt 0.2092 coregreml >0
460 covgt 0.1582 coregreml >0
461 covgt 0.1618 coregreml >0
462 covgt 0.2476 coregreml >0
463 covgt 0.2876 coregreml >0
464 covgt 0.3274 coregreml >0
465 covgt 0.1691 coregreml >0
466 covgt 0.1298 coregreml >0
467 covgt 0.2299 coregreml >0
468 covgt 0.2097 coregreml >0
469 covgt 0.2088 coregreml >0
470 covgt 0.189 coregreml >0
471 covgt 0.2587 coregreml >0
472 covgt 0.2951 coregreml >0
473 covgt 0.3223 coregreml >0
474 covgt 0.1553 coregreml >0
475 covgt 0.1385 coregreml >0
476 covgt 0.222 coregreml >0
477 covgt 0.1369 coregreml >0
478 covgt 0.1997 coregreml >0
479 covgt 0.1823 coregreml >0
480 covgt 0.2473 coregreml >0
481 covgt 0.2591 coregreml >0
482 covgt 0.1825 coregreml >0
483 covgt 0.1668 coregreml >0
484 covgt 0.1497 coregreml >0
485 covgt 0.0664 coregreml >0
486 covgt 0.1953 coregreml >0
487 covgt 0.1571 coregreml >0
488 covgt 0.2547 coregreml >0
489 covgt 0.2561 coregreml >0
490 covgt 0.1346 coregreml >0
491 covgt 0.1862 coregreml >0
492 covgt 0.2232 coregreml >0
493 covgt 0.1744 coregreml >0
494 covgt 0.2313 coregreml >0
495 covgt 0.195 coregreml >0
496 covgt 0.2585 coregreml >0
497 covgt 0.1699 coregreml >0
498 covgt 0.3349 coregreml >0
499 covgt 0.1562 coregreml >0
500 covgt 0.2768 coregreml >0
1 vg 0.4345 coregreml =0
2 vg 0.3459 coregreml =0
3 vg 0.376 coregreml =0
4 vg 0.4555 coregreml =0
5 vg 0.3826 coregreml =0
6 vg 0.3575 coregreml =0
7 vg 0.3585 coregreml =0
8 vg 0.3647 coregreml =0
9 vg 0.4148 coregreml =0
10 vg 0.355 coregreml =0
11 vg 0.4262 coregreml =0
12 vg 0.3912 coregreml =0
13 vg 0.5097 coregreml =0
14 vg 0.4723 coregreml =0
15 vg 0.4679 coregreml =0
16 vg 0.4272 coregreml =0
17 vg 0.5236 coregreml =0
18 vg 0.3605 coregreml =0
19 vg 0.3992 coregreml =0
20 vg 0.4809 coregreml =0
21 vg 0.4109 coregreml =0
22 vg 0.4079 coregreml =0
23 vg 0.3043 coregreml =0
24 vg 0.4539 coregreml =0
25 vg 0.3625 coregreml =0
26 vg 0.398 coregreml =0
27 vg 0.4434 coregreml =0
28 vg 0.3865 coregreml =0
29 vg 0.3797 coregreml =0
30 vg 0.4106 coregreml =0
31 vg 0.3261 coregreml =0
32 vg 0.3339 coregreml =0
33 vg 0.4304 coregreml =0
34 vg 0.3466 coregreml =0
35 vg 0.4415 coregreml =0
36 vg 0.2937 coregreml =0
37 vg 0.4012 coregreml =0
38 vg 0.379 coregreml =0
39 vg 0.3568 coregreml =0
40 vg 0.5134 coregreml =0
41 vg 0.3177 coregreml =0
42 vg 0.4757 coregreml =0
43 vg 0.3373 coregreml =0
44 vg 0.4076 coregreml =0
45 vg 0.3357 coregreml =0
46 vg 0.3816 coregreml =0
47 vg 0.405 coregreml =0
48 vg 0.3618 coregreml =0
49 vg 0.3838 coregreml =0
50 vg 0.4097 coregreml =0
51 vg 0.3567 coregreml =0
52 vg 0.3516 coregreml =0
53 vg 0.3564 coregreml =0
54 vg 0.3885 coregreml =0
55 vg 0.3216 coregreml =0
56 vg 0.3917 coregreml =0
57 vg 0.4177 coregreml =0
58 vg 0.5175 coregreml =0
59 vg 0.3888 coregreml =0
60 vg 0.3575 coregreml =0
61 vg 0.3855 coregreml =0
62 vg 0.4321 coregreml =0
63 vg 0.3867 coregreml =0
64 vg 0.3654 coregreml =0
65 vg 0.4263 coregreml =0
66 vg 0.4139 coregreml =0
67 vg 0.3792 coregreml =0
68 vg 0.4175 coregreml =0
69 vg 0.3677 coregreml =0
70 vg 0.3656 coregreml =0
71 vg 0.387 coregreml =0
72 vg 0.3765 coregreml =0
73 vg 0.3693 coregreml =0
74 vg 0.4264 coregreml =0
75 vg 0.4032 coregreml =0
76 vg 0.4626 coregreml =0
77 vg 0.4325 coregreml =0
78 vg 0.3845 coregreml =0
79 vg 0.4218 coregreml =0
80 vg 0.4411 coregreml =0
81 vg 0.4689 coregreml =0
82 vg 0.385 coregreml =0
83 vg 0.3581 coregreml =0
84 vg 0.4709 coregreml =0
85 vg 0.4712 coregreml =0
86 vg 0.3705 coregreml =0
87 vg 0.4013 coregreml =0
88 vg 0.474 coregreml =0
89 vg 0.4314 coregreml =0
90 vg 0.4611 coregreml =0
91 vg 0.3864 coregreml =0
92 vg 0.3879 coregreml =0
93 vg 0.2887 coregreml =0
94 vg 0.4339 coregreml =0
95 vg 0.3572 coregreml =0
96 vg 0.414 coregreml =0
97 vg 0.4198 coregreml =0
98 vg 0.3721 coregreml =0
99 vg 0.4908 coregreml =0
100 vg 0.3532 coregreml =0
101 vg 0.3622 coregreml =0
102 vg 0.4135 coregreml =0
103 vg 0.4372 coregreml =0
104 vg 0.4119 coregreml =0
105 vg 0.449 coregreml =0
106 vg 0.3306 coregreml =0
107 vg 0.3901 coregreml =0
108 vg 0.3588 coregreml =0
109 vg 0.2432 coregreml =0
110 vg 0.421 coregreml =0
111 vg 0.3561 coregreml =0
112 vg 0.4229 coregreml =0
113 vg 0.4512 coregreml =0
114 vg 0.4234 coregreml =0
115 vg 0.3825 coregreml =0
116 vg 0.4045 coregreml =0
117 vg 0.3663 coregreml =0
118 vg 0.3896 coregreml =0
119 vg 0.4338 coregreml =0
120 vg 0.4181 coregreml =0
121 vg 0.3577 coregreml =0
122 vg 0.2623 coregreml =0
123 vg 0.4561 coregreml =0
124 vg 0.4352 coregreml =0
125 vg 0.3686 coregreml =0
126 vg 0.3607 coregreml =0
127 vg 0.4638 coregreml =0
128 vg 0.4148 coregreml =0
129 vg 0.3322 coregreml =0
130 vg 0.391 coregreml =0
131 vg 0.3794 coregreml =0
132 vg 0.3301 coregreml =0
133 vg 0.4092 coregreml =0
134 vg 0.3525 coregreml =0
135 vg 0.426 coregreml =0
136 vg 0.4462 coregreml =0
137 vg 0.4252 coregreml =0
138 vg 0.476 coregreml =0
139 vg 0.4944 coregreml =0
140 vg 0.4447 coregreml =0
141 vg 0.4329 coregreml =0
142 vg 0.3395 coregreml =0
143 vg 0.4272 coregreml =0
144 vg 0.432 coregreml =0
145 vg 0.3915 coregreml =0
146 vg 0.4383 coregreml =0
147 vg 0.4538 coregreml =0
148 vg 0.3013 coregreml =0
149 vg 0.434 coregreml =0
150 vg 0.4379 coregreml =0
151 vg 0.3711 coregreml =0
152 vg 0.4746 coregreml =0
153 vg 0.4533 coregreml =0
154 vg 0.3146 coregreml =0
155 vg 0.3343 coregreml =0
156 vg 0.3904 coregreml =0
157 vg 0.3453 coregreml =0
158 vg 0.3236 coregreml =0
159 vg 0.3935 coregreml =0
160 vg 0.3425 coregreml =0
161 vg 0.363 coregreml =0
162 vg 0.4205 coregreml =0
163 vg 0.4635 coregreml =0
164 vg 0.237 coregreml =0
165 vg 0.3469 coregreml =0
166 vg 0.4065 coregreml =0
167 vg 0.3977 coregreml =0
168 vg 0.382 coregreml =0
169 vg 0.4677 coregreml =0
170 vg 0.4255 coregreml =0
171 vg 0.4192 coregreml =0
172 vg 0.3713 coregreml =0
173 vg 0.4143 coregreml =0
174 vg 0.4495 coregreml =0
175 vg 0.5099 coregreml =0
176 vg 0.3589 coregreml =0
177 vg 0.3712 coregreml =0
178 vg 0.3731 coregreml =0
179 vg 0.4585 coregreml =0
180 vg 0.4003 coregreml =0
181 vg 0.3264 coregreml =0
182 vg 0.4151 coregreml =0
183 vg 0.3786 coregreml =0
184 vg 0.4473 coregreml =0
185 vg 0.3922 coregreml =0
186 vg 0.3701 coregreml =0
187 vg 0.4173 coregreml =0
188 vg 0.4256 coregreml =0
189 vg 0.4647 coregreml =0
190 vg 0.3666 coregreml =0
191 vg 0.4307 coregreml =0
192 vg 0.3239 coregreml =0
193 vg 0.435 coregreml =0
194 vg 0.3696 coregreml =0
195 vg 0.5712 coregreml =0
196 vg 0.3766 coregreml =0
197 vg 0.3789 coregreml =0
198 vg 0.3356 coregreml =0
199 vg 0.4804 coregreml =0
200 vg 0.3783 coregreml =0
201 vg 0.4519 coregreml =0
202 vg 0.544 coregreml =0
203 vg 0.3711 coregreml =0
204 vg 0.3776 coregreml =0
205 vg 0.2536 coregreml =0
206 vg 0.3913 coregreml =0
207 vg 0.3945 coregreml =0
208 vg 0.3321 coregreml =0
209 vg 0.3907 coregreml =0
210 vg 0.3824 coregreml =0
211 vg 0.4475 coregreml =0
212 vg 0.442 coregreml =0
213 vg 0.438 coregreml =0
214 vg 0.4098 coregreml =0
215 vg 0.4202 coregreml =0
216 vg 0.4391 coregreml =0
217 vg 0.4006 coregreml =0
218 vg 0.4306 coregreml =0
219 vg 0.364 coregreml =0
220 vg 0.3493 coregreml =0
221 vg 0.413 coregreml =0
222 vg 0.2924 coregreml =0
223 vg 0.4276 coregreml =0
224 vg 0.3691 coregreml =0
225 vg 0.4272 coregreml =0
226 vg 0.3387 coregreml =0
227 vg 0.5064 coregreml =0
228 vg 0.3482 coregreml =0
229 vg 0.417 coregreml =0
230 vg 0.4428 coregreml =0
231 vg 0.4307 coregreml =0
232 vg 0.3691 coregreml =0
233 vg 0.3461 coregreml =0
234 vg 0.4291 coregreml =0
235 vg 0.4776 coregreml =0
236 vg 0.3012 coregreml =0
237 vg 0.4585 coregreml =0
238 vg 0.3353 coregreml =0
239 vg 0.36 coregreml =0
240 vg 0.4469 coregreml =0
241 vg 0.4096 coregreml =0
242 vg 0.2724 coregreml =0
243 vg 0.395 coregreml =0
244 vg 0.3175 coregreml =0
245 vg 0.4311 coregreml =0
246 vg 0.4089 coregreml =0
247 vg 0.4925 coregreml =0
248 vg 0.3301 coregreml =0
249 vg 0.474 coregreml =0
250 vg 0.4203 coregreml =0
251 vg 0.2993 coregreml =0
252 vg 0.2594 coregreml =0
253 vg 0.3488 coregreml =0
254 vg 0.4235 coregreml =0
255 vg 0.4362 coregreml =0
256 vg 0.392 coregreml =0
257 vg 0.4153 coregreml =0
258 vg 0.3949 coregreml =0
259 vg 0.4599 coregreml =0
260 vg 0.3726 coregreml =0
261 vg 0.567 coregreml =0
262 vg 0.4247 coregreml =0
263 vg 0.3777 coregreml =0
264 vg 0.4999 coregreml =0
265 vg 0.4637 coregreml =0
266 vg 0.347 coregreml =0
267 vg 0.2561 coregreml =0
268 vg 0.3582 coregreml =0
269 vg 0.4862 coregreml =0
270 vg 0.4386 coregreml =0
271 vg 0.2938 coregreml =0
272 vg 0.4271 coregreml =0
273 vg 0.3735 coregreml =0
274 vg 0.3876 coregreml =0
275 vg 0.4083 coregreml =0
276 vg 0.3591 coregreml =0
277 vg 0.385 coregreml =0
278 vg 0.3425 coregreml =0
279 vg 0.51 coregreml =0
280 vg 0.3332 coregreml =0
281 vg 0.3536 coregreml =0
282 vg 0.5213 coregreml =0
283 vg 0.3123 coregreml =0
284 vg 0.4195 coregreml =0
285 vg 0.3685 coregreml =0
286 vg 0.5006 coregreml =0
287 vg 0.4288 coregreml =0
288 vg 0.3761 coregreml =0
289 vg 0.3333 coregreml =0
290 vg 0.426 coregreml =0
291 vg 0.4649 coregreml =0
292 vg 0.3319 coregreml =0
293 vg 0.3354 coregreml =0
294 vg 0.375 coregreml =0
295 vg 0.4928 coregreml =0
296 vg 0.358 coregreml =0
297 vg 0.4142 coregreml =0
298 vg 0.395 coregreml =0
299 vg 0.3726 coregreml =0
300 vg 0.2901 coregreml =0
301 vg 0.3031 coregreml =0
302 vg 0.4578 coregreml =0
303 vg 0.3299 coregreml =0
304 vg 0.4051 coregreml =0
305 vg 0.4876 coregreml =0
306 vg 0.3167 coregreml =0
307 vg 0.4695 coregreml =0
308 vg 0.3472 coregreml =0
309 vg 0.3613 coregreml =0
310 vg 0.4605 coregreml =0
311 vg 0.3379 coregreml =0
312 vg 0.4107 coregreml =0
313 vg 0.3232 coregreml =0
314 vg 0.2384 coregreml =0
315 vg 0.4449 coregreml =0
316 vg 0.4723 coregreml =0
317 vg 0.3209 coregreml =0
318 vg 0.3872 coregreml =0
319 vg 0.3354 coregreml =0
320 vg 0.3034 coregreml =0
321 vg 0.3438 coregreml =0
322 vg 0.3946 coregreml =0
323 vg 0.4891 coregreml =0
324 vg 0.489 coregreml =0
325 vg 0.3342 coregreml =0
326 vg 0.3126 coregreml =0
327 vg 0.3215 coregreml =0
328 vg 0.3579 coregreml =0
329 vg 0.4533 coregreml =0
330 vg 0.3321 coregreml =0
331 vg 0.3266 coregreml =0
332 vg 0.3693 coregreml =0
333 vg 0.4482 coregreml =0
334 vg 0.3962 coregreml =0
335 vg 0.4355 coregreml =0
336 vg 0.4206 coregreml =0
337 vg 0.3368 coregreml =0
338 vg 0.3996 coregreml =0
339 vg 0.3502 coregreml =0
340 vg 0.415 coregreml =0
341 vg 0.3926 coregreml =0
342 vg 0.5343 coregreml =0
343 vg 0.409 coregreml =0
344 vg 0.4532 coregreml =0
345 vg 0.437 coregreml =0
346 vg 0.4707 coregreml =0
347 vg 0.4101 coregreml =0
348 vg 0.4317 coregreml =0
349 vg 0.3697 coregreml =0
350 vg 0.3807 coregreml =0
351 vg 0.3359 coregreml =0
352 vg 0.4331 coregreml =0
353 vg 0.3909 coregreml =0
354 vg 0.4706 coregreml =0
355 vg 0.4102 coregreml =0
356 vg 0.4516 coregreml =0
357 vg 0.4723 coregreml =0
358 vg 0.3511 coregreml =0
359 vg 0.4324 coregreml =0
360 vg 0.3522 coregreml =0
361 vg 0.4162 coregreml =0
362 vg 0.3824 coregreml =0
363 vg 0.4511 coregreml =0
364 vg 0.3985 coregreml =0
365 vg 0.433 coregreml =0
366 vg 0.375 coregreml =0
367 vg 0.3977 coregreml =0
368 vg 0.4413 coregreml =0
369 vg 0.4774 coregreml =0
370 vg 0.4124 coregreml =0
371 vg 0.4788 coregreml =0
372 vg 0.3996 coregreml =0
373 vg 0.4336 coregreml =0
374 vg 0.3255 coregreml =0
375 vg 0.3756 coregreml =0
376 vg 0.372 coregreml =0
377 vg 0.423 coregreml =0
378 vg 0.4249 coregreml =0
379 vg 0.3991 coregreml =0
380 vg 0.4049 coregreml =0
381 vg 0.4377 coregreml =0
382 vg 0.4945 coregreml =0
383 vg 0.4453 coregreml =0
384 vg 0.4505 coregreml =0
385 vg 0.4063 coregreml =0
386 vg 0.4166 coregreml =0
387 vg 0.3334 coregreml =0
388 vg 0.4032 coregreml =0
389 vg 0.4526 coregreml =0
390 vg 0.3663 coregreml =0
391 vg 0.3876 coregreml =0
392 vg 0.3739 coregreml =0
393 vg 0.362 coregreml =0
394 vg 0.3973 coregreml =0
395 vg 0.3837 coregreml =0
396 vg 0.341 coregreml =0
397 vg 0.4166 coregreml =0
398 vg 0.3306 coregreml =0
399 vg 0.3099 coregreml =0
400 vg 0.322 coregreml =0
401 vg 0.3368 coregreml =0
402 vg 0.4096 coregreml =0
403 vg 0.3739 coregreml =0
404 vg 0.3742 coregreml =0
405 vg 0.3114 coregreml =0
406 vg 0.4141 coregreml =0
407 vg 0.2997 coregreml =0
408 vg 0.447 coregreml =0
409 vg 0.4262 coregreml =0
410 vg 0.3387 coregreml =0
411 vg 0.4186 coregreml =0
412 vg 0.3811 coregreml =0
413 vg 0.3539 coregreml =0
414 vg 0.4355 coregreml =0
415 vg 0.4367 coregreml =0
416 vg 0.4685 coregreml =0
417 vg 0.3652 coregreml =0
418 vg 0.3665 coregreml =0
419 vg 0.4284 coregreml =0
420 vg 0.3992 coregreml =0
421 vg 0.3774 coregreml =0
422 vg 0.3619 coregreml =0
423 vg 0.4384 coregreml =0
424 vg 0.4054 coregreml =0
425 vg 0.4455 coregreml =0
426 vg 0.4096 coregreml =0
427 vg 0.4566 coregreml =0
428 vg 0.4714 coregreml =0
429 vg 0.3909 coregreml =0
430 vg 0.4327 coregreml =0
431 vg 0.3451 coregreml =0
432 vg 0.4073 coregreml =0
433 vg 0.3529 coregreml =0
434 vg 0.3895 coregreml =0
435 vg 0.4635 coregreml =0
436 vg 0.3691 coregreml =0
437 vg 0.3656 coregreml =0
438 vg 0.3451 coregreml =0
439 vg 0.4799 coregreml =0
440 vg 0.483 coregreml =0
441 vg 0.3734 coregreml =0
442 vg 0.4225 coregreml =0
443 vg 0.3524 coregreml =0
444 vg 0.3287 coregreml =0
445 vg 0.3583 coregreml =0
446 vg 0.3373 coregreml =0
447 vg 0.3537 coregreml =0
448 vg 0.3743 coregreml =0
449 vg 0.442 coregreml =0
450 vg 0.3511 coregreml =0
451 vg 0.3074 coregreml =0
452 vg 0.4967 coregreml =0
453 vg 0.4158 coregreml =0
454 vg 0.3937 coregreml =0
455 vg 0.464 coregreml =0
456 vg 0.4346 coregreml =0
457 vg 0.435 coregreml =0
458 vg 0.464 coregreml =0
459 vg 0.3777 coregreml =0
460 vg 0.4136 coregreml =0
461 vg 0.3987 coregreml =0
462 vg 0.3995 coregreml =0
463 vg 0.3927 coregreml =0
464 vg 0.4368 coregreml =0
465 vg 0.4892 coregreml =0
466 vg 0.4151 coregreml =0
467 vg 0.348 coregreml =0
468 vg 0.2965 coregreml =0
469 vg 0.3197 coregreml =0
470 vg 0.4498 coregreml =0
471 vg 0.3874 coregreml =0
472 vg 0.3816 coregreml =0
473 vg 0.3802 coregreml =0
474 vg 0.4108 coregreml =0
475 vg 0.5258 coregreml =0
476 vg 0.4172 coregreml =0
477 vg 0.4165 coregreml =0
478 vg 0.3686 coregreml =0
479 vg 0.3958 coregreml =0
480 vg 0.2822 coregreml =0
481 vg 0.3509 coregreml =0
482 vg 0.4055 coregreml =0
483 vg 0.513 coregreml =0
484 vg 0.3908 coregreml =0
485 vg 0.4063 coregreml =0
486 vg 0.3531 coregreml =0
487 vg 0.4236 coregreml =0
488 vg 0.4426 coregreml =0
489 vg 0.4624 coregreml =0
490 vg 0.4377 coregreml =0
491 vg 0.3382 coregreml =0
492 vg 0.379 coregreml =0
493 vg 0.4526 coregreml =0
494 vg 0.3956 coregreml =0
495 vg 0.3569 coregreml =0
496 vg 0.3072 coregreml =0
497 vg 0.3478 coregreml =0
498 vg 0.3592 coregreml =0
499 vg 0.4333 coregreml =0
500 vg 0.2463 coregreml =0
1 vt 0.4082 coregreml =0
2 vt 0.409 coregreml =0
3 vt 0.3862 coregreml =0
4 vt 0.4686 coregreml =0
5 vt 0.3089 coregreml =0
6 vt 0.4185 coregreml =0
7 vt 0.3686 coregreml =0
8 vt 0.3463 coregreml =0
9 vt 0.3814 coregreml =0
10 vt 0.3956 coregreml =0
11 vt 0.4126 coregreml =0
12 vt 0.3983 coregreml =0
13 vt 0.582 coregreml =0
14 vt 0.4116 coregreml =0
15 vt 0.4317 coregreml =0
16 vt 0.4311 coregreml =0
17 vt 0.3968 coregreml =0
18 vt 0.4494 coregreml =0
19 vt 0.4151 coregreml =0
20 vt 0.4554 coregreml =0
21 vt 0.362 coregreml =0
22 vt 0.4634 coregreml =0
23 vt 0.3698 coregreml =0
24 vt 0.4476 coregreml =0
25 vt 0.4488 coregreml =0
26 vt 0.3822 coregreml =0
27 vt 0.3979 coregreml =0
28 vt 0.4241 coregreml =0
29 vt 0.3568 coregreml =0
30 vt 0.3785 coregreml =0
31 vt 0.3921 coregreml =0
32 vt 0.4168 coregreml =0
33 vt 0.5039 coregreml =0
34 vt 0.4486 coregreml =0
35 vt 0.4232 coregreml =0
36 vt 0.3488 coregreml =0
37 vt 0.4555 coregreml =0
38 vt 0.3449 coregreml =0
39 vt 0.3498 coregreml =0
40 vt 0.4868 coregreml =0
41 vt 0.3843 coregreml =0
42 vt 0.4213 coregreml =0
43 vt 0.3832 coregreml =0
44 vt 0.4145 coregreml =0
45 vt 0.3109 coregreml =0
46 vt 0.4396 coregreml =0
47 vt 0.4082 coregreml =0
48 vt 0.4765 coregreml =0
49 vt 0.4517 coregreml =0
50 vt 0.4343 coregreml =0
51 vt 0.4093 coregreml =0
52 vt 0.3944 coregreml =0
53 vt 0.3818 coregreml =0
54 vt 0.3418 coregreml =0
55 vt 0.2536 coregreml =0
56 vt 0.3988 coregreml =0
57 vt 0.4264 coregreml =0
58 vt 0.4252 coregreml =0
59 vt 0.4479 coregreml =0
60 vt 0.319 coregreml =0
61 vt 0.3725 coregreml =0
62 vt 0.3726 coregreml =0
63 vt 0.3118 coregreml =0
64 vt 0.4039 coregreml =0
65 vt 0.4614 coregreml =0
66 vt 0.4146 coregreml =0
67 vt 0.4089 coregreml =0
68 vt 0.428 coregreml =0
69 vt 0.3822 coregreml =0
70 vt 0.3742 coregreml =0
71 vt 0.3632 coregreml =0
72 vt 0.4291 coregreml =0
73 vt 0.3567 coregreml =0
74 vt 0.4479 coregreml =0
75 vt 0.3998 coregreml =0
76 vt 0.5118 coregreml =0
77 vt 0.3745 coregreml =0
78 vt 0.3729 coregreml =0
79 vt 0.465 coregreml =0
80 vt 0.4546 coregreml =0
81 vt 0.414 coregreml =0
82 vt 0.4304 coregreml =0
83 vt 0.4247 coregreml =0
84 vt 0.4166 coregreml =0
85 vt 0.416 coregreml =0
86 vt 0.3753 coregreml =0
87 vt 0.3687 coregreml =0
88 vt 0.4324 coregreml =0
89 vt 0.469 coregreml =0
90 vt 0.472 coregreml =0
91 vt 0.3754 coregreml =0
92 vt 0.3675 coregreml =0
93 vt 0.3372 coregreml =0
94 vt 0.4152 coregreml =0
95 vt 0.4117 coregreml =0
96 vt 0.4526 coregreml =0
97 vt 0.3942 coregreml =0
98 vt 0.4469 coregreml =0
99 vt 0.4536 coregreml =0
100 vt 0.3727 coregreml =0
101 vt 0.4369 coregreml =0
102 vt 0.3663 coregreml =0
103 vt 0.4416 coregreml =0
104 vt 0.4267 coregreml =0
105 vt 0.436 coregreml =0
106 vt 0.4121 coregreml =0
107 vt 0.3348 coregreml =0
108 vt 0.4079 coregreml =0
109 vt 0.3552 coregreml =0
110 vt 0.4653 coregreml =0
111 vt 0.422 coregreml =0
112 vt 0.3748 coregreml =0
113 vt 0.419 coregreml =0
114 vt 0.4634 coregreml =0
115 vt 0.4191 coregreml =0
116 vt 0.3396 coregreml =0
117 vt 0.2979 coregreml =0
118 vt 0.4011 coregreml =0
119 vt 0.4279 coregreml =0
120 vt 0.4547 coregreml =0
121 vt 0.3883 coregreml =0
122 vt 0.2648 coregreml =0
123 vt 0.3517 coregreml =0
124 vt 0.4214 coregreml =0
125 vt 0.4738 coregreml =0
126 vt 0.3405 coregreml =0
127 vt 0.4432 coregreml =0
128 vt 0.4408 coregreml =0
129 vt 0.2638 coregreml =0
130 vt 0.3631 coregreml =0
131 vt 0.5031 coregreml =0
132 vt 0.3701 coregreml =0
133 vt 0.3991 coregreml =0
134 vt 0.4083 coregreml =0
135 vt 0.3764 coregreml =0
136 vt 0.4481 coregreml =0
137 vt 0.4476 coregreml =0
138 vt 0.4021 coregreml =0
139 vt 0.4039 coregreml =0
140 vt 0.3804 coregreml =0
141 vt 0.3886 coregreml =0
142 vt 0.4142 coregreml =0
143 vt 0.4425 coregreml =0
144 vt 0.3826 coregreml =0
145 vt 0.4089 coregreml =0
146 vt 0.3445 coregreml =0
147 vt 0.4444 coregreml =0
148 vt 0.321 coregreml =0
149 vt 0.4545 coregreml =0
150 vt 0.4474 coregreml =0
151 vt 0.4345 coregreml =0
152 vt 0.3719 coregreml =0
153 vt 0.3976 coregreml =0
154 vt 0.3852 coregreml =0
155 vt 0.3578 coregreml =0
156 vt 0.4232 coregreml =0
157 vt 0.345 coregreml =0
158 vt 0.3096 coregreml =0
159 vt 0.3169 coregreml =0
160 vt 0.3563 coregreml =0
161 vt 0.3999 coregreml =0
162 vt 0.4029 coregreml =0
163 vt 0.4456 coregreml =0
164 vt 0.2736 coregreml =0
165 vt 0.385 coregreml =0
166 vt 0.3476 coregreml =0
167 vt 0.3788 coregreml =0
168 vt 0.4302 coregreml =0
169 vt 0.4229 coregreml =0
170 vt 0.423 coregreml =0
171 vt 0.3305 coregreml =0
172 vt 0.3745 coregreml =0
173 vt 0.3947 coregreml =0
174 vt 0.4343 coregreml =0
175 vt 0.486 coregreml =0
176 vt 0.4544 coregreml =0
177 vt 0.3922 coregreml =0
178 vt 0.4007 coregreml =0
179 vt 0.3931 coregreml =0
180 vt 0.4142 coregreml =0
181 vt 0.3384 coregreml =0
182 vt 0.3835 coregreml =0
183 vt 0.3572 coregreml =0
184 vt 0.4169 coregreml =0
185 vt 0.3451 coregreml =0
186 vt 0.3795 coregreml =0
187 vt 0.381 coregreml =0
188 vt 0.3606 coregreml =0
189 vt 0.39 coregreml =0
190 vt 0.4033 coregreml =0
191 vt 0.3137 coregreml =0
192 vt 0.3936 coregreml =0
193 vt 0.3427 coregreml =0
194 vt 0.3825 coregreml =0
195 vt 0.4532 coregreml =0
196 vt 0.4098 coregreml =0
197 vt 0.3492 coregreml =0
198 vt 0.4147 coregreml =0
199 vt 0.3838 coregreml =0
200 vt 0.4408 coregreml =0
201 vt 0.4292 coregreml =0
202 vt 0.4466 coregreml =0
203 vt 0.3939 coregreml =0
204 vt 0.3528 coregreml =0
205 vt 0.3229 coregreml =0
206 vt 0.3479 coregreml =0
207 vt 0.4078 coregreml =0
208 vt 0.379 coregreml =0
209 vt 0.4121 coregreml =0
210 vt 0.3639 coregreml =0
211 vt 0.4127 coregreml =0
212 vt 0.4624 coregreml =0
213 vt 0.4775 coregreml =0
214 vt 0.3914 coregreml =0
215 vt 0.3795 coregreml =0
216 vt 0.5354 coregreml =0
217 vt 0.3836 coregreml =0
218 vt 0.4297 coregreml =0
219 vt 0.4634 coregreml =0
220 vt 0.4282 coregreml =0
221 vt 0.3555 coregreml =0
222 vt 0.3677 coregreml =0
223 vt 0.3728 coregreml =0
224 vt 0.3669 coregreml =0
225 vt 0.4196 coregreml =0
226 vt 0.4097 coregreml =0
227 vt 0.4522 coregreml =0
228 vt 0.4074 coregreml =0
229 vt 0.4253 coregreml =0
230 vt 0.4816 coregreml =0
231 vt 0.4175 coregreml =0
232 vt 0.3116 coregreml =0
233 vt 0.4441 coregreml =0
234 vt 0.3941 coregreml =0
235 vt 0.3999 coregreml =0
236 vt 0.3309 coregreml =0
237 vt 0.4383 coregreml =0
238 vt 0.3946 coregreml =0
239 vt 0.3596 coregreml =0
240 vt 0.4656 coregreml =0
241 vt 0.4151 coregreml =0
242 vt 0.3014 coregreml =0
243 vt 0.4651 coregreml =0
244 vt 0.313 coregreml =0
245 vt 0.4417 coregreml =0
246 vt 0.4458 coregreml =0
247 vt 0.431 coregreml =0
248 vt 0.3166 coregreml =0
249 vt 0.4143 coregreml =0
250 vt 0.3918 coregreml =0
251 vt 0.3208 coregreml =0
252 vt 0.3595 coregreml =0
253 vt 0.3745 coregreml =0
254 vt 0.3699 coregreml =0
255 vt 0.4942 coregreml =0
256 vt 0.4892 coregreml =0
257 vt 0.3941 coregreml =0
258 vt 0.4686 coregreml =0
259 vt 0.4581 coregreml =0
260 vt 0.4064 coregreml =0
261 vt 0.4384 coregreml =0
262 vt 0.4014 coregreml =0
263 vt 0.4112 coregreml =0
264 vt 0.5043 coregreml =0
265 vt 0.4985 coregreml =0
266 vt 0.3716 coregreml =0
267 vt 0.3715 coregreml =0
268 vt 0.44 coregreml =0
269 vt 0.4199 coregreml =0
270 vt 0.421 coregreml =0
271 vt 0.4068 coregreml =0
272 vt 0.4766 coregreml =0
273 vt 0.3272 coregreml =0
274 vt 0.3804 coregreml =0
275 vt 0.4529 coregreml =0
276 vt 0.3717 coregreml =0
277 vt 0.4336 coregreml =0
278 vt 0.363 coregreml =0
279 vt 0.3993 coregreml =0
280 vt 0.3541 coregreml =0
281 vt 0.3441 coregreml =0
282 vt 0.4066 coregreml =0
283 vt 0.3551 coregreml =0
284 vt 0.4714 coregreml =0
285 vt 0.3614 coregreml =0
286 vt 0.4113 coregreml =0
287 vt 0.4095 coregreml =0
288 vt 0.3465 coregreml =0
289 vt 0.4326 coregreml =0
290 vt 0.3901 coregreml =0
291 vt 0.3828 coregreml =0
292 vt 0.3731 coregreml =0
293 vt 0.4157 coregreml =0
294 vt 0.4186 coregreml =0
295 vt 0.4102 coregreml =0
296 vt 0.3979 coregreml =0
297 vt 0.4203 coregreml =0
298 vt 0.3956 coregreml =0
299 vt 0.4426 coregreml =0
300 vt 0.2966 coregreml =0
301 vt 0.4124 coregreml =0
302 vt 0.4816 coregreml =0
303 vt 0.3985 coregreml =0
304 vt 0.3526 coregreml =0
305 vt 0.408 coregreml =0
306 vt 0.3489 coregreml =0
307 vt 0.4539 coregreml =0
308 vt 0.4071 coregreml =0
309 vt 0.4664 coregreml =0
310 vt 0.4107 coregreml =0
311 vt 0.3325 coregreml =0
312 vt 0.3634 coregreml =0
313 vt 0.3719 coregreml =0
314 vt 0.3387 coregreml =0
315 vt 0.36 coregreml =0
316 vt 0.4258 coregreml =0
317 vt 0.4401 coregreml =0
318 vt 0.3632 coregreml =0
319 vt 0.439 coregreml =0
320 vt 0.2959 coregreml =0
321 vt 0.405 coregreml =0
322 vt 0.3805 coregreml =0
323 vt 0.4621 coregreml =0
324 vt 0.433 coregreml =0
325 vt 0.3683 coregreml =0
326 vt 0.3446 coregreml =0
327 vt 0.3882 coregreml =0
328 vt 0.3656 coregreml =0
329 vt 0.3883 coregreml =0
330 vt 0.4414 coregreml =0
331 vt 0.3926 coregreml =0
332 vt 0.3597 coregreml =0
333 vt 0.4072 coregreml =0
334 vt 0.3553 coregreml =0
335 vt 0.4047 coregreml =0
336 vt 0.4252 coregreml =0
337 vt 0.3584 coregreml =0
338 vt 0.3686 coregreml =0
339 vt 0.3521 coregreml =0
340 vt 0.3915 coregreml =0
341 vt 0.3775 coregreml =0
342 vt 0.4613 coregreml =0
343 vt 0.4006 coregreml =0
344 vt 0.4417 coregreml =0
345 vt 0.4149 coregreml =0
346 vt 0.3954 coregreml =0
347 vt 0.3583 coregreml =0
348 vt 0.41 coregreml =0
349 vt 0.4027 coregreml =0
350 vt 0.4201 coregreml =0
351 vt 0.3415 coregreml =0
352 vt 0.465 coregreml =0
353 vt 0.4156 coregreml =0
354 vt 0.423 coregreml =0
355 vt 0.3845 coregreml =0
356 vt 0.4298 coregreml =0
357 vt 0.4668 coregreml =0
358 vt 0.4365 coregreml =0
359 vt 0.409 coregreml =0
360 vt 0.3478 coregreml =0
361 vt 0.4416 coregreml =0
362 vt 0.3609 coregreml =0
363 vt 0.4496 coregreml =0
364 vt 0.3694 coregreml =0
365 vt 0.4089 coregreml =0
366 vt 0.3298 coregreml =0
367 vt 0.4299 coregreml =0
368 vt 0.4068 coregreml =0
369 vt 0.4486 coregreml =0
370 vt 0.3764 coregreml =0
371 vt 0.4088 coregreml =0
372 vt 0.4711 coregreml =0
373 vt 0.4558 coregreml =0
374 vt 0.444 coregreml =0
375 vt 0.3331 coregreml =0
376 vt 0.377 coregreml =0
377 vt 0.4249 coregreml =0
378 vt 0.4533 coregreml =0
379 vt 0.4737 coregreml =0
380 vt 0.4122 coregreml =0
381 vt 0.4157 coregreml =0
382 vt 0.4746 coregreml =0
383 vt 0.3924 coregreml =0
384 vt 0.4093 coregreml =0
385 vt 0.4111 coregreml =0
386 vt 0.4122 coregreml =0
387 vt 0.3434 coregreml =0
388 vt 0.4007 coregreml =0
389 vt 0.3954 coregreml =0
390 vt 0.4641 coregreml =0
391 vt 0.3858 coregreml =0
392 vt 0.3844 coregreml =0
393 vt 0.4263 coregreml =0
394 vt 0.3859 coregreml =0
395 vt 0.462 coregreml =0
396 vt 0.3465 coregreml =0
397 vt 0.4176 coregreml =0
398 vt 0.3313 coregreml =0
399 vt 0.3537 coregreml =0
400 vt 0.3713 coregreml =0
401 vt 0.4313 coregreml =0
402 vt 0.373 coregreml =0
403 vt 0.4092 coregreml =0
404 vt 0.4537 coregreml =0
405 vt 0.3563 coregreml =0
406 vt 0.3865 coregreml =0
407 vt 0.3456 coregreml =0
408 vt 0.4654 coregreml =0
409 vt 0.4453 coregreml =0
410 vt 0.4081 coregreml =0
411 vt 0.3086 coregreml =0
412 vt 0.4756 coregreml =0
413 vt 0.4305 coregreml =0
414 vt 0.3973 coregreml =0
415 vt 0.3645 coregreml =0
416 vt 0.3918 coregreml =0
417 vt 0.4161 coregreml =0
418 vt 0.3587 coregreml =0
419 vt 0.4198 coregreml =0
420 vt 0.3596 coregreml =0
421 vt 0.3549 coregreml =0
422 vt 0.3781 coregreml =0
423 vt 0.4277 coregreml =0
424 vt 0.4421 coregreml =0
425 vt 0.3874 coregreml =0
426 vt 0.4379 coregreml =0
427 vt 0.3641 coregreml =0
428 vt 0.4144 coregreml =0
429 vt 0.3639 coregreml =0
430 vt 0.4291 coregreml =0
431 vt 0.3984 coregreml =0
432 vt 0.432 coregreml =0
433 vt 0.4223 coregreml =0
434 vt 0.395 coregreml =0
435 vt 0.5025 coregreml =0
436 vt 0.4071 coregreml =0
437 vt 0.407 coregreml =0
438 vt 0.3902 coregreml =0
439 vt 0.4233 coregreml =0
440 vt 0.4505 coregreml =0
441 vt 0.4 coregreml =0
442 vt 0.5065 coregreml =0
443 vt 0.4035 coregreml =0
444 vt 0.4236 coregreml =0
445 vt 0.3271 coregreml =0
446 vt 0.4382 coregreml =0
447 vt 0.4322 coregreml =0
448 vt 0.3399 coregreml =0
449 vt 0.4105 coregreml =0
450 vt 0.4075 coregreml =0
451 vt 0.3779 coregreml =0
452 vt 0.3601 coregreml =0
453 vt 0.4114 coregreml =0
454 vt 0.4717 coregreml =0
455 vt 0.3678 coregreml =0
456 vt 0.3538 coregreml =0
457 vt 0.434 coregreml =0
458 vt 0.4905 coregreml =0
459 vt 0.3625 coregreml =0
460 vt 0.4952 coregreml =0
461 vt 0.3931 coregreml =0
462 vt 0.4106 coregreml =0
463 vt 0.3623 coregreml =0
464 vt 0.446 coregreml =0
465 vt 0.4975 coregreml =0
466 vt 0.3918 coregreml =0
467 vt 0.3959 coregreml =0
468 vt 0.3568 coregreml =0
469 vt 0.3951 coregreml =0
470 vt 0.3555 coregreml =0
471 vt 0.3747 coregreml =0
472 vt 0.3802 coregreml =0
473 vt 0.4641 coregreml =0
474 vt 0.444 coregreml =0
475 vt 0.3921 coregreml =0
476 vt 0.4676 coregreml =0
477 vt 0.4183 coregreml =0
478 vt 0.3632 coregreml =0
479 vt 0.4177 coregreml =0
480 vt 0.3319 coregreml =0
481 vt 0.3697 coregreml =0
482 vt 0.3469 coregreml =0
483 vt 0.4856 coregreml =0
484 vt 0.3479 coregreml =0
485 vt 0.4075 coregreml =0
486 vt 0.395 coregreml =0
487 vt 0.3996 coregreml =0
488 vt 0.4415 coregreml =0
489 vt 0.438 coregreml =0
490 vt 0.4141 coregreml =0
491 vt 0.3904 coregreml =0
492 vt 0.4042 coregreml =0
493 vt 0.4283 coregreml =0
494 vt 0.3521 coregreml =0
495 vt 0.4462 coregreml =0
496 vt 0.2895 coregreml =0
497 vt 0.3994 coregreml =0
498 vt 0.3442 coregreml =0
499 vt 0.3705 coregreml =0
500 vt 0.4067 coregreml =0
1 ve 0.2141 coregreml =0
2 ve 0.2624 coregreml =0
3 ve 0.216 coregreml =0
4 ve 0.1662 coregreml =0
5 ve 0.189 coregreml =0
6 ve 0.2198 coregreml =0
7 ve 0.1458 coregreml =0
8 ve 0.2386 coregreml =0
9 ve 0.1908 coregreml =0
10 ve 0.2021 coregreml =0
11 ve 0.2018 coregreml =0
12 ve 0.1944 coregreml =0
13 ve 0.211 coregreml =0
14 ve 0.1605 coregreml =0
15 ve 0.178 coregreml =0
16 ve 0.1894 coregreml =0
17 ve 0.159 coregreml =0
18 ve 0.1992 coregreml =0
19 ve 0.2266 coregreml =0
20 ve 0.1861 coregreml =0
21 ve 0.2585 coregreml =0
22 ve 0.2292 coregreml =0
23 ve 0.2445 coregreml =0
24 ve 0.168 coregreml =0
25 ve 0.196 coregreml =0
26 ve 0.1901 coregreml =0
27 ve 0.19 coregreml =0
28 ve 0.2179 coregreml =0
29 ve 0.1921 coregreml =0
30 ve 0.2037 coregreml =0
31 ve 0.223 coregreml =0
32 ve 0.2796 coregreml =0
33 ve 0.2143 coregreml =0
34 ve 0.2471 coregreml =0
35 ve 0.1662 coregreml =0
36 ve 0.1928 coregreml =0
37 ve 0.2136 coregreml =0
38 ve 0.2155 coregreml =0
39 ve 0.2274 coregreml =0
40 ve 0.1714 coregreml =0
41 ve 0.2366 coregreml =0
42 ve 0.142 coregreml =0
43 ve 0.2204 coregreml =0
44 ve 0.1743 coregreml =0
45 ve 0.162 coregreml =0
46 ve 0.2378 coregreml =0
47 ve 0.2232 coregreml =0
48 ve 0.2049 coregreml =0
49 ve 0.2097 coregreml =0
50 ve 0.222 coregreml =0
51 ve 0.2189 coregreml =0
52 ve 0.2333 coregreml =0
53 ve 0.2332 coregreml =0
54 ve 0.2095 coregreml =0
55 ve 0.1825 coregreml =0
56 ve 0.1814 coregreml =0
57 ve 0.2224 coregreml =0
58 ve 0.1847 coregreml =0
59 ve 0.1565 coregreml =0
60 ve 0.1974 coregreml =0
61 ve 0.1605 coregreml =0
62 ve 0.1795 coregreml =0
63 ve 0.2033 coregreml =0
64 ve 0.2091 coregreml =0
65 ve 0.1875 coregreml =0
66 ve 0.1998 coregreml =0
67 ve 0.2046 coregreml =0
68 ve 0.2539 coregreml =0
69 ve 0.208 coregreml =0
70 ve 0.2449 coregreml =0
71 ve 0.176 coregreml =0
72 ve 0.188 coregreml =0
73 ve 0.1927 coregreml =0
74 ve 0.1967 coregreml =0
75 ve 0.1974 coregreml =0
76 ve 0.1954 coregreml =0
77 ve 0.2119 coregreml =0
78 ve 0.1874 coregreml =0
79 ve 0.2211 coregreml =0
80 ve 0.1999 coregreml =0
81 ve 0.1727 coregreml =0
82 ve 0.2157 coregreml =0
83 ve 0.2365 coregreml =0
84 ve 0.1876 coregreml =0
85 ve 0.2227 coregreml =0
86 ve 0.1819 coregreml =0
87 ve 0.1743 coregreml =0
88 ve 0.1876 coregreml =0
89 ve 0.2182 coregreml =0
90 ve 0.1836 coregreml =0
91 ve 0.1733 coregreml =0
92 ve 0.1505 coregreml =0
93 ve 0.2502 coregreml =0
94 ve 0.1971 coregreml =0
95 ve 0.2502 coregreml =0
96 ve 0.2267 coregreml =0
97 ve 0.1577 coregreml =0
98 ve 0.2086 coregreml =0
99 ve 0.1594 coregreml =0
100 ve 0.2034 coregreml =0
101 ve 0.1901 coregreml =0
102 ve 0.1562 coregreml =0
103 ve 0.199 coregreml =0
104 ve 0.2255 coregreml =0
105 ve 0.2344 coregreml =0
106 ve 0.2191 coregreml =0
107 ve 0.1857 coregreml =0
108 ve 0.263 coregreml =0
109 ve 0.259 coregreml =0
110 ve 0.1879 coregreml =0
111 ve 0.2502 coregreml =0
112 ve 0.1951 coregreml =0
113 ve 0.1912 coregreml =0
114 ve 0.2027 coregreml =0
115 ve 0.2146 coregreml =0
116 ve 0.1699 coregreml =0
117 ve 0.2641 coregreml =0
118 ve 0.2434 coregreml =0
119 ve 0.2183 coregreml =0
120 ve 0.2339 coregreml =0
121 ve 0.2448 coregreml =0
122 ve 0.2199 coregreml =0
123 ve 0.174 coregreml =0
124 ve 0.2275 coregreml =0
125 ve 0.2757 coregreml =0
126 ve 0.1974 coregreml =0
127 ve 0.2321 coregreml =0
128 ve 0.2124 coregreml =0
129 ve 0.177 coregreml =0
130 ve 0.1718 coregreml =0
131 ve 0.2613 coregreml =0
132 ve 0.2438 coregreml =0
133 ve 0.2281 coregreml =0
134 ve 0.2198 coregreml =0
135 ve 0.1526 coregreml =0
136 ve 0.1774 coregreml =0
137 ve 0.1917 coregreml =0
138 ve 0.2103 coregreml =0
139 ve 0.1399 coregreml =0
140 ve 0.1711 coregreml =0
141 ve 0.2006 coregreml =0
142 ve 0.2538 coregreml =0
143 ve 0.2069 coregreml =0
144 ve 0.1832 coregreml =0
145 ve 0.2038 coregreml =0
146 ve 0.1419 coregreml =0
147 ve 0.18 coregreml =0
148 ve 0.247 coregreml =0
149 ve 0.2158 coregreml =0
150 ve 0.1705 coregreml =0
151 ve 0.2692 coregreml =0
152 ve 0.1562 coregreml =0
153 ve 0.1985 coregreml =0
154 ve 0.2505 coregreml =0
155 ve 0.2098 coregreml =0
156 ve 0.2148 coregreml =0
157 ve 0.2526 coregreml =0
158 ve 0.203 coregreml =0
159 ve 0.173 coregreml =0
160 ve 0.2148 coregreml =0
161 ve 0.244 coregreml =0
162 ve 0.202 coregreml =0
163 ve 0.2124 coregreml =0
164 ve 0.2156 coregreml =0
165 ve 0.1804 coregreml =0
166 ve 0.1959 coregreml =0
167 ve 0.1965 coregreml =0
168 ve 0.2327 coregreml =0
169 ve 0.1646 coregreml =0
170 ve 0.1957 coregreml =0
171 ve 0.2 coregreml =0
172 ve 0.1993 coregreml =0
173 ve 0.1624 coregreml =0
174 ve 0.1525 coregreml =0
175 ve 0.1521 coregreml =0
176 ve 0.1947 coregreml =0
177 ve 0.2492 coregreml =0
178 ve 0.2117 coregreml =0
179 ve 0.1967 coregreml =0
180 ve 0.1697 coregreml =0
181 ve 0.234 coregreml =0
182 ve 0.1779 coregreml =0
183 ve 0.1728 coregreml =0
184 ve 0.176 coregreml =0
185 ve 0.1895 coregreml =0
186 ve 0.2289 coregreml =0
187 ve 0.1641 coregreml =0
188 ve 0.1984 coregreml =0
189 ve 0.2036 coregreml =0
190 ve 0.2107 coregreml =0
191 ve 0.1803 coregreml =0
192 ve 0.2021 coregreml =0
193 ve 0.1582 coregreml =0
194 ve 0.1735 coregreml =0
195 ve 0.1257 coregreml =0
196 ve 0.2189 coregreml =0
197 ve 0.2066 coregreml =0
198 ve 0.28 coregreml =0
199 ve 0.1675 coregreml =0
200 ve 0.2785 coregreml =0
201 ve 0.1932 coregreml =0
202 ve 0.1374 coregreml =0
203 ve 0.1988 coregreml =0
204 ve 0.2119 coregreml =0
205 ve 0.2801 coregreml =0
206 ve 0.1885 coregreml =0
207 ve 0.2044 coregreml =0
208 ve 0.2317 coregreml =0
209 ve 0.2389 coregreml =0
210 ve 0.1474 coregreml =0
211 ve 0.2102 coregreml =0
212 ve 0.2199 coregreml =0
213 ve 0.2086 coregreml =0
214 ve 0.1809 coregreml =0
215 ve 0.1611 coregreml =0
216 ve 0.1978 coregreml =0
217 ve 0.163 coregreml =0
218 ve 0.2158 coregreml =0
219 ve 0.275 coregreml =0
220 ve 0.2541 coregreml =0
221 ve 0.2046 coregreml =0
222 ve 0.2329 coregreml =0
223 ve 0.2 coregreml =0
224 ve 0.1866 coregreml =0
225 ve 0.1834 coregreml =0
226 ve 0.2321 coregreml =0
227 ve 0.1602 coregreml =0
228 ve 0.1918 coregreml =0
229 ve 0.1788 coregreml =0
230 ve 0.1926 coregreml =0
231 ve 0.1969 coregreml =0
232 ve 0.1555 coregreml =0
233 ve 0.2016 coregreml =0
234 ve 0.172 coregreml =0
235 ve 0.1681 coregreml =0
236 ve 0.1852 coregreml =0
237 ve 0.2014 coregreml =0
238 ve 0.2257 coregreml =0
239 ve 0.1713 coregreml =0
240 ve 0.2165 coregreml =0
241 ve 0.2147 coregreml =0
242 ve 0.1904 coregreml =0
243 ve 0.2467 coregreml =0
244 ve 0.1891 coregreml =0
245 ve 0.2341 coregreml =0
246 ve 0.2044 coregreml =0
247 ve 0.1971 coregreml =0
248 ve 0.2333 coregreml =0
249 ve 0.1983 coregreml =0
250 ve 0.1972 coregreml =0
251 ve 0.2257 coregreml =0
252 ve 0.2688 coregreml =0
253 ve 0.21 coregreml =0
254 ve 0.1883 coregreml =0
255 ve 0.2373 coregreml =0
256 ve 0.2495 coregreml =0
257 ve 0.1665 coregreml =0
258 ve 0.2379 coregreml =0
259 ve 0.1871 coregreml =0
260 ve 0.2171 coregreml =0
261 ve 0.1672 coregreml =0
262 ve 0.1647 coregreml =0
263 ve 0.2361 coregreml =0
264 ve 0.1951 coregreml =0
265 ve 0.1986 coregreml =0
266 ve 0.2481 coregreml =0
267 ve 0.2571 coregreml =0
268 ve 0.2037 coregreml =0
269 ve 0.1741 coregreml =0
270 ve 0.1596 coregreml =0
271 ve 0.2569 coregreml =0
272 ve 0.2058 coregreml =0
273 ve 0.1875 coregreml =0
274 ve 0.2341 coregreml =0
275 ve 0.2181 coregreml =0
276 ve 0.2155 coregreml =0
277 ve 0.2407 coregreml =0
278 ve 0.2445 coregreml =0
279 ve 0.1632 coregreml =0
280 ve 0.2338 coregreml =0
281 ve 0.2279 coregreml =0
282 ve 0.1829 coregreml =0
283 ve 0.2026 coregreml =0
284 ve 0.1963 coregreml =0
285 ve 0.2157 coregreml =0
286 ve 0.1375 coregreml =0
287 ve 0.195 coregreml =0
288 ve 0.1581 coregreml =0
289 ve 0.2063 coregreml =0
290 ve 0.1998 coregreml =0
291 ve 0.1835 coregreml =0
292 ve 0.2122 coregreml =0
293 ve 0.2337 coregreml =0
294 ve 0.2084 coregreml =0
295 ve 0.1702 coregreml =0
296 ve 0.2103 coregreml =0
297 ve 0.2072 coregreml =0
298 ve 0.209 coregreml =0
299 ve 0.242 coregreml =0
300 ve 0.2251 coregreml =0
301 ve 0.2704 coregreml =0
302 ve 0.2114 coregreml =0
303 ve 0.2157 coregreml =0
304 ve 0.1297 coregreml =0
305 ve 0.1387 coregreml =0
306 ve 0.2218 coregreml =0
307 ve 0.1456 coregreml =0
308 ve 0.1683 coregreml =0
309 ve 0.2647 coregreml =0
310 ve 0.1886 coregreml =0
311 ve 0.2241 coregreml =0
312 ve 0.2373 coregreml =0
313 ve 0.2451 coregreml =0
314 ve 0.2333 coregreml =0
315 ve 0.1715 coregreml =0
316 ve 0.1803 coregreml =0
317 ve 0.2358 coregreml =0
318 ve 0.2142 coregreml =0
319 ve 0.2375 coregreml =0
320 ve 0.2225 coregreml =0
321 ve 0.196 coregreml =0
322 ve 0.1953 coregreml =0
323 ve 0.1959 coregreml =0
324 ve 0.1434 coregreml =0
325 ve 0.2141 coregreml =0
326 ve 0.1742 coregreml =0
327 ve 0.2031 coregreml =0
328 ve 0.136 coregreml =0
329 ve 0.1929 coregreml =0
330 ve 0.2459 coregreml =0
331 ve 0.2308 coregreml =0
332 ve 0.2031 coregreml =0
333 ve 0.2007 coregreml =0
334 ve 0.1896 coregreml =0
335 ve 0.1686 coregreml =0
336 ve 0.2263 coregreml =0
337 ve 0.2387 coregreml =0
338 ve 0.2198 coregreml =0
339 ve 0.2371 coregreml =0
340 ve 0.172 coregreml =0
341 ve 0.1869 coregreml =0
342 ve 0.1513 coregreml =0
343 ve 0.1679 coregreml =0
344 ve 0.1754 coregreml =0
345 ve 0.1848 coregreml =0
346 ve 0.1435 coregreml =0
347 ve 0.2085 coregreml =0
348 ve 0.2467 coregreml =0
349 ve 0.2219 coregreml =0
350 ve 0.2231 coregreml =0
351 ve 0.2292 coregreml =0
352 ve 0.2322 coregreml =0
353 ve 0.2234 coregreml =0
354 ve 0.2159 coregreml =0
355 ve 0.2047 coregreml =0
356 ve 0.1483 coregreml =0
357 ve 0.1584 coregreml =0
358 ve 0.1954 coregreml =0
359 ve 0.1868 coregreml =0
360 ve 0.2219 coregreml =0
361 ve 0.256 coregreml =0
362 ve 0.2557 coregreml =0
363 ve 0.1669 coregreml =0
364 ve 0.1771 coregreml =0
365 ve 0.1939 coregreml =0
366 ve 0.1647 coregreml =0
367 ve 0.1983 coregreml =0
368 ve 0.1743 coregreml =0
369 ve 0.163 coregreml =0
370 ve 0.1787 coregreml =0
371 ve 0.165 coregreml =0
372 ve 0.2023 coregreml =0
373 ve 0.1821 coregreml =0
374 ve 0.2474 coregreml =0
375 ve 0.2247 coregreml =0
376 ve 0.1814 coregreml =0
377 ve 0.1823 coregreml =0
378 ve 0.1974 coregreml =0
379 ve 0.1717 coregreml =0
380 ve 0.1831 coregreml =0
381 ve 0.2134 coregreml =0
382 ve 0.1553 coregreml =0
383 ve 0.2012 coregreml =0
384 ve 0.1763 coregreml =0
385 ve 0.1985 coregreml =0
386 ve 0.2084 coregreml =0
387 ve 0.2426 coregreml =0
388 ve 0.2205 coregreml =0
389 ve 0.1676 coregreml =0
390 ve 0.225 coregreml =0
391 ve 0.2203 coregreml =0
392 ve 0.1895 coregreml =0
393 ve 0.2172 coregreml =0
394 ve 0.183 coregreml =0
395 ve 0.1866 coregreml =0
396 ve 0.2449 coregreml =0
397 ve 0.2302 coregreml =0
398 ve 0.1894 coregreml =0
399 ve 0.246 coregreml =0
400 ve 0.23 coregreml =0
401 ve 0.222 coregreml =0
402 ve 0.2007 coregreml =0
403 ve 0.2148 coregreml =0
404 ve 0.2008 coregreml =0
405 ve 0.2273 coregreml =0
406 ve 0.1759 coregreml =0
407 ve 0.2464 coregreml =0
408 ve 0.2079 coregreml =0
409 ve 0.1845 coregreml =0
410 ve 0.2304 coregreml =0
411 ve 0.1785 coregreml =0
412 ve 0.2496 coregreml =0
413 ve 0.2229 coregreml =0
414 ve 0.1706 coregreml =0
415 ve 0.167 coregreml =0
416 ve 0.1891 coregreml =0
417 ve 0.1887 coregreml =0
418 ve 0.2324 coregreml =0
419 ve 0.1742 coregreml =0
420 ve 0.174 coregreml =0
421 ve 0.2025 coregreml =0
422 ve 0.1931 coregreml =0
423 ve 0.1942 coregreml =0
424 ve 0.2076 coregreml =0
425 ve 0.1898 coregreml =0
426 ve 0.1865 coregreml =0
427 ve 0.1234 coregreml =0
428 ve 0.1946 coregreml =0
429 ve 0.1891 coregreml =0
430 ve 0.1933 coregreml =0
431 ve 0.2121 coregreml =0
432 ve 0.2089 coregreml =0
433 ve 0.2189 coregreml =0
434 ve 0.207 coregreml =0
435 ve 0.1921 coregreml =0
436 ve 0.2132 coregreml =0
437 ve 0.2199 coregreml =0
438 ve 0.2491 coregreml =0
439 ve 0.1813 coregreml =0
440 ve 0.1835 coregreml =0
441 ve 0.1983 coregreml =0
442 ve 0.2191 coregreml =0
443 ve 0.1808 coregreml =0
444 ve 0.2276 coregreml =0
445 ve 0.1973 coregreml =0
446 ve 0.2287 coregreml =0
447 ve 0.2316 coregreml =0
448 ve 0.1738 coregreml =0
449 ve 0.163 coregreml =0
450 ve 0.2309 coregreml =0
451 ve 0.2163 coregreml =0
452 ve 0.1875 coregreml =0
453 ve 0.2347 coregreml =0
454 ve 0.2112 coregreml =0
455 ve 0.142 coregreml =0
456 ve 0.1788 coregreml =0
457 ve 0.1869 coregreml =0
458 ve 0.1564 coregreml =0
459 ve 0.1896 coregreml =0
460 ve 0.2011 coregreml =0
461 ve 0.1721 coregreml =0
462 ve 0.2158 coregreml =0
463 ve 0.2075 coregreml =0
464 ve 0.2285 coregreml =0
465 ve 0.1972 coregreml =0
466 ve 0.1872 coregreml =0
467 ve 0.2087 coregreml =0
468 ve 0.2103 coregreml =0
469 ve 0.2431 coregreml =0
470 ve 0.1365 coregreml =0
471 ve 0.202 coregreml =0
472 ve 0.2051 coregreml =0
473 ve 0.2574 coregreml =0
474 ve 0.2342 coregreml =0
475 ve 0.1756 coregreml =0
476 ve 0.1649 coregreml =0
477 ve 0.2073 coregreml =0
478 ve 0.1867 coregreml =0
479 ve 0.2002 coregreml =0
480 ve 0.2532 coregreml =0
481 ve 0.2504 coregreml =0
482 ve 0.1526 coregreml =0
483 ve 0.1872 coregreml =0
484 ve 0.2027 coregreml =0
485 ve 0.1663 coregreml =0
486 ve 0.2382 coregreml =0
487 ve 0.1883 coregreml =0
488 ve 0.2213 coregreml =0
489 ve 0.21 coregreml =0
490 ve 0.1436 coregreml =0
491 ve 0.2486 coregreml =0
492 ve 0.1964 coregreml =0
493 ve 0.188 coregreml =0
494 ve 0.1899 coregreml =0
495 ve 0.1897 coregreml =0
496 ve 0.2111 coregreml =0
497 ve 0.2753 coregreml =0
498 ve 0.2031 coregreml =0
499 ve 0.1828 coregreml =0
500 ve 0.2573 coregreml =0
1 covgt -0.0337 coregreml =0
2 covgt -0.0146 coregreml =0
3 covgt 0.0124 coregreml =0
4 covgt -0.0554 coregreml =0
5 covgt 0.0529 coregreml =0
6 covgt -0.0089 coregreml =0
7 covgt 0.077 coregreml =0
8 covgt 0.0207 coregreml =0
9 covgt 0.0036 coregreml =0
10 covgt 0.0232 coregreml =0
11 covgt -0.0231 coregreml =0
12 covgt 0.0173 coregreml =0
13 covgt -0.1561 coregreml =0
14 covgt -0.0294 coregreml =0
15 covgt -0.0526 coregreml =0
16 covgt -0.025 coregreml =0
17 covgt -0.0456 coregreml =0
18 covgt -0.0011 coregreml =0
19 covgt -0.0176 coregreml =0
20 covgt -0.0781 coregreml =0
21 covgt -0.0176 coregreml =0
22 covgt -0.0695 coregreml =0
23 covgt 0.0551 coregreml =0
24 covgt -0.0413 coregreml =0
25 covgt 0.0048 coregreml =0
26 covgt 0.0062 coregreml =0
27 covgt -0.0124 coregreml =0
28 covgt -0.0038 coregreml =0
29 covgt 0.0411 coregreml =0
30 covgt 0.0067 coregreml =0
31 covgt 0.03 coregreml =0
32 covgt -0.037 coregreml =0
33 covgt -0.0895 coregreml =0
34 covgt -0.0162 coregreml =0
35 covgt -0.026 coregreml =0
36 covgt 0.0867 coregreml =0
37 covgt -0.0458 coregreml =0
38 covgt 0.0387 coregreml =0
39 covgt 0.0281 coregreml =0
40 covgt -0.1072 coregreml =0
41 covgt 0.0358 coregreml =0
42 covgt -0.0228 coregreml =0
43 covgt 0.0352 coregreml =0
44 covgt 0.0049 coregreml =0
45 covgt 0.1182 coregreml =0
46 covgt -0.0404 coregreml =0
47 covgt -0.0203 coregreml =0
48 covgt -0.0302 coregreml =0
49 covgt -0.0279 coregreml =0
50 covgt -0.0454 coregreml =0
51 covgt -9e-04 coregreml =0
52 covgt 0.0091 coregreml =0
53 covgt 0.003 coregreml =0
54 covgt 0.0373 coregreml =0
55 covgt 0.1298 coregreml =0
56 covgt 0.0184 coregreml =0
57 covgt -0.0403 coregreml =0
58 covgt -0.0841 coregreml =0
59 covgt 0.0132 coregreml =0
60 covgt 0.0756 coregreml =0
61 covgt 0.0344 coregreml =0
62 covgt -0.005 coregreml =0
63 covgt 0.0548 coregreml =0
64 covgt 0.0281 coregreml =0
65 covgt -0.0383 coregreml =0
66 covgt -0.0113 coregreml =0
67 covgt -0.0047 coregreml =0
68 covgt -0.0688 coregreml =0
69 covgt 0.0254 coregreml =0
70 covgt 0.0062 coregreml =0
71 covgt 0.0441 coregreml =0
72 covgt -0.006 coregreml =0
73 covgt 0.0427 coregreml =0
74 covgt -0.0368 coregreml =0
75 covgt -0.01 coregreml =0
76 covgt -0.0957 coregreml =0
77 covgt -0.0189 coregreml =0
78 covgt 0.0289 coregreml =0
79 covgt -0.0591 coregreml =0
80 covgt -0.0633 coregreml =0
81 covgt -0.0205 coregreml =0
82 covgt -0.0209 coregreml =0
83 covgt -0.0142 coregreml =0
84 covgt -0.0481 coregreml =0
85 covgt -0.0606 coregreml =0
86 covgt 0.0387 coregreml =0
87 covgt 0.0326 coregreml =0
88 covgt -0.0638 coregreml =0
89 covgt -0.0736 coregreml =0
90 covgt -0.0629 coregreml =0
91 covgt 0.0331 coregreml =0
92 covgt 0.0517 coregreml =0
93 covgt 0.0717 coregreml =0
94 covgt -0.0245 coregreml =0
95 covgt -0.0039 coregreml =0
96 covgt -0.0518 coregreml =0
97 covgt 0.013 coregreml =0
98 covgt -0.0155 coregreml =0
99 covgt -0.052 coregreml =0
100 covgt 0.0338 coregreml =0
101 covgt 0.0072 coregreml =0
102 covgt 0.0394 coregreml =0
103 covgt -0.05 coregreml =0
104 covgt -0.0368 coregreml =0
105 covgt -0.0692 coregreml =0
106 covgt 0.0197 coregreml =0
107 covgt 0.0474 coregreml =0
108 covgt -0.0135 coregreml =0
109 covgt 0.0786 coregreml =0
110 covgt -0.0443 coregreml =0
111 covgt -0.0337 coregreml =0
112 covgt -0.005 coregreml =0
113 covgt -0.0411 coregreml =0
114 covgt -0.0464 coregreml =0
115 covgt -0.0125 coregreml =0
116 covgt 0.0462 coregreml =0
117 covgt 0.0403 coregreml =0
118 covgt -0.0318 coregreml =0
119 covgt -0.0488 coregreml =0
120 covgt -0.0559 coregreml =0
121 covgt 0.0094 coregreml =0
122 covgt 0.1407 coregreml =0
123 covgt 0.0109 coregreml =0
124 covgt -0.066 coregreml =0
125 covgt -0.0699 coregreml =0
126 covgt 0.0576 coregreml =0
127 covgt -0.0875 coregreml =0
128 covgt -0.0401 coregreml =0
129 covgt 0.1299 coregreml =0
130 covgt 0.0365 coregreml =0
131 covgt -0.0831 coregreml =0
132 covgt 0.035 coregreml =0
133 covgt -0.0253 coregreml =0
134 covgt 0.0099 coregreml =0
135 covgt 0.0235 coregreml =0
136 covgt -0.0356 coregreml =0
137 covgt -0.0306 coregreml =0
138 covgt -0.0567 coregreml =0
139 covgt -0.0243 coregreml =0
140 covgt -0.0027 coregreml =0
141 covgt -0.0167 coregreml =0
142 covgt -0.0026 coregreml =0
143 covgt -0.0457 coregreml =0
144 covgt -0.0072 coregreml =0
145 covgt -0.0058 coregreml =0
146 covgt 0.0465 coregreml =0
147 covgt -0.0362 coregreml =0
148 covgt 0.0647 coregreml =0
149 covgt -0.0501 coregreml =0
150 covgt -0.0159 coregreml =0
151 covgt -0.0397 coregreml =0
152 covgt -0.0021 coregreml =0
153 covgt -0.0397 coregreml =0
154 covgt 0.0222 coregreml =0
155 covgt 0.0533 coregreml =0
156 covgt -0.0096 coregreml =0
157 covgt 0.0323 coregreml =0
158 covgt 0.0833 coregreml =0
159 covgt 0.0667 coregreml =0
160 covgt 0.0487 coregreml =0
161 covgt -0.0022 coregreml =0
162 covgt -0.0094 coregreml =0
163 covgt -0.069 coregreml =0
164 covgt 0.1572 coregreml =0
165 covgt 0.0352 coregreml =0
166 covgt 0.0208 coregreml =0
167 covgt 0.0078 coregreml =0
168 covgt -0.0161 coregreml =0
169 covgt -0.0335 coregreml =0
170 covgt -0.0232 coregreml =0
171 covgt 0.022 coregreml =0
172 covgt 0.0372 coregreml =0
173 covgt 0.0112 coregreml =0
174 covgt -0.0397 coregreml =0
175 covgt -0.0806 coregreml =0
176 covgt -0.0139 coregreml =0
177 covgt -0.0129 coregreml =0
178 covgt 0.0154 coregreml =0
179 covgt -0.0343 coregreml =0
180 covgt 0.004 coregreml =0
181 covgt 0.0453 coregreml =0
182 covgt 0.0127 coregreml =0
183 covgt 0.0534 coregreml =0
184 covgt -0.0261 coregreml =0
185 covgt 0.0398 coregreml =0
186 covgt 0.0163 coregreml =0
187 covgt 0.0299 coregreml =0
188 covgt 0.0017 coregreml =0
189 covgt -0.0387 coregreml =0
190 covgt 0.0301 coregreml =0
191 covgt 0.0415 coregreml =0
192 covgt 0.0454 coregreml =0
193 covgt 0.0317 coregreml =0
194 covgt 0.0393 coregreml =0
195 covgt -0.0902 coregreml =0
196 covgt -0.0168 coregreml =0
197 covgt 0.042 coregreml =0
198 covgt -0.002 coregreml =0
199 covgt -0.024 coregreml =0
200 covgt -0.0603 coregreml =0
201 covgt -0.0518 coregreml =0
202 covgt -0.0638 coregreml =0
203 covgt 0.0157 coregreml =0
204 covgt 0.024 coregreml =0
205 covgt 0.0716 coregreml =0
206 covgt 0.038 coregreml =0
207 covgt 1e-04 coregreml =0
208 covgt 0.0216 coregreml =0
209 covgt -0.0231 coregreml =0
210 covgt 0.06 coregreml =0
211 covgt -0.0456 coregreml =0
212 covgt -0.0663 coregreml =0
213 covgt -0.0763 coregreml =0
214 covgt 0.0084 coregreml =0
215 covgt 0.0274 coregreml =0
216 covgt -0.1041 coregreml =0
217 covgt 0.0383 coregreml =0
218 covgt -0.0495 coregreml =0
219 covgt -0.0495 coregreml =0
220 covgt -0.0109 coregreml =0
221 covgt 0.0111 coregreml =0
222 covgt 0.0478 coregreml =0
223 covgt -0.0078 coregreml =0
224 covgt 0.0422 coregreml =0
225 covgt -0.0272 coregreml =0
226 covgt -0.0051 coregreml =0
227 covgt -0.0629 coregreml =0
228 covgt 0.0333 coregreml =0
229 covgt -0.0168 coregreml =0
230 covgt -0.0565 coregreml =0
231 covgt -0.0376 coregreml =0
232 covgt 0.0882 coregreml =0
233 covgt 0.0122 coregreml =0
234 covgt 8e-04 coregreml =0
235 covgt -0.0297 coregreml =0
236 covgt 0.1072 coregreml =0
237 covgt -0.0631 coregreml =0
238 covgt 0.0269 coregreml =0
239 covgt 0.0581 coregreml =0
240 covgt -0.0746 coregreml =0
241 covgt -0.0185 coregreml =0
242 covgt 0.1388 coregreml =0
243 covgt -0.0622 coregreml =0
244 covgt 0.1017 coregreml =0
245 covgt -0.0644 coregreml =0
246 covgt -0.0381 coregreml =0
247 covgt -0.0671 coregreml =0
248 covgt 0.0389 coregreml =0
249 covgt -0.0619 coregreml =0
250 covgt 0.0059 coregreml =0
251 covgt 0.0816 coregreml =0
252 covgt 0.0635 coregreml =0
253 covgt 0.0275 coregreml =0
254 covgt 0.0055 coregreml =0
255 covgt -0.1063 coregreml =0
256 covgt -0.0745 coregreml =0
257 covgt 0.0148 coregreml =0
258 covgt -0.059 coregreml =0
259 covgt -0.0734 coregreml =0
260 covgt 0.007 coregreml =0
261 covgt -0.0982 coregreml =0
262 covgt 0.0035 coregreml =0
263 covgt -0.0181 coregreml =0
264 covgt -0.1235 coregreml =0
265 covgt -0.0895 coregreml =0
266 covgt 0.0097 coregreml =0
267 covgt 0.0719 coregreml =0
268 covgt -0.0128 coregreml =0
269 covgt -0.0454 coregreml =0
270 covgt -0.0209 coregreml =0
271 covgt 0.0231 coregreml =0
272 covgt -0.0733 coregreml =0
273 covgt 0.0634 coregreml =0
274 covgt -0.0072 coregreml =0
275 covgt -0.0453 coregreml =0
276 covgt 0.0305 coregreml =0
277 covgt -0.0334 coregreml =0
278 covgt 0.0219 coregreml =0
279 covgt -0.039 coregreml =0
280 covgt 0.0396 coregreml =0
281 covgt 0.0404 coregreml =0
282 covgt -0.0692 coregreml =0
283 covgt 0.0752 coregreml =0
284 covgt -0.0574 coregreml =0
285 covgt 0.0274 coregreml =0
286 covgt -0.0227 coregreml =0
287 covgt -0.012 coregreml =0
288 covgt 0.0597 coregreml =0
289 covgt 0.0115 coregreml =0
290 covgt -0.0107 coregreml =0
291 covgt -0.0178 coregreml =0
292 covgt 0.0357 coregreml =0
293 covgt -0.0046 coregreml =0
294 covgt -0.0144 coregreml =0
295 covgt -0.0538 coregreml =0
296 covgt 0.0211 coregreml =0
297 covgt -0.0139 coregreml =0
298 covgt -0.0074 coregreml =0
299 covgt -0.0372 coregreml =0
300 covgt 0.1039 coregreml =0
301 covgt 0.0052 coregreml =0
302 covgt -0.0902 coregreml =0
303 covgt 0.0345 coregreml =0
304 covgt 0.0665 coregreml =0
305 covgt -0.0254 coregreml =0
306 covgt 0.056 coregreml =0
307 covgt -0.0586 coregreml =0
308 covgt 0.052 coregreml =0
309 covgt -0.0581 coregreml =0
310 covgt -0.0402 coregreml =0
311 covgt 0.0527 coregreml =0
312 covgt -5e-04 coregreml =0
313 covgt 0.0209 coregreml =0
314 covgt 0.1014 coregreml =0
315 covgt 0.0175 coregreml =0
316 covgt -0.0521 coregreml =0
317 covgt -7e-04 coregreml =0
318 covgt 0.0206 coregreml =0
319 covgt -8e-04 coregreml =0
320 covgt 0.0887 coregreml =0
321 covgt 0.022 coregreml =0
322 covgt 0.0198 coregreml =0
323 covgt -0.0851 coregreml =0
324 covgt -0.045 coregreml =0
325 covgt 0.0494 coregreml =0
326 covgt 0.1026 coregreml =0
327 covgt 0.0421 coregreml =0
328 covgt 0.0816 coregreml =0
329 covgt -0.0313 coregreml =0
330 covgt -0.0041 coregreml =0
331 covgt 0.0211 coregreml =0
332 covgt 0.0317 coregreml =0
333 covgt -0.0385 coregreml =0
334 covgt 0.0312 coregreml =0
335 covgt -0.0054 coregreml =0
336 covgt -0.0431 coregreml =0
337 covgt 0.0399 coregreml =0
338 covgt -0.0021 coregreml =0
339 covgt 0.023 coregreml =0
340 covgt 0.0241 coregreml =0
341 covgt 0.0358 coregreml =0
342 covgt -0.087 coregreml =0
343 covgt 0.0092 coregreml =0
344 covgt -0.0549 coregreml =0
345 covgt -0.0319 coregreml =0
346 covgt -0.0137 coregreml =0
347 covgt 0.012 coregreml =0
348 covgt -0.0404 coregreml =0
349 covgt -0.0051 coregreml =0
350 covgt 5e-04 coregreml =0
351 covgt 0.046 coregreml =0
352 covgt -0.0783 coregreml =0
353 covgt -0.0135 coregreml =0
354 covgt -0.0577 coregreml =0
355 covgt -0.0049 coregreml =0
356 covgt -0.0064 coregreml =0
357 covgt -0.0558 coregreml =0
358 covgt 0.0112 coregreml =0
359 covgt -0.0263 coregreml =0
360 covgt 0.0399 coregreml =0
361 covgt -0.0646 coregreml =0
362 covgt -0.0034 coregreml =0
363 covgt -0.0415 coregreml =0
364 covgt 0.023 coregreml =0
365 covgt -0.0154 coregreml =0
366 covgt 0.0828 coregreml =0
367 covgt -0.0137 coregreml =0
368 covgt -0.0136 coregreml =0
369 covgt -0.0521 coregreml =0
370 covgt 0.0225 coregreml =0
371 covgt -0.0304 coregreml =0
372 covgt -0.0462 coregreml =0
373 covgt -0.0324 coregreml =0
374 covgt -0.0116 coregreml =0
375 covgt 0.0347 coregreml =0
376 covgt 0.032 coregreml =0
377 covgt -0.0143 coregreml =0
378 covgt -0.0532 coregreml =0
379 covgt -0.0278 coregreml =0
380 covgt -0.0132 coregreml =0
381 covgt -0.0329 coregreml =0
382 covgt -0.0565 coregreml =0
383 covgt -0.0364 coregreml =0
384 covgt -0.0249 coregreml =0
385 covgt -0.002 coregreml =0
386 covgt -0.0313 coregreml =0
387 covgt 0.0408 coregreml =0
388 covgt -0.012 coregreml =0
389 covgt -0.0047 coregreml =0
390 covgt -0.0282 coregreml =0
391 covgt -0.0076 coregreml =0
392 covgt 0.0333 coregreml =0
393 covgt -0.0074 coregreml =0
394 covgt 0.0157 coregreml =0
395 covgt -0.0264 coregreml =0
396 covgt 0.0346 coregreml =0
397 covgt -0.033 coregreml =0
398 covgt 0.0747 coregreml =0
399 covgt 0.0444 coregreml =0
400 covgt 0.0414 coregreml =0
401 covgt 0.0077 coregreml =0
402 covgt 0.0048 coregreml =0
403 covgt -1e-04 coregreml =0
404 covgt -0.0196 coregreml =0
405 covgt 0.0554 coregreml =0
406 covgt 0.0144 coregreml =0
407 covgt 0.047 coregreml =0
408 covgt -0.0684 coregreml =0
409 covgt -0.0366 coregreml =0
410 covgt 0.0064 coregreml =0
411 covgt 0.0505 coregreml =0
412 covgt -0.0689 coregreml =0
413 covgt 0.0134 coregreml =0
414 covgt -0.0064 coregreml =0
415 covgt 0.0036 coregreml =0
416 covgt -0.0312 coregreml =0
417 covgt 0.0226 coregreml =0
418 covgt 0.0352 coregreml =0
419 covgt -0.0171 coregreml =0
420 covgt 0.0452 coregreml =0
421 covgt 0.0229 coregreml =0
422 covgt 0.0368 coregreml =0
423 covgt -0.039 coregreml =0
424 covgt -0.0398 coregreml =0
425 covgt -0.0192 coregreml =0
426 covgt -0.0278 coregreml =0
427 covgt 0.0455 coregreml =0
428 covgt -0.0401 coregreml =0
429 covgt 0.024 coregreml =0
430 covgt -0.0396 coregreml =0
431 covgt 0.0213 coregreml =0
432 covgt -0.0314 coregreml =0
433 covgt 0.0046 coregreml =0
434 covgt 0.0017 coregreml =0
435 covgt -0.0927 coregreml =0
436 covgt 0.0146 coregreml =0
437 covgt -0.0024 coregreml =0
438 covgt -0.0078 coregreml =0
439 covgt -0.0503 coregreml =0
440 covgt -0.0763 coregreml =0
441 covgt 0.0068 coregreml =0
442 covgt -0.0882 coregreml =0
443 covgt 0.0347 coregreml =0
444 covgt 0.0156 coregreml =0
445 covgt 0.0625 coregreml =0
446 covgt -0.006 coregreml =0
447 covgt -0.0152 coregreml =0
448 covgt 0.0721 coregreml =0
449 covgt -0.0109 coregreml =0
450 covgt 0.0117 coregreml =0
451 covgt 0.0556 coregreml =0
452 covgt -0.0261 coregreml =0
453 covgt -0.036 coregreml =0
454 covgt -0.0383 coregreml =0
455 covgt 0.0128 coregreml =0
456 covgt 0.0124 coregreml =0
457 covgt -0.0218 coregreml =0
458 covgt -0.0534 coregreml =0
459 covgt 0.0421 coregreml =0
460 covgt -0.0538 coregreml =0
461 covgt 0.013 coregreml =0
462 covgt -0.0161 coregreml =0
463 covgt 0.0097 coregreml =0
464 covgt -0.0695 coregreml =0
465 covgt -0.0966 coregreml =0
466 covgt -0.0058 coregreml =0
467 covgt 0.0244 coregreml =0
468 covgt 0.0739 coregreml =0
469 covgt 0.0358 coregreml =0
470 covgt 0.0414 coregreml =0
471 covgt 0.018 coregreml =0
472 covgt 0.0254 coregreml =0
473 covgt -0.0445 coregreml =0
474 covgt -0.0529 coregreml =0
475 covgt -0.0576 coregreml =0
476 covgt -0.0257 coregreml =0
477 covgt -0.0174 coregreml =0
478 covgt 0.0459 coregreml =0
479 covgt -0.0042 coregreml =0
480 covgt 0.0759 coregreml =0
481 covgt 0.0128 coregreml =0
482 covgt 0.0374 coregreml =0
483 covgt -0.1073 coregreml =0
484 covgt 0.0335 coregreml =0
485 covgt -0.0014 coregreml =0
486 covgt 0.001 coregreml =0
487 covgt -0.0059 coregreml =0
488 covgt -0.0626 coregreml =0
489 covgt -0.0685 coregreml =0
490 covgt -0.0019 coregreml =0
491 covgt 0.0115 coregreml =0
492 covgt 0.0118 coregreml =0
493 covgt -0.0502 coregreml =0
494 covgt 0.0298 coregreml =0
495 covgt 0.0012 coregreml =0
496 covgt 0.1022 coregreml =0
497 covgt -0.0302 coregreml =0
498 covgt 0.0516 coregreml =0
499 covgt -0.0039 coregreml =0
500 covgt 0.0456 coregreml =0
1 vg 0.3685 coregreml <0
2 vg 0.4129 coregreml <0
3 vg 0.4091 coregreml <0
4 vg 0.4392 coregreml <0
5 vg 0.3644 coregreml <0
6 vg 0.3861 coregreml <0
7 vg 0.4188 coregreml <0
8 vg 0.356 coregreml <0
9 vg 0.3806 coregreml <0
10 vg 0.4338 coregreml <0
11 vg 0.4786 coregreml <0
12 vg 0.3207 coregreml <0
13 vg 0.3644 coregreml <0
14 vg 0.3211 coregreml <0
15 vg 0.3769 coregreml <0
16 vg 0.4299 coregreml <0
17 vg 0.3917 coregreml <0
18 vg 0.3928 coregreml <0
19 vg 0.4091 coregreml <0
20 vg 0.3936 coregreml <0
21 vg 0.3746 coregreml <0
22 vg 0.3738 coregreml <0
23 vg 0.3441 coregreml <0
24 vg 0.3686 coregreml <0
25 vg 0.3372 coregreml <0
26 vg 0.376 coregreml <0
27 vg 0.4025 coregreml <0
28 vg 0.411 coregreml <0
29 vg 0.4212 coregreml <0
30 vg 0.4835 coregreml <0
31 vg 0.3703 coregreml <0
32 vg 0.3672 coregreml <0
33 vg 0.4264 coregreml <0
34 vg 0.394 coregreml <0
35 vg 0.3995 coregreml <0
36 vg 0.4224 coregreml <0
37 vg 0.4178 coregreml <0
38 vg 0.4108 coregreml <0
39 vg 0.379 coregreml <0
40 vg 0.3496 coregreml <0
41 vg 0.3928 coregreml <0
42 vg 0.4398 coregreml <0
43 vg 0.3678 coregreml <0
44 vg 0.3896 coregreml <0
45 vg 0.4063 coregreml <0
46 vg 0.4111 coregreml <0
47 vg 0.3265 coregreml <0
48 vg 0.4034 coregreml <0
49 vg 0.3646 coregreml <0
50 vg 0.4397 coregreml <0
51 vg 0.382 coregreml <0
52 vg 0.4033 coregreml <0
53 vg 0.4447 coregreml <0
54 vg 0.416 coregreml <0
55 vg 0.3326 coregreml <0
56 vg 0.3494 coregreml <0
57 vg 0.3807 coregreml <0
58 vg 0.3881 coregreml <0
59 vg 0.4506 coregreml <0
60 vg 0.4044 coregreml <0
61 vg 0.4605 coregreml <0
62 vg 0.3792 coregreml <0
63 vg 0.3889 coregreml <0
64 vg 0.4916 coregreml <0
65 vg 0.4797 coregreml <0
66 vg 0.4346 coregreml <0
67 vg 0.4542 coregreml <0
68 vg 0.4275 coregreml <0
69 vg 0.3663 coregreml <0
70 vg 0.4571 coregreml <0
71 vg 0.3381 coregreml <0
72 vg 0.3519 coregreml <0
73 vg 0.404 coregreml <0
74 vg 0.3709 coregreml <0
75 vg 0.3448 coregreml <0
76 vg 0.3721 coregreml <0
77 vg 0.419 coregreml <0
78 vg 0.4191 coregreml <0
79 vg 0.3469 coregreml <0
80 vg 0.3807 coregreml <0
81 vg 0.4547 coregreml <0
82 vg 0.3519 coregreml <0
83 vg 0.3822 coregreml <0
84 vg 0.4612 coregreml <0
85 vg 0.3848 coregreml <0
86 vg 0.4083 coregreml <0
87 vg 0.4215 coregreml <0
88 vg 0.4305 coregreml <0
89 vg 0.3599 coregreml <0
90 vg 0.4139 coregreml <0
91 vg 0.4108 coregreml <0
92 vg 0.3968 coregreml <0
93 vg 0.4358 coregreml <0
94 vg 0.3931 coregreml <0
95 vg 0.3702 coregreml <0
96 vg 0.4568 coregreml <0
97 vg 0.3806 coregreml <0
98 vg 0.4445 coregreml <0
99 vg 0.4148 coregreml <0
100 vg 0.3764 coregreml <0
101 vg 0.3864 coregreml <0
102 vg 0.3214 coregreml <0
103 vg 0.39 coregreml <0
104 vg 0.346 coregreml <0
105 vg 0.4124 coregreml <0
106 vg 0.3722 coregreml <0
107 vg 0.4297 coregreml <0
108 vg 0.3323 coregreml <0
109 vg 0.3751 coregreml <0
110 vg 0.3845 coregreml <0
111 vg 0.4692 coregreml <0
112 vg 0.3523 coregreml <0
113 vg 0.3375 coregreml <0
114 vg 0.3488 coregreml <0
115 vg 0.3577 coregreml <0
116 vg 0.4349 coregreml <0
117 vg 0.4039 coregreml <0
118 vg 0.3374 coregreml <0
119 vg 0.4328 coregreml <0
120 vg 0.3578 coregreml <0
121 vg 0.3776 coregreml <0
122 vg 0.3637 coregreml <0
123 vg 0.4089 coregreml <0
124 vg 0.4138 coregreml <0
125 vg 0.383 coregreml <0
126 vg 0.3962 coregreml <0
127 vg 0.4671 coregreml <0
128 vg 0.3723 coregreml <0
129 vg 0.3723 coregreml <0
130 vg 0.4259 coregreml <0
131 vg 0.5055 coregreml <0
132 vg 0.379 coregreml <0
133 vg 0.3588 coregreml <0
134 vg 0.3232 coregreml <0
135 vg 0.3901 coregreml <0
136 vg 0.4575 coregreml <0
137 vg 0.4051 coregreml <0
138 vg 0.4262 coregreml <0
139 vg 0.4201 coregreml <0
140 vg 0.339 coregreml <0
141 vg 0.3932 coregreml <0
142 vg 0.4439 coregreml <0
143 vg 0.4271 coregreml <0
144 vg 0.4394 coregreml <0
145 vg 0.4182 coregreml <0
146 vg 0.4234 coregreml <0
147 vg 0.4342 coregreml <0
148 vg 0.3738 coregreml <0
149 vg 0.3644 coregreml <0
150 vg 0.4078 coregreml <0
151 vg 0.4562 coregreml <0
152 vg 0.3662 coregreml <0
153 vg 0.4034 coregreml <0
154 vg 0.4135 coregreml <0
155 vg 0.3943 coregreml <0
156 vg 0.395 coregreml <0
157 vg 0.4243 coregreml <0
158 vg 0.413 coregreml <0
159 vg 0.3701 coregreml <0
160 vg 0.3415 coregreml <0
161 vg 0.4856 coregreml <0
162 vg 0.333 coregreml <0
163 vg 0.3442 coregreml <0
164 vg 0.4585 coregreml <0
165 vg 0.4173 coregreml <0
166 vg 0.4429 coregreml <0
167 vg 0.3963 coregreml <0
168 vg 0.3795 coregreml <0
169 vg 0.4058 coregreml <0
170 vg 0.3521 coregreml <0
171 vg 0.4002 coregreml <0
172 vg 0.3624 coregreml <0
173 vg 0.3504 coregreml <0
174 vg 0.3177 coregreml <0
175 vg 0.4464 coregreml <0
176 vg 0.4484 coregreml <0
177 vg 0.4026 coregreml <0
178 vg 0.3483 coregreml <0
179 vg 0.4192 coregreml <0
180 vg 0.3842 coregreml <0
181 vg 0.3499 coregreml <0
182 vg 0.4285 coregreml <0
183 vg 0.3583 coregreml <0
184 vg 0.439 coregreml <0
185 vg 0.4007 coregreml <0
186 vg 0.4215 coregreml <0
187 vg 0.3807 coregreml <0
188 vg 0.4367 coregreml <0
189 vg 0.4189 coregreml <0
190 vg 0.406 coregreml <0
191 vg 0.4199 coregreml <0
192 vg 0.3078 coregreml <0
193 vg 0.4625 coregreml <0
194 vg 0.3751 coregreml <0
195 vg 0.3463 coregreml <0
196 vg 0.3819 coregreml <0
197 vg 0.3477 coregreml <0
198 vg 0.3874 coregreml <0
199 vg 0.4035 coregreml <0
200 vg 0.4103 coregreml <0
201 vg 0.3621 coregreml <0
202 vg 0.3378 coregreml <0
203 vg 0.3576 coregreml <0
204 vg 0.3623 coregreml <0
205 vg 0.3799 coregreml <0
206 vg 0.4107 coregreml <0
207 vg 0.3718 coregreml <0
208 vg 0.394 coregreml <0
209 vg 0.4219 coregreml <0
210 vg 0.3662 coregreml <0
211 vg 0.3101 coregreml <0
212 vg 0.4393 coregreml <0
213 vg 0.3534 coregreml <0
214 vg 0.404 coregreml <0
215 vg 0.3418 coregreml <0
216 vg 0.3833 coregreml <0
217 vg 0.3948 coregreml <0
218 vg 0.4397 coregreml <0
219 vg 0.3828 coregreml <0
220 vg 0.364 coregreml <0
221 vg 0.4315 coregreml <0
222 vg 0.324 coregreml <0
223 vg 0.4219 coregreml <0
224 vg 0.4653 coregreml <0
225 vg 0.4383 coregreml <0
226 vg 0.3795 coregreml <0
227 vg 0.3562 coregreml <0
228 vg 0.3617 coregreml <0
229 vg 0.4 coregreml <0
230 vg 0.3828 coregreml <0
231 vg 0.3817 coregreml <0
232 vg 0.3312 coregreml <0
233 vg 0.3743 coregreml <0
234 vg 0.4076 coregreml <0
235 vg 0.4164 coregreml <0
236 vg 0.3357 coregreml <0
237 vg 0.3463 coregreml <0
238 vg 0.4324 coregreml <0
239 vg 0.3753 coregreml <0
240 vg 0.3673 coregreml <0
241 vg 0.3578 coregreml <0
242 vg 0.4253 coregreml <0
243 vg 0.4468 coregreml <0
244 vg 0.4385 coregreml <0
245 vg 0.4299 coregreml <0
246 vg 0.4444 coregreml <0
247 vg 0.3157 coregreml <0
248 vg 0.4317 coregreml <0
249 vg 0.3517 coregreml <0
250 vg 0.4027 coregreml <0
251 vg 0.3635 coregreml <0
252 vg 0.4546 coregreml <0
253 vg 0.4246 coregreml <0
254 vg 0.3936 coregreml <0
255 vg 0.3595 coregreml <0
256 vg 0.2721 coregreml <0
257 vg 0.3739 coregreml <0
258 vg 0.3812 coregreml <0
259 vg 0.3842 coregreml <0
260 vg 0.3601 coregreml <0
261 vg 0.3982 coregreml <0
262 vg 0.3948 coregreml <0
263 vg 0.4248 coregreml <0
264 vg 0.3306 coregreml <0
265 vg 0.3485 coregreml <0
266 vg 0.3549 coregreml <0
267 vg 0.383 coregreml <0
268 vg 0.3536 coregreml <0
269 vg 0.338 coregreml <0
270 vg 0.4406 coregreml <0
271 vg 0.3787 coregreml <0
272 vg 0.3406 coregreml <0
273 vg 0.4409 coregreml <0
274 vg 0.3787 coregreml <0
275 vg 0.3754 coregreml <0
276 vg 0.4319 coregreml <0
277 vg 0.3876 coregreml <0
278 vg 0.3779 coregreml <0
279 vg 0.3743 coregreml <0
280 vg 0.4051 coregreml <0
281 vg 0.394 coregreml <0
282 vg 0.4492 coregreml <0
283 vg 0.3316 coregreml <0
284 vg 0.3902 coregreml <0
285 vg 0.4132 coregreml <0
286 vg 0.4176 coregreml <0
287 vg 0.4267 coregreml <0
288 vg 0.4274 coregreml <0
289 vg 0.3556 coregreml <0
290 vg 0.4659 coregreml <0
291 vg 0.4199 coregreml <0
292 vg 0.336 coregreml <0
293 vg 0.4275 coregreml <0
294 vg 0.3726 coregreml <0
295 vg 0.4124 coregreml <0
296 vg 0.4073 coregreml <0
297 vg 0.4078 coregreml <0
298 vg 0.4255 coregreml <0
299 vg 0.3492 coregreml <0
300 vg 0.3965 coregreml <0
301 vg 0.3844 coregreml <0
302 vg 0.4099 coregreml <0
303 vg 0.407 coregreml <0
304 vg 0.5238 coregreml <0
305 vg 0.4423 coregreml <0
306 vg 0.3809 coregreml <0
307 vg 0.3905 coregreml <0
308 vg 0.4139 coregreml <0
309 vg 0.3948 coregreml <0
310 vg 0.3687 coregreml <0
311 vg 0.3874 coregreml <0
312 vg 0.3927 coregreml <0
313 vg 0.426 coregreml <0
314 vg 0.4093 coregreml <0
315 vg 0.4011 coregreml <0
316 vg 0.4101 coregreml <0
317 vg 0.3963 coregreml <0
318 vg 0.4573 coregreml <0
319 vg 0.3855 coregreml <0
320 vg 0.443 coregreml <0
321 vg 0.3563 coregreml <0
322 vg 0.3962 coregreml <0
323 vg 0.3764 coregreml <0
324 vg 0.3762 coregreml <0
325 vg 0.3905 coregreml <0
326 vg 0.3792 coregreml <0
327 vg 0.3693 coregreml <0
328 vg 0.4027 coregreml <0
329 vg 0.3818 coregreml <0
330 vg 0.3318 coregreml <0
331 vg 0.3423 coregreml <0
332 vg 0.4537 coregreml <0
333 vg 0.4468 coregreml <0
334 vg 0.3948 coregreml <0
335 vg 0.4322 coregreml <0
336 vg 0.4559 coregreml <0
337 vg 0.4214 coregreml <0
338 vg 0.3996 coregreml <0
339 vg 0.3257 coregreml <0
340 vg 0.3634 coregreml <0
341 vg 0.5249 coregreml <0
342 vg 0.3956 coregreml <0
343 vg 0.4303 coregreml <0
344 vg 0.3777 coregreml <0
345 vg 0.3782 coregreml <0
346 vg 0.3736 coregreml <0
347 vg 0.378 coregreml <0
348 vg 0.3287 coregreml <0
349 vg 0.4765 coregreml <0
350 vg 0.4121 coregreml <0
351 vg 0.3401 coregreml <0
352 vg 0.3157 coregreml <0
353 vg 0.4273 coregreml <0
354 vg 0.4018 coregreml <0
355 vg 0.436 coregreml <0
356 vg 0.3595 coregreml <0
357 vg 0.3976 coregreml <0
358 vg 0.3351 coregreml <0
359 vg 0.3745 coregreml <0
360 vg 0.4612 coregreml <0
361 vg 0.474 coregreml <0
362 vg 0.4299 coregreml <0
363 vg 0.3349 coregreml <0
364 vg 0.3258 coregreml <0
365 vg 0.3665 coregreml <0
366 vg 0.3259 coregreml <0
367 vg 0.3449 coregreml <0
368 vg 0.318 coregreml <0
369 vg 0.3993 coregreml <0
370 vg 0.4058 coregreml <0
371 vg 0.4551 coregreml <0
372 vg 0.4511 coregreml <0
373 vg 0.466 coregreml <0
374 vg 0.3696 coregreml <0
375 vg 0.4152 coregreml <0
376 vg 0.4279 coregreml <0
377 vg 0.4333 coregreml <0
378 vg 0.4008 coregreml <0
379 vg 0.273 coregreml <0
380 vg 0.4012 coregreml <0
381 vg 0.3477 coregreml <0
382 vg 0.392 coregreml <0
383 vg 0.4071 coregreml <0
384 vg 0.4434 coregreml <0
385 vg 0.4716 coregreml <0
386 vg 0.3639 coregreml <0
387 vg 0.3958 coregreml <0
388 vg 0.4376 coregreml <0
389 vg 0.3755 coregreml <0
390 vg 0.3809 coregreml <0
391 vg 0.4153 coregreml <0
392 vg 0.3298 coregreml <0
393 vg 0.4081 coregreml <0
394 vg 0.4216 coregreml <0
395 vg 0.4049 coregreml <0
396 vg 0.4416 coregreml <0
397 vg 0.3205 coregreml <0
398 vg 0.4646 coregreml <0
399 vg 0.3884 coregreml <0
400 vg 0.3428 coregreml <0
401 vg 0.3983 coregreml <0
402 vg 0.396 coregreml <0
403 vg 0.3984 coregreml <0
404 vg 0.3266 coregreml <0
405 vg 0.3984 coregreml <0
406 vg 0.4273 coregreml <0
407 vg 0.4058 coregreml <0
408 vg 0.3706 coregreml <0
409 vg 0.4171 coregreml <0
410 vg 0.382 coregreml <0
411 vg 0.3255 coregreml <0
412 vg 0.3419 coregreml <0
413 vg 0.3531 coregreml <0
414 vg 0.4298 coregreml <0
415 vg 0.3397 coregreml <0
416 vg 0.449 coregreml <0
417 vg 0.3566 coregreml <0
418 vg 0.3723 coregreml <0
419 vg 0.3972 coregreml <0
420 vg 0.347 coregreml <0
421 vg 0.3627 coregreml <0
422 vg 0.3911 coregreml <0
423 vg 0.3676 coregreml <0
424 vg 0.427 coregreml <0
425 vg 0.364 coregreml <0
426 vg 0.4302 coregreml <0
427 vg 0.3778 coregreml <0
428 vg 0.3925 coregreml <0
429 vg 0.3687 coregreml <0
430 vg 0.3864 coregreml <0
431 vg 0.3336 coregreml <0
432 vg 0.3641 coregreml <0
433 vg 0.3898 coregreml <0
434 vg 0.3832 coregreml <0
435 vg 0.3287 coregreml <0
436 vg 0.4393 coregreml <0
437 vg 0.4115 coregreml <0
438 vg 0.3787 coregreml <0
439 vg 0.4408 coregreml <0
440 vg 0.3689 coregreml <0
441 vg 0.3675 coregreml <0
442 vg 0.3941 coregreml <0
443 vg 0.409 coregreml <0
444 vg 0.4893 coregreml <0
445 vg 0.3591 coregreml <0
446 vg 0.376 coregreml <0
447 vg 0.3919 coregreml <0
448 vg 0.3593 coregreml <0
449 vg 0.3797 coregreml <0
450 vg 0.3969 coregreml <0
451 vg 0.3595 coregreml <0
452 vg 0.4323 coregreml <0
453 vg 0.4286 coregreml <0
454 vg 0.4744 coregreml <0
455 vg 0.3892 coregreml <0
456 vg 0.3696 coregreml <0
457 vg 0.3743 coregreml <0
458 vg 0.4419 coregreml <0
459 vg 0.3968 coregreml <0
460 vg 0.4382 coregreml <0
461 vg 0.3737 coregreml <0
462 vg 0.4492 coregreml <0
463 vg 0.3589 coregreml <0
464 vg 0.4209 coregreml <0
465 vg 0.3783 coregreml <0
466 vg 0.3622 coregreml <0
467 vg 0.4172 coregreml <0
468 vg 0.3782 coregreml <0
469 vg 0.4443 coregreml <0
470 vg 0.3929 coregreml <0
471 vg 0.45 coregreml <0
472 vg 0.3359 coregreml <0
473 vg 0.4346 coregreml <0
474 vg 0.3884 coregreml <0
475 vg 0.495 coregreml <0
476 vg 0.403 coregreml <0
477 vg 0.3659 coregreml <0
478 vg 0.4369 coregreml <0
479 vg 0.4039 coregreml <0
480 vg 0.4064 coregreml <0
481 vg 0.3863 coregreml <0
482 vg 0.3894 coregreml <0
483 vg 0.4131 coregreml <0
484 vg 0.4377 coregreml <0
485 vg 0.4007 coregreml <0
486 vg 0.3598 coregreml <0
487 vg 0.3643 coregreml <0
488 vg 0.4142 coregreml <0
489 vg 0.4082 coregreml <0
490 vg 0.4195 coregreml <0
491 vg 0.4268 coregreml <0
492 vg 0.4212 coregreml <0
493 vg 0.4041 coregreml <0
494 vg 0.4415 coregreml <0
495 vg 0.4152 coregreml <0
496 vg 0.3513 coregreml <0
497 vg 0.3362 coregreml <0
498 vg 0.4123 coregreml <0
499 vg 0.4108 coregreml <0
500 vg 0.388 coregreml <0
1 vt 0.4069 coregreml <0
2 vt 0.4488 coregreml <0
3 vt 0.4179 coregreml <0
4 vt 0.4275 coregreml <0
5 vt 0.3779 coregreml <0
6 vt 0.3548 coregreml <0
7 vt 0.4043 coregreml <0
8 vt 0.3884 coregreml <0
9 vt 0.4092 coregreml <0
10 vt 0.3998 coregreml <0
11 vt 0.4632 coregreml <0
12 vt 0.389 coregreml <0
13 vt 0.3659 coregreml <0
14 vt 0.3965 coregreml <0
15 vt 0.4029 coregreml <0
16 vt 0.3754 coregreml <0
17 vt 0.3522 coregreml <0
18 vt 0.3591 coregreml <0
19 vt 0.3973 coregreml <0
20 vt 0.3819 coregreml <0
21 vt 0.414 coregreml <0
22 vt 0.4006 coregreml <0
23 vt 0.375 coregreml <0
24 vt 0.3632 coregreml <0
25 vt 0.3693 coregreml <0
26 vt 0.42 coregreml <0
27 vt 0.3935 coregreml <0
28 vt 0.4118 coregreml <0
29 vt 0.3519 coregreml <0
30 vt 0.4674 coregreml <0
31 vt 0.3511 coregreml <0
32 vt 0.4084 coregreml <0
33 vt 0.3989 coregreml <0
34 vt 0.4023 coregreml <0
35 vt 0.3694 coregreml <0
36 vt 0.404 coregreml <0
37 vt 0.4137 coregreml <0
38 vt 0.3784 coregreml <0
39 vt 0.4363 coregreml <0
40 vt 0.3389 coregreml <0
41 vt 0.4157 coregreml <0
42 vt 0.4106 coregreml <0
43 vt 0.3702 coregreml <0
44 vt 0.3439 coregreml <0
45 vt 0.3987 coregreml <0
46 vt 0.4309 coregreml <0
47 vt 0.3383 coregreml <0
48 vt 0.363 coregreml <0
49 vt 0.3607 coregreml <0
50 vt 0.4018 coregreml <0
51 vt 0.3759 coregreml <0
52 vt 0.4056 coregreml <0
53 vt 0.4113 coregreml <0
54 vt 0.3821 coregreml <0
55 vt 0.3606 coregreml <0
56 vt 0.3359 coregreml <0
57 vt 0.4432 coregreml <0
58 vt 0.4406 coregreml <0
59 vt 0.4321 coregreml <0
60 vt 0.3967 coregreml <0
61 vt 0.4634 coregreml <0
62 vt 0.3469 coregreml <0
63 vt 0.4213 coregreml <0
64 vt 0.4528 coregreml <0
65 vt 0.4604 coregreml <0
66 vt 0.3879 coregreml <0
67 vt 0.4163 coregreml <0
68 vt 0.3847 coregreml <0
69 vt 0.3764 coregreml <0
70 vt 0.3907 coregreml <0
71 vt 0.4 coregreml <0
72 vt 0.3246 coregreml <0
73 vt 0.3889 coregreml <0
74 vt 0.4004 coregreml <0
75 vt 0.3312 coregreml <0
76 vt 0.3575 coregreml <0
77 vt 0.3968 coregreml <0
78 vt 0.408 coregreml <0
79 vt 0.3757 coregreml <0
80 vt 0.3865 coregreml <0
81 vt 0.4572 coregreml <0
82 vt 0.3763 coregreml <0
83 vt 0.3422 coregreml <0
84 vt 0.3913 coregreml <0
85 vt 0.3721 coregreml <0
86 vt 0.4007 coregreml <0
87 vt 0.3703 coregreml <0
88 vt 0.3998 coregreml <0
89 vt 0.3748 coregreml <0
90 vt 0.4144 coregreml <0
91 vt 0.3993 coregreml <0
92 vt 0.416 coregreml <0
93 vt 0.3929 coregreml <0
94 vt 0.4338 coregreml <0
95 vt 0.3284 coregreml <0
96 vt 0.4235 coregreml <0
97 vt 0.3457 coregreml <0
98 vt 0.4401 coregreml <0
99 vt 0.4176 coregreml <0
100 vt 0.4202 coregreml <0
101 vt 0.3791 coregreml <0
102 vt 0.3416 coregreml <0
103 vt 0.3736 coregreml <0
104 vt 0.3617 coregreml <0
105 vt 0.413 coregreml <0
106 vt 0.3642 coregreml <0
107 vt 0.3679 coregreml <0
108 vt 0.3658 coregreml <0
109 vt 0.4008 coregreml <0
110 vt 0.3557 coregreml <0
111 vt 0.3952 coregreml <0
112 vt 0.4202 coregreml <0
113 vt 0.3343 coregreml <0
114 vt 0.3579 coregreml <0
115 vt 0.4109 coregreml <0
116 vt 0.4158 coregreml <0
117 vt 0.3722 coregreml <0
118 vt 0.325 coregreml <0
119 vt 0.3839 coregreml <0
120 vt 0.3706 coregreml <0
121 vt 0.399 coregreml <0
122 vt 0.3869 coregreml <0
123 vt 0.3837 coregreml <0
124 vt 0.3944 coregreml <0
125 vt 0.4739 coregreml <0
126 vt 0.3789 coregreml <0
127 vt 0.46 coregreml <0
128 vt 0.3683 coregreml <0
129 vt 0.4078 coregreml <0
130 vt 0.4442 coregreml <0
131 vt 0.4154 coregreml <0
132 vt 0.3439 coregreml <0
133 vt 0.3609 coregreml <0
134 vt 0.3423 coregreml <0
135 vt 0.3888 coregreml <0
136 vt 0.4131 coregreml <0
137 vt 0.399 coregreml <0
138 vt 0.4484 coregreml <0
139 vt 0.3863 coregreml <0
140 vt 0.3496 coregreml <0
141 vt 0.3841 coregreml <0
142 vt 0.3761 coregreml <0
143 vt 0.3625 coregreml <0
144 vt 0.424 coregreml <0
145 vt 0.4171 coregreml <0
146 vt 0.3805 coregreml <0
147 vt 0.4092 coregreml <0
148 vt 0.3735 coregreml <0
149 vt 0.3585 coregreml <0
150 vt 0.4042 coregreml <0
151 vt 0.4279 coregreml <0
152 vt 0.4017 coregreml <0
153 vt 0.3657 coregreml <0
154 vt 0.4241 coregreml <0
155 vt 0.3934 coregreml <0
156 vt 0.3963 coregreml <0
157 vt 0.3766 coregreml <0
158 vt 0.4103 coregreml <0
159 vt 0.4093 coregreml <0
160 vt 0.3502 coregreml <0
161 vt 0.4137 coregreml <0
162 vt 0.3809 coregreml <0
163 vt 0.359 coregreml <0
164 vt 0.4564 coregreml <0
165 vt 0.4059 coregreml <0
166 vt 0.4259 coregreml <0
167 vt 0.4061 coregreml <0
168 vt 0.4136 coregreml <0
169 vt 0.3769 coregreml <0
170 vt 0.3304 coregreml <0
171 vt 0.4056 coregreml <0
172 vt 0.3617 coregreml <0
173 vt 0.3494 coregreml <0
174 vt 0.38 coregreml <0
175 vt 0.4338 coregreml <0
176 vt 0.4357 coregreml <0
177 vt 0.3424 coregreml <0
178 vt 0.369 coregreml <0
179 vt 0.3909 coregreml <0
180 vt 0.3871 coregreml <0
181 vt 0.3698 coregreml <0
182 vt 0.389 coregreml <0
183 vt 0.3856 coregreml <0
184 vt 0.4411 coregreml <0
185 vt 0.4382 coregreml <0
186 vt 0.4077 coregreml <0
187 vt 0.3816 coregreml <0
188 vt 0.4292 coregreml <0
189 vt 0.4219 coregreml <0
190 vt 0.3647 coregreml <0
191 vt 0.4314 coregreml <0
192 vt 0.3368 coregreml <0
193 vt 0.3563 coregreml <0
194 vt 0.3736 coregreml <0
195 vt 0.3901 coregreml <0
196 vt 0.3948 coregreml <0
197 vt 0.4335 coregreml <0
198 vt 0.3851 coregreml <0
199 vt 0.4715 coregreml <0
200 vt 0.3998 coregreml <0
201 vt 0.4075 coregreml <0
202 vt 0.3555 coregreml <0
203 vt 0.375 coregreml <0
204 vt 0.367 coregreml <0
205 vt 0.346 coregreml <0
206 vt 0.3907 coregreml <0
207 vt 0.3493 coregreml <0
208 vt 0.4187 coregreml <0
209 vt 0.3987 coregreml <0
210 vt 0.3818 coregreml <0
211 vt 0.3274 coregreml <0
212 vt 0.4312 coregreml <0
213 vt 0.3786 coregreml <0
214 vt 0.3838 coregreml <0
215 vt 0.3836 coregreml <0
216 vt 0.3841 coregreml <0
217 vt 0.4426 coregreml <0
218 vt 0.4282 coregreml <0
219 vt 0.3723 coregreml <0
220 vt 0.4033 coregreml <0
221 vt 0.4272 coregreml <0
222 vt 0.3266 coregreml <0
223 vt 0.4873 coregreml <0
224 vt 0.4402 coregreml <0
225 vt 0.3858 coregreml <0
226 vt 0.4052 coregreml <0
227 vt 0.3838 coregreml <0
228 vt 0.4267 coregreml <0
229 vt 0.386 coregreml <0
230 vt 0.3619 coregreml <0
231 vt 0.439 coregreml <0
232 vt 0.338 coregreml <0
233 vt 0.351 coregreml <0
234 vt 0.4106 coregreml <0
235 vt 0.3959 coregreml <0
236 vt 0.3277 coregreml <0
237 vt 0.3979 coregreml <0
238 vt 0.356 coregreml <0
239 vt 0.3662 coregreml <0
240 vt 0.3511 coregreml <0
241 vt 0.3503 coregreml <0
242 vt 0.4149 coregreml <0
243 vt 0.4362 coregreml <0
244 vt 0.4191 coregreml <0
245 vt 0.409 coregreml <0
246 vt 0.4106 coregreml <0
247 vt 0.3876 coregreml <0
248 vt 0.3919 coregreml <0
249 vt 0.3595 coregreml <0
250 vt 0.3811 coregreml <0
251 vt 0.3685 coregreml <0
252 vt 0.4216 coregreml <0
253 vt 0.4227 coregreml <0
254 vt 0.4426 coregreml <0
255 vt 0.3378 coregreml <0
256 vt 0.3495 coregreml <0
257 vt 0.3699 coregreml <0
258 vt 0.3568 coregreml <0
259 vt 0.3539 coregreml <0
260 vt 0.3854 coregreml <0
261 vt 0.4374 coregreml <0
262 vt 0.4086 coregreml <0
263 vt 0.448 coregreml <0
264 vt 0.347 coregreml <0
265 vt 0.3793 coregreml <0
266 vt 0.375 coregreml <0
267 vt 0.3685 coregreml <0
268 vt 0.3294 coregreml <0
269 vt 0.3815 coregreml <0
270 vt 0.4442 coregreml <0
271 vt 0.3844 coregreml <0
272 vt 0.3749 coregreml <0
273 vt 0.4315 coregreml <0
274 vt 0.3866 coregreml <0
275 vt 0.3619 coregreml <0
276 vt 0.4068 coregreml <0
277 vt 0.4243 coregreml <0
278 vt 0.4418 coregreml <0
279 vt 0.3758 coregreml <0
280 vt 0.4204 coregreml <0
281 vt 0.4123 coregreml <0
282 vt 0.404 coregreml <0
283 vt 0.3548 coregreml <0
284 vt 0.3802 coregreml <0
285 vt 0.4067 coregreml <0
286 vt 0.385 coregreml <0
287 vt 0.4103 coregreml <0
288 vt 0.4235 coregreml <0
289 vt 0.392 coregreml <0
290 vt 0.4735 coregreml <0
291 vt 0.4222 coregreml <0
292 vt 0.3638 coregreml <0
293 vt 0.3904 coregreml <0
294 vt 0.3849 coregreml <0
295 vt 0.3897 coregreml <0
296 vt 0.4053 coregreml <0
297 vt 0.3897 coregreml <0
298 vt 0.4002 coregreml <0
299 vt 0.3885 coregreml <0
300 vt 0.4216 coregreml <0
301 vt 0.35 coregreml <0
302 vt 0.4194 coregreml <0
303 vt 0.3757 coregreml <0
304 vt 0.5011 coregreml <0
305 vt 0.4073 coregreml <0
306 vt 0.3641 coregreml <0
307 vt 0.3461 coregreml <0
308 vt 0.4561 coregreml <0
309 vt 0.4014 coregreml <0
310 vt 0.3757 coregreml <0
311 vt 0.3579 coregreml <0
312 vt 0.4119 coregreml <0
313 vt 0.3758 coregreml <0
314 vt 0.4207 coregreml <0
315 vt 0.43 coregreml <0
316 vt 0.4187 coregreml <0
317 vt 0.3967 coregreml <0
318 vt 0.4477 coregreml <0
319 vt 0.3529 coregreml <0
320 vt 0.4046 coregreml <0
321 vt 0.3992 coregreml <0
322 vt 0.4422 coregreml <0
323 vt 0.3518 coregreml <0
324 vt 0.3889 coregreml <0
325 vt 0.3512 coregreml <0
326 vt 0.3983 coregreml <0
327 vt 0.4287 coregreml <0
328 vt 0.4134 coregreml <0
329 vt 0.4387 coregreml <0
330 vt 0.3557 coregreml <0
331 vt 0.376 coregreml <0
332 vt 0.4422 coregreml <0
333 vt 0.4432 coregreml <0
334 vt 0.3867 coregreml <0
335 vt 0.3836 coregreml <0
336 vt 0.4065 coregreml <0
337 vt 0.4218 coregreml <0
338 vt 0.4197 coregreml <0
339 vt 0.3865 coregreml <0
340 vt 0.3782 coregreml <0
341 vt 0.4675 coregreml <0
342 vt 0.4219 coregreml <0
343 vt 0.3973 coregreml <0
344 vt 0.3565 coregreml <0
345 vt 0.3827 coregreml <0
346 vt 0.4211 coregreml <0
347 vt 0.3552 coregreml <0
348 vt 0.3435 coregreml <0
349 vt 0.493 coregreml <0
350 vt 0.4537 coregreml <0
351 vt 0.387 coregreml <0
352 vt 0.3576 coregreml <0
353 vt 0.4298 coregreml <0
354 vt 0.4393 coregreml <0
355 vt 0.4346 coregreml <0
356 vt 0.3892 coregreml <0
357 vt 0.3716 coregreml <0
358 vt 0.3559 coregreml <0
359 vt 0.3785 coregreml <0
360 vt 0.4318 coregreml <0
361 vt 0.407 coregreml <0
362 vt 0.3776 coregreml <0
363 vt 0.3492 coregreml <0
364 vt 0.3817 coregreml <0
365 vt 0.386 coregreml <0
366 vt 0.36 coregreml <0
367 vt 0.3847 coregreml <0
368 vt 0.3606 coregreml <0
369 vt 0.4064 coregreml <0
370 vt 0.3961 coregreml <0
371 vt 0.4738 coregreml <0
372 vt 0.4481 coregreml <0
373 vt 0.4452 coregreml <0
374 vt 0.366 coregreml <0
375 vt 0.4053 coregreml <0
376 vt 0.4039 coregreml <0
377 vt 0.4208 coregreml <0
378 vt 0.4083 coregreml <0
379 vt 0.3233 coregreml <0
380 vt 0.3484 coregreml <0
381 vt 0.3898 coregreml <0
382 vt 0.3989 coregreml <0
383 vt 0.4183 coregreml <0
384 vt 0.4479 coregreml <0
385 vt 0.4405 coregreml <0
386 vt 0.3964 coregreml <0
387 vt 0.3877 coregreml <0
388 vt 0.4354 coregreml <0
389 vt 0.3605 coregreml <0
390 vt 0.3942 coregreml <0
391 vt 0.3765 coregreml <0
392 vt 0.393 coregreml <0
393 vt 0.4512 coregreml <0
394 vt 0.4337 coregreml <0
395 vt 0.3748 coregreml <0
396 vt 0.3776 coregreml <0
397 vt 0.3911 coregreml <0
398 vt 0.4478 coregreml <0
399 vt 0.4066 coregreml <0
400 vt 0.3643 coregreml <0
401 vt 0.3785 coregreml <0
402 vt 0.4532 coregreml <0
403 vt 0.3822 coregreml <0
404 vt 0.3505 coregreml <0
405 vt 0.3984 coregreml <0
406 vt 0.4342 coregreml <0
407 vt 0.386 coregreml <0
408 vt 0.3362 coregreml <0
409 vt 0.4501 coregreml <0
410 vt 0.3612 coregreml <0
411 vt 0.3997 coregreml <0
412 vt 0.3846 coregreml <0
413 vt 0.3823 coregreml <0
414 vt 0.3722 coregreml <0
415 vt 0.3513 coregreml <0
416 vt 0.3849 coregreml <0
417 vt 0.3865 coregreml <0
418 vt 0.4149 coregreml <0
419 vt 0.408 coregreml <0
420 vt 0.4083 coregreml <0
421 vt 0.3642 coregreml <0
422 vt 0.4048 coregreml <0
423 vt 0.4297 coregreml <0
424 vt 0.388 coregreml <0
425 vt 0.3543 coregreml <0
426 vt 0.3786 coregreml <0
427 vt 0.378 coregreml <0
428 vt 0.3586 coregreml <0
429 vt 0.3456 coregreml <0
430 vt 0.3869 coregreml <0
431 vt 0.4034 coregreml <0
432 vt 0.3681 coregreml <0
433 vt 0.411 coregreml <0
434 vt 0.394 coregreml <0
435 vt 0.3833 coregreml <0
436 vt 0.3911 coregreml <0
437 vt 0.4084 coregreml <0
438 vt 0.3692 coregreml <0
439 vt 0.3996 coregreml <0
440 vt 0.3406 coregreml <0
441 vt 0.3745 coregreml <0
442 vt 0.4148 coregreml <0
443 vt 0.3816 coregreml <0
444 vt 0.43 coregreml <0
445 vt 0.3786 coregreml <0
446 vt 0.3172 coregreml <0
447 vt 0.3948 coregreml <0
448 vt 0.3848 coregreml <0
449 vt 0.3897 coregreml <0
450 vt 0.4057 coregreml <0
451 vt 0.4113 coregreml <0
452 vt 0.3985 coregreml <0
453 vt 0.4115 coregreml <0
454 vt 0.4181 coregreml <0
455 vt 0.4308 coregreml <0
456 vt 0.3924 coregreml <0
457 vt 0.3853 coregreml <0
458 vt 0.4285 coregreml <0
459 vt 0.3488 coregreml <0
460 vt 0.4385 coregreml <0
461 vt 0.3677 coregreml <0
462 vt 0.3924 coregreml <0
463 vt 0.3776 coregreml <0
464 vt 0.3769 coregreml <0
465 vt 0.3866 coregreml <0
466 vt 0.3514 coregreml <0
467 vt 0.4481 coregreml <0
468 vt 0.3499 coregreml <0
469 vt 0.4613 coregreml <0
470 vt 0.4149 coregreml <0
471 vt 0.4337 coregreml <0
472 vt 0.3426 coregreml <0
473 vt 0.3461 coregreml <0
474 vt 0.4082 coregreml <0
475 vt 0.4433 coregreml <0
476 vt 0.4245 coregreml <0
477 vt 0.408 coregreml <0
478 vt 0.4482 coregreml <0
479 vt 0.3618 coregreml <0
480 vt 0.4258 coregreml <0
481 vt 0.3872 coregreml <0
482 vt 0.3291 coregreml <0
483 vt 0.4215 coregreml <0
484 vt 0.4431 coregreml <0
485 vt 0.403 coregreml <0
486 vt 0.3915 coregreml <0
487 vt 0.4145 coregreml <0
488 vt 0.4344 coregreml <0
489 vt 0.4017 coregreml <0
490 vt 0.4062 coregreml <0
491 vt 0.3854 coregreml <0
492 vt 0.3749 coregreml <0
493 vt 0.4473 coregreml <0
494 vt 0.4375 coregreml <0
495 vt 0.4508 coregreml <0
496 vt 0.3564 coregreml <0
497 vt 0.3574 coregreml <0
498 vt 0.3906 coregreml <0
499 vt 0.4049 coregreml <0
500 vt 0.3567 coregreml <0
1 ve 0.2365 coregreml <0
2 ve 0.2018 coregreml <0
3 ve 0.2188 coregreml <0
4 ve 0.2029 coregreml <0
5 ve 0.2389 coregreml <0
6 ve 0.1645 coregreml <0
7 ve 0.2219 coregreml <0
8 ve 0.2233 coregreml <0
9 ve 0.227 coregreml <0
10 ve 0.2006 coregreml <0
11 ve 0.1846 coregreml <0
12 ve 0.2491 coregreml <0
13 ve 0.1999 coregreml <0
14 ve 0.2631 coregreml <0
15 ve 0.1807 coregreml <0
16 ve 0.2071 coregreml <0
17 ve 0.1868 coregreml <0
18 ve 0.2111 coregreml <0
19 ve 0.1994 coregreml <0
20 ve 0.2056 coregreml <0
21 ve 0.1829 coregreml <0
22 ve 0.2124 coregreml <0
23 ve 0.2168 coregreml <0
24 ve 0.2123 coregreml <0
25 ve 0.2032 coregreml <0
26 ve 0.1879 coregreml <0
27 ve 0.1809 coregreml <0
28 ve 0.1832 coregreml <0
29 ve 0.1957 coregreml <0
30 ve 0.1892 coregreml <0
31 ve 0.18 coregreml <0
32 ve 0.2222 coregreml <0
33 ve 0.1837 coregreml <0
34 ve 0.1717 coregreml <0
35 ve 0.1869 coregreml <0
36 ve 0.1918 coregreml <0
37 ve 0.1977 coregreml <0
38 ve 0.1929 coregreml <0
39 ve 0.226 coregreml <0
40 ve 0.1977 coregreml <0
41 ve 0.1949 coregreml <0
42 ve 0.173 coregreml <0
43 ve 0.2236 coregreml <0
44 ve 0.2154 coregreml <0
45 ve 0.1971 coregreml <0
46 ve 0.2043 coregreml <0
47 ve 0.2166 coregreml <0
48 ve 0.1687 coregreml <0
49 ve 0.1924 coregreml <0
50 ve 0.1727 coregreml <0
51 ve 0.1981 coregreml <0
52 ve 0.1959 coregreml <0
53 ve 0.1755 coregreml <0
54 ve 0.1861 coregreml <0
55 ve 0.2372 coregreml <0
56 ve 0.1984 coregreml <0
57 ve 0.2229 coregreml <0
58 ve 0.2192 coregreml <0
59 ve 0.2161 coregreml <0
60 ve 0.1748 coregreml <0
61 ve 0.2172 coregreml <0
62 ve 0.1856 coregreml <0
63 ve 0.2064 coregreml <0
64 ve 0.168 coregreml <0
65 ve 0.1697 coregreml <0
66 ve 0.1993 coregreml <0
67 ve 0.1693 coregreml <0
68 ve 0.161 coregreml <0
69 ve 0.2103 coregreml <0
70 ve 0.2022 coregreml <0
71 ve 0.2136 coregreml <0
72 ve 0.1982 coregreml <0
73 ve 0.1998 coregreml <0
74 ve 0.2035 coregreml <0
75 ve 0.1795 coregreml <0
76 ve 0.1894 coregreml <0
77 ve 0.1613 coregreml <0
78 ve 0.2015 coregreml <0
79 ve 0.2058 coregreml <0
80 ve 0.2014 coregreml <0
81 ve 0.1927 coregreml <0
82 ve 0.1703 coregreml <0
83 ve 0.1814 coregreml <0
84 ve 0.1899 coregreml <0
85 ve 0.1733 coregreml <0
86 ve 0.2143 coregreml <0
87 ve 0.197 coregreml <0
88 ve 0.1729 coregreml <0
89 ve 0.2173 coregreml <0
90 ve 0.2133 coregreml <0
91 ve 0.1882 coregreml <0
92 ve 0.1951 coregreml <0
93 ve 0.1717 coregreml <0
94 ve 0.1834 coregreml <0
95 ve 0.2139 coregreml <0
96 ve 0.1662 coregreml <0
97 ve 0.1968 coregreml <0
98 ve 0.1743 coregreml <0
99 ve 0.2083 coregreml <0
100 ve 0.2233 coregreml <0
101 ve 0.1732 coregreml <0
102 ve 0.2148 coregreml <0
103 ve 0.2053 coregreml <0
104 ve 0.2481 coregreml <0
105 ve 0.2022 coregreml <0
106 ve 0.2182 coregreml <0
107 ve 0.1801 coregreml <0
108 ve 0.2133 coregreml <0
109 ve 0.2364 coregreml <0
110 ve 0.1792 coregreml <0
111 ve 0.1569 coregreml <0
112 ve 0.1918 coregreml <0
113 ve 0.2021 coregreml <0
114 ve 0.2337 coregreml <0
115 ve 0.2499 coregreml <0
116 ve 0.1873 coregreml <0
117 ve 0.2172 coregreml <0
118 ve 0.2224 coregreml <0
119 ve 0.2 coregreml <0
120 ve 0.1964 coregreml <0
121 ve 0.1888 coregreml <0
122 ve 0.201 coregreml <0
123 ve 0.1741 coregreml <0
124 ve 0.1694 coregreml <0
125 ve 0.2318 coregreml <0
126 ve 0.2085 coregreml <0
127 ve 0.2024 coregreml <0
128 ve 0.1746 coregreml <0
129 ve 0.2173 coregreml <0
130 ve 0.1757 coregreml <0
131 ve 0.1666 coregreml <0
132 ve 0.1951 coregreml <0
133 ve 0.191 coregreml <0
134 ve 0.1937 coregreml <0
135 ve 0.2188 coregreml <0
136 ve 0.1733 coregreml <0
137 ve 0.1883 coregreml <0
138 ve 0.221 coregreml <0
139 ve 0.1721 coregreml <0
140 ve 0.2093 coregreml <0
141 ve 0.2038 coregreml <0
142 ve 0.1665 coregreml <0
143 ve 0.1871 coregreml <0
144 ve 0.189 coregreml <0
145 ve 0.1781 coregreml <0
146 ve 0.1778 coregreml <0
147 ve 0.1841 coregreml <0
148 ve 0.2052 coregreml <0
149 ve 0.2043 coregreml <0
150 ve 0.1948 coregreml <0
151 ve 0.1981 coregreml <0
152 ve 0.2325 coregreml <0
153 ve 0.2206 coregreml <0
154 ve 0.2199 coregreml <0
155 ve 0.1976 coregreml <0
156 ve 0.2018 coregreml <0
157 ve 0.1705 coregreml <0
158 ve 0.1923 coregreml <0
159 ve 0.2066 coregreml <0
160 ve 0.1948 coregreml <0
161 ve 0.1586 coregreml <0
162 ve 0.2179 coregreml <0
163 ve 0.1898 coregreml <0
164 ve 0.1957 coregreml <0
165 ve 0.1987 coregreml <0
166 ve 0.2258 coregreml <0
167 ve 0.1912 coregreml <0
168 ve 0.1905 coregreml <0
169 ve 0.2095 coregreml <0
170 ve 0.1985 coregreml <0
171 ve 0.1849 coregreml <0
172 ve 0.19 coregreml <0
173 ve 0.1731 coregreml <0
174 ve 0.2268 coregreml <0
175 ve 0.1958 coregreml <0
176 ve 0.2016 coregreml <0
177 ve 0.1699 coregreml <0
178 ve 0.1897 coregreml <0
179 ve 0.2087 coregreml <0
180 ve 0.1891 coregreml <0
181 ve 0.1827 coregreml <0
182 ve 0.1983 coregreml <0
183 ve 0.2532 coregreml <0
184 ve 0.1793 coregreml <0
185 ve 0.208 coregreml <0
186 ve 0.187 coregreml <0
187 ve 0.1762 coregreml <0
188 ve 0.184 coregreml <0
189 ve 0.2104 coregreml <0
190 ve 0.1796 coregreml <0
191 ve 0.1985 coregreml <0
192 ve 0.2258 coregreml <0
193 ve 0.1902 coregreml <0
194 ve 0.1827 coregreml <0
195 ve 0.2025 coregreml <0
196 ve 0.2215 coregreml <0
197 ve 0.2144 coregreml <0
198 ve 0.1844 coregreml <0
199 ve 0.2087 coregreml <0
200 ve 0.2275 coregreml <0
201 ve 0.2381 coregreml <0
202 ve 0.2145 coregreml <0
203 ve 0.2177 coregreml <0
204 ve 0.1978 coregreml <0
205 ve 0.181 coregreml <0
206 ve 0.1953 coregreml <0
207 ve 0.181 coregreml <0
208 ve 0.2077 coregreml <0
209 ve 0.1613 coregreml <0
210 ve 0.2086 coregreml <0
211 ve 0.2479 coregreml <0
212 ve 0.1987 coregreml <0
213 ve 0.1999 coregreml <0
214 ve 0.1758 coregreml <0
215 ve 0.1987 coregreml <0
216 ve 0.1744 coregreml <0
217 ve 0.2292 coregreml <0
218 ve 0.2124 coregreml <0
219 ve 0.1917 coregreml <0
220 ve 0.2109 coregreml <0
221 ve 0.1763 coregreml <0
222 ve 0.203 coregreml <0
223 ve 0.2292 coregreml <0
224 ve 0.1797 coregreml <0
225 ve 0.1813 coregreml <0
226 ve 0.2119 coregreml <0
227 ve 0.2197 coregreml <0
228 ve 0.2062 coregreml <0
229 ve 0.2261 coregreml <0
230 ve 0.1821 coregreml <0
231 ve 0.2365 coregreml <0
232 ve 0.2143 coregreml <0
233 ve 0.2236 coregreml <0
234 ve 0.1756 coregreml <0
235 ve 0.1658 coregreml <0
236 ve 0.1884 coregreml <0
237 ve 0.214 coregreml <0
238 ve 0.1657 coregreml <0
239 ve 0.1895 coregreml <0
240 ve 0.2174 coregreml <0
241 ve 0.2147 coregreml <0
242 ve 0.1824 coregreml <0
243 ve 0.1972 coregreml <0
244 ve 0.1941 coregreml <0
245 ve 0.2 coregreml <0
246 ve 0.1592 coregreml <0
247 ve 0.2557 coregreml <0
248 ve 0.1694 coregreml <0
249 ve 0.1998 coregreml <0
250 ve 0.1996 coregreml <0
251 ve 0.1844 coregreml <0
252 ve 0.1779 coregreml <0
253 ve 0.1891 coregreml <0
254 ve 0.2213 coregreml <0
255 ve 0.1598 coregreml <0
256 ve 0.2533 coregreml <0
257 ve 0.1957 coregreml <0
258 ve 0.2054 coregreml <0
259 ve 0.193 coregreml <0
260 ve 0.1997 coregreml <0
261 ve 0.2252 coregreml <0
262 ve 0.1976 coregreml <0
263 ve 0.205 coregreml <0
264 ve 0.2224 coregreml <0
265 ve 0.2225 coregreml <0
266 ve 0.2411 coregreml <0
267 ve 0.1803 coregreml <0
268 ve 0.176 coregreml <0
269 ve 0.2112 coregreml <0
270 ve 0.2052 coregreml <0
271 ve 0.1907 coregreml <0
272 ve 0.204 coregreml <0
273 ve 0.1963 coregreml <0
274 ve 0.2018 coregreml <0
275 ve 0.2207 coregreml <0
276 ve 0.1914 coregreml <0
277 ve 0.1984 coregreml <0
278 ve 0.2029 coregreml <0
279 ve 0.1944 coregreml <0
280 ve 0.2309 coregreml <0
281 ve 0.233 coregreml <0
282 ve 0.1725 coregreml <0
283 ve 0.1924 coregreml <0
284 ve 0.2153 coregreml <0
285 ve 0.223 coregreml <0
286 ve 0.1817 coregreml <0
287 ve 0.1912 coregreml <0
288 ve 0.2232 coregreml <0
289 ve 0.203 coregreml <0
290 ve 0.1933 coregreml <0
291 ve 0.182 coregreml <0
292 ve 0.188 coregreml <0
293 ve 0.1679 coregreml <0
294 ve 0.1994 coregreml <0
295 ve 0.2041 coregreml <0
296 ve 0.1856 coregreml <0
297 ve 0.2033 coregreml <0
298 ve 0.1867 coregreml <0
299 ve 0.1849 coregreml <0
300 ve 0.2234 coregreml <0
301 ve 0.1815 coregreml <0
302 ve 0.2048 coregreml <0
303 ve 0.2092 coregreml <0
304 ve 0.1683 coregreml <0
305 ve 0.1834 coregreml <0
306 ve 0.1998 coregreml <0
307 ve 0.2162 coregreml <0
308 ve 0.2147 coregreml <0
309 ve 0.1803 coregreml <0
310 ve 0.2234 coregreml <0
311 ve 0.1721 coregreml <0
312 ve 0.1824 coregreml <0
313 ve 0.184 coregreml <0
314 ve 0.2035 coregreml <0
315 ve 0.2004 coregreml <0
316 ve 0.2071 coregreml <0
317 ve 0.1935 coregreml <0
318 ve 0.2142 coregreml <0
319 ve 0.1881 coregreml <0
320 ve 0.1676 coregreml <0
321 ve 0.1876 coregreml <0
322 ve 0.2346 coregreml <0
323 ve 0.2004 coregreml <0
324 ve 0.2155 coregreml <0
325 ve 0.183 coregreml <0
326 ve 0.1963 coregreml <0
327 ve 0.231 coregreml <0
328 ve 0.2387 coregreml <0
329 ve 0.2296 coregreml <0
330 ve 0.1822 coregreml <0
331 ve 0.2091 coregreml <0
332 ve 0.1884 coregreml <0
333 ve 0.2067 coregreml <0
334 ve 0.1897 coregreml <0
335 ve 0.1824 coregreml <0
336 ve 0.1775 coregreml <0
337 ve 0.202 coregreml <0
338 ve 0.2103 coregreml <0
339 ve 0.2477 coregreml <0
340 ve 0.2409 coregreml <0
341 ve 0.1534 coregreml <0
342 ve 0.1995 coregreml <0
343 ve 0.1944 coregreml <0
344 ve 0.2002 coregreml <0
345 ve 0.1842 coregreml <0
346 ve 0.2427 coregreml <0
347 ve 0.1905 coregreml <0
348 ve 0.197 coregreml <0
349 ve 0.1763 coregreml <0
350 ve 0.2374 coregreml <0
351 ve 0.2388 coregreml <0
352 ve 0.1915 coregreml <0
353 ve 0.2359 coregreml <0
354 ve 0.1957 coregreml <0
355 ve 0.1957 coregreml <0
356 ve 0.2075 coregreml <0
357 ve 0.2101 coregreml <0
358 ve 0.2245 coregreml <0
359 ve 0.1712 coregreml <0
360 ve 0.1607 coregreml <0
361 ve 0.1793 coregreml <0
362 ve 0.1891 coregreml <0
363 ve 0.212 coregreml <0
364 ve 0.2526 coregreml <0
365 ve 0.2404 coregreml <0
366 ve 0.243 coregreml <0
367 ve 0.2327 coregreml <0
368 ve 0.2267 coregreml <0
369 ve 0.1924 coregreml <0
370 ve 0.222 coregreml <0
371 ve 0.2104 coregreml <0
372 ve 0.2067 coregreml <0
373 ve 0.201 coregreml <0
374 ve 0.2028 coregreml <0
375 ve 0.1979 coregreml <0
376 ve 0.1675 coregreml <0
377 ve 0.1989 coregreml <0
378 ve 0.2382 coregreml <0
379 ve 0.2416 coregreml <0
380 ve 0.1632 coregreml <0
381 ve 0.2124 coregreml <0
382 ve 0.2215 coregreml <0
383 ve 0.2058 coregreml <0
384 ve 0.2133 coregreml <0
385 ve 0.1901 coregreml <0
386 ve 0.2229 coregreml <0
387 ve 0.2038 coregreml <0
388 ve 0.2162 coregreml <0
389 ve 0.1876 coregreml <0
390 ve 0.1885 coregreml <0
391 ve 0.1926 coregreml <0
392 ve 0.2312 coregreml <0
393 ve 0.1863 coregreml <0
394 ve 0.1878 coregreml <0
395 ve 0.2361 coregreml <0
396 ve 0.1766 coregreml <0
397 ve 0.2292 coregreml <0
398 ve 0.1954 coregreml <0
399 ve 0.193 coregreml <0
400 ve 0.213 coregreml <0
401 ve 0.2095 coregreml <0
402 ve 0.2112 coregreml <0
403 ve 0.1915 coregreml <0
404 ve 0.2115 coregreml <0
405 ve 0.1882 coregreml <0
406 ve 0.1677 coregreml <0
407 ve 0.1881 coregreml <0
408 ve 0.2003 coregreml <0
409 ve 0.1985 coregreml <0
410 ve 0.1866 coregreml <0
411 ve 0.2428 coregreml <0
412 ve 0.2111 coregreml <0
413 ve 0.2386 coregreml <0
414 ve 0.1723 coregreml <0
415 ve 0.1963 coregreml <0
416 ve 0.1653 coregreml <0
417 ve 0.2314 coregreml <0
418 ve 0.2115 coregreml <0
419 ve 0.1743 coregreml <0
420 ve 0.2188 coregreml <0
421 ve 0.2225 coregreml <0
422 ve 0.1804 coregreml <0
423 ve 0.206 coregreml <0
424 ve 0.1696 coregreml <0
425 ve 0.2055 coregreml <0
426 ve 0.187 coregreml <0
427 ve 0.187 coregreml <0
428 ve 0.1883 coregreml <0
429 ve 0.1957 coregreml <0
430 ve 0.2065 coregreml <0
431 ve 0.2186 coregreml <0
432 ve 0.1991 coregreml <0
433 ve 0.2086 coregreml <0
434 ve 0.1776 coregreml <0
435 ve 0.2349 coregreml <0
436 ve 0.1733 coregreml <0
437 ve 0.2001 coregreml <0
438 ve 0.192 coregreml <0
439 ve 0.188 coregreml <0
440 ve 0.1841 coregreml <0
441 ve 0.1805 coregreml <0
442 ve 0.1881 coregreml <0
443 ve 0.1789 coregreml <0
444 ve 0.1496 coregreml <0
445 ve 0.1935 coregreml <0
446 ve 0.1862 coregreml <0
447 ve 0.1993 coregreml <0
448 ve 0.2118 coregreml <0
449 ve 0.2028 coregreml <0
450 ve 0.1965 coregreml <0
451 ve 0.2161 coregreml <0
452 ve 0.1946 coregreml <0
453 ve 0.1715 coregreml <0
454 ve 0.2058 coregreml <0
455 ve 0.2103 coregreml <0
456 ve 0.2167 coregreml <0
457 ve 0.2036 coregreml <0
458 ve 0.1842 coregreml <0
459 ve 0.1738 coregreml <0
460 ve 0.2268 coregreml <0
461 ve 0.191 coregreml <0
462 ve 0.1985 coregreml <0
463 ve 0.1999 coregreml <0
464 ve 0.1918 coregreml <0
465 ve 0.1898 coregreml <0
466 ve 0.203 coregreml <0
467 ve 0.2305 coregreml <0
468 ve 0.2023 coregreml <0
469 ve 0.1904 coregreml <0
470 ve 0.212 coregreml <0
471 ve 0.1629 coregreml <0
472 ve 0.2044 coregreml <0
473 ve 0.1666 coregreml <0
474 ve 0.2216 coregreml <0
475 ve 0.1693 coregreml <0
476 ve 0.1884 coregreml <0
477 ve 0.1883 coregreml <0
478 ve 0.2146 coregreml <0
479 ve 0.156 coregreml <0
480 ve 0.1862 coregreml <0
481 ve 0.1856 coregreml <0
482 ve 0.1683 coregreml <0
483 ve 0.1847 coregreml <0
484 ve 0.2034 coregreml <0
485 ve 0.1641 coregreml <0
486 ve 0.2192 coregreml <0
487 ve 0.2321 coregreml <0
488 ve 0.1921 coregreml <0
489 ve 0.191 coregreml <0
490 ve 0.2097 coregreml <0
491 ve 0.1961 coregreml <0
492 ve 0.2078 coregreml <0
493 ve 0.2147 coregreml <0
494 ve 0.2181 coregreml <0
495 ve 0.2099 coregreml <0
496 ve 0.2264 coregreml <0
497 ve 0.2139 coregreml <0
498 ve 0.1794 coregreml <0
499 ve 0.2051 coregreml <0
500 ve 0.1867 coregreml <0
1 covgt -0.2111 coregreml <0
2 covgt -0.2339 coregreml <0
3 covgt -0.2245 coregreml <0
4 covgt -0.2427 coregreml <0
5 covgt -0.1858 coregreml <0
6 covgt -0.1535 coregreml <0
7 covgt -0.222 coregreml <0
8 covgt -0.1873 coregreml <0
9 covgt -0.2146 coregreml <0
10 covgt -0.2265 coregreml <0
11 covgt -0.2745 coregreml <0
12 covgt -0.1873 coregreml <0
13 covgt -0.1698 coregreml <0
14 covgt -0.1943 coregreml <0
15 covgt -0.1804 coregreml <0
16 covgt -0.2192 coregreml <0
17 covgt -0.1652 coregreml <0
18 covgt -0.1855 coregreml <0
19 covgt -0.2043 coregreml <0
20 covgt -0.1855 coregreml <0
21 covgt -0.1862 coregreml <0
22 covgt -0.1971 coregreml <0
23 covgt -0.1645 coregreml <0
24 covgt -0.1695 coregreml <0
25 covgt -0.156 coregreml <0
26 covgt -0.1873 coregreml <0
27 covgt -0.1781 coregreml <0
28 covgt -0.2087 coregreml <0
29 covgt -0.183 coregreml <0
30 covgt -0.2824 coregreml <0
31 covgt -0.1442 coregreml <0
32 covgt -0.1992 coregreml <0
33 covgt -0.2164 coregreml <0
34 covgt -0.1872 coregreml <0
35 covgt -0.1891 coregreml <0
36 covgt -0.2114 coregreml <0
37 covgt -0.2147 coregreml <0
38 covgt -0.1934 coregreml <0
39 covgt -0.2235 coregreml <0
40 covgt -0.1405 coregreml <0
41 covgt -0.202 coregreml <0
42 covgt -0.2161 coregreml <0
43 covgt -0.1741 coregreml <0
44 covgt -0.1727 coregreml <0
45 covgt -0.196 coregreml <0
46 covgt -0.2385 coregreml <0
47 covgt -0.1363 coregreml <0
48 covgt -0.1633 coregreml <0
49 covgt -0.1632 coregreml <0
50 covgt -0.2078 coregreml <0
51 covgt -0.184 coregreml <0
52 covgt -0.2063 coregreml <0
53 covgt -0.2143 coregreml <0
54 covgt -0.1932 coregreml <0
55 covgt -0.1691 coregreml <0
56 covgt -0.1403 coregreml <0
57 covgt -0.226 coregreml <0
58 covgt -0.2319 coregreml <0
59 covgt -0.2584 coregreml <0
60 covgt -0.1824 coregreml <0
61 covgt -0.2827 coregreml <0
62 covgt -0.159 coregreml <0
63 covgt -0.2137 coregreml <0
64 covgt -0.2636 coregreml <0
65 covgt -0.2597 coregreml <0
66 covgt -0.2212 coregreml <0
67 covgt -0.2211 coregreml <0
68 covgt -0.1872 coregreml <0
69 covgt -0.1811 coregreml <0
70 covgt -0.2344 coregreml <0
71 covgt -0.1706 coregreml <0
72 covgt -0.1356 coregreml <0
73 covgt -0.2139 coregreml <0
74 covgt -0.1871 coregreml <0
75 covgt -0.1203 coregreml <0
76 covgt -0.1518 coregreml <0
77 covgt -0.1841 coregreml <0
78 covgt -0.2213 coregreml <0
79 covgt -0.1608 coregreml <0
80 covgt -0.186 coregreml <0
81 covgt -0.2601 coregreml <0
82 covgt -0.1555 coregreml <0
83 covgt -0.1562 coregreml <0
84 covgt -0.2274 coregreml <0
85 covgt -0.1642 coregreml <0
86 covgt -0.2141 coregreml <0
87 covgt -0.193 coregreml <0
88 covgt -0.2081 coregreml <0
89 covgt -0.1823 coregreml <0
90 covgt -0.2295 coregreml <0
91 covgt -0.2064 coregreml <0
92 covgt -0.2178 coregreml <0
93 covgt -0.195 coregreml <0
94 covgt -0.2024 coregreml <0
95 covgt -0.1587 coregreml <0
96 covgt -0.2374 coregreml <0
97 covgt -0.1618 coregreml <0
98 covgt -0.2265 coregreml <0
99 covgt -0.2343 coregreml <0
100 covgt -0.2062 coregreml <0
101 covgt -0.1709 coregreml <0
102 covgt -0.1478 coregreml <0
103 covgt -0.1844 coregreml <0
104 covgt -0.1827 coregreml <0
105 covgt -0.2123 coregreml <0
106 covgt -0.1782 coregreml <0
107 covgt -0.1958 coregreml <0
108 covgt -0.1479 coregreml <0
109 covgt -0.21 coregreml <0
110 covgt -0.1536 coregreml <0
111 covgt -0.2228 coregreml <0
112 covgt -0.1812 coregreml <0
113 covgt -0.1318 coregreml <0
114 covgt -0.176 coregreml <0
115 covgt -0.2102 coregreml <0
116 covgt -0.2362 coregreml <0
117 covgt -0.2052 coregreml <0
118 covgt -0.1492 coregreml <0
119 covgt -0.219 coregreml <0
120 covgt -0.161 coregreml <0
121 covgt -0.1834 coregreml <0
122 covgt -0.1708 coregreml <0
123 covgt -0.1913 coregreml <0
124 covgt -0.1818 coregreml <0
125 covgt -0.2444 coregreml <0
126 covgt -0.2032 coregreml <0
127 covgt -0.2704 coregreml <0
128 covgt -0.1469 coregreml <0
129 covgt -0.2061 coregreml <0
130 covgt -0.2248 coregreml <0
131 covgt -0.2613 coregreml <0
132 covgt -0.1614 coregreml <0
133 covgt -0.1501 coregreml <0
134 covgt -0.1225 coregreml <0
135 covgt -0.2012 coregreml <0
136 covgt -0.2187 coregreml <0
137 covgt -0.1984 coregreml <0
138 covgt -0.2549 coregreml <0
139 covgt -0.1845 coregreml <0
140 covgt -0.1583 coregreml <0
141 covgt -0.2001 coregreml <0
142 covgt -0.1922 coregreml <0
143 covgt -0.1943 coregreml <0
144 covgt -0.2337 coregreml <0
145 covgt -0.2073 coregreml <0
146 covgt -0.202 coregreml <0
147 covgt -0.2175 coregreml <0
148 covgt -0.1789 coregreml <0
149 covgt -0.1621 coregreml <0
150 covgt -0.2065 coregreml <0
151 covgt -0.2464 coregreml <0
152 covgt -0.1955 coregreml <0
153 covgt -0.1963 coregreml <0
154 covgt -0.2398 coregreml <0
155 covgt -0.1836 coregreml <0
156 covgt -0.2016 coregreml <0
157 covgt -0.1911 coregreml <0
158 covgt -0.208 coregreml <0
159 covgt -0.1922 coregreml <0
160 covgt -0.1508 coregreml <0
161 covgt -0.2316 coregreml <0
162 covgt -0.1658 coregreml <0
163 covgt -0.1386 coregreml <0
164 covgt -0.2707 coregreml <0
165 covgt -0.2136 coregreml <0
166 covgt -0.2555 coregreml <0
167 covgt -0.1986 coregreml <0
168 covgt -0.1862 coregreml <0
169 covgt -0.2009 coregreml <0
170 covgt -0.1314 coregreml <0
171 covgt -0.185 coregreml <0
172 covgt -0.1646 coregreml <0
173 covgt -0.1346 coregreml <0
174 covgt -0.1551 coregreml <0
175 covgt -0.2399 coregreml <0
176 covgt -0.2463 coregreml <0
177 covgt -0.1492 coregreml <0
178 covgt -0.1427 coregreml <0
179 covgt -0.212 coregreml <0
180 covgt -0.1733 coregreml <0
181 covgt -0.1467 coregreml <0
182 covgt -0.2118 coregreml <0
183 covgt -0.206 coregreml <0
184 covgt -0.2395 coregreml <0
185 covgt -0.2291 coregreml <0
186 covgt -0.2159 coregreml <0
187 covgt -0.1764 coregreml <0
188 covgt -0.2356 coregreml <0
189 covgt -0.2268 coregreml <0
190 covgt -0.1821 coregreml <0
191 covgt -0.229 coregreml <0
192 covgt -0.1371 coregreml <0
193 covgt -0.2126 coregreml <0
194 covgt -0.1681 coregreml <0
195 covgt -0.1729 coregreml <0
196 covgt -0.206 coregreml <0
197 covgt -0.1991 coregreml <0
198 covgt -0.1823 coregreml <0
199 covgt -0.2504 coregreml <0
200 covgt -0.2264 coregreml <0
201 covgt -0.2129 coregreml <0
202 covgt -0.1535 coregreml <0
203 covgt -0.1742 coregreml <0
204 covgt -0.148 coregreml <0
205 covgt -0.1478 coregreml <0
206 covgt -0.2035 coregreml <0
207 covgt -0.1499 coregreml <0
208 covgt -0.2136 coregreml <0
209 covgt -0.1931 coregreml <0
210 covgt -0.1723 coregreml <0
211 covgt -0.1435 coregreml <0
212 covgt -0.2384 coregreml <0
213 covgt -0.1601 coregreml <0
214 covgt -0.1759 coregreml <0
215 covgt -0.1539 coregreml <0
216 covgt -0.1664 coregreml <0
217 covgt -0.2375 coregreml <0
218 covgt -0.2384 coregreml <0
219 covgt -0.1741 coregreml <0
220 covgt -0.178 coregreml <0
221 covgt -0.2183 coregreml <0
222 covgt -0.1165 coregreml <0
223 covgt -0.2874 coregreml <0
224 covgt -0.2506 coregreml <0
225 covgt -0.2059 coregreml <0
226 covgt -0.2067 coregreml <0
227 covgt -0.1842 coregreml <0
228 covgt -0.2002 coregreml <0
229 covgt -0.2087 coregreml <0
230 covgt -0.1601 coregreml <0
231 covgt -0.2362 coregreml <0
232 covgt -0.1417 coregreml <0
233 covgt -0.1794 coregreml <0
234 covgt -0.201 coregreml <0
235 covgt -0.1887 coregreml <0
236 covgt -0.1141 coregreml <0
237 covgt -0.1722 coregreml <0
238 covgt -0.177 coregreml <0
239 covgt -0.1633 coregreml <0
240 covgt -0.167 coregreml <0
241 covgt -0.1642 coregreml <0
242 covgt -0.2227 coregreml <0
243 covgt -0.249 coregreml <0
244 covgt -0.222 coregreml <0
245 covgt -0.2205 coregreml <0
246 covgt -0.2109 coregreml <0
247 covgt -0.182 coregreml <0
248 covgt -0.2017 coregreml <0
249 covgt -0.1498 coregreml <0
250 covgt -0.1931 coregreml <0
251 covgt -0.1508 coregreml <0
252 covgt -0.2463 coregreml <0
253 covgt -0.2237 coregreml <0
254 covgt -0.2357 coregreml <0
255 covgt -0.1309 coregreml <0
256 covgt -0.1404 coregreml <0
257 covgt -0.1682 coregreml <0
258 covgt -0.1747 coregreml <0
259 covgt -0.1659 coregreml <0
260 covgt -0.1708 coregreml <0
261 covgt -0.2466 coregreml <0
262 covgt -0.1996 coregreml <0
263 covgt -0.2504 coregreml <0
264 covgt -0.1457 coregreml <0
265 covgt -0.1813 coregreml <0
266 covgt -0.189 coregreml <0
267 covgt -0.1525 coregreml <0
268 covgt -0.1222 coregreml <0
269 covgt -0.1683 coregreml <0
270 covgt -0.2479 coregreml <0
271 covgt -0.1746 coregreml <0
272 covgt -0.1592 coregreml <0
273 covgt -0.235 coregreml <0
274 covgt -0.1872 coregreml <0
275 covgt -0.1791 coregreml <0
276 covgt -0.2166 coregreml <0
277 covgt -0.1986 coregreml <0
278 covgt -0.2129 coregreml <0
279 covgt -0.1754 coregreml <0
280 covgt -0.2339 coregreml <0
281 covgt -0.2282 coregreml <0
282 covgt -0.219 coregreml <0
283 covgt -0.1247 coregreml <0
284 covgt -0.1968 coregreml <0
285 covgt -0.2225 coregreml <0
286 covgt -0.1923 coregreml <0
287 covgt -0.2181 coregreml <0
288 covgt -0.2427 coregreml <0
289 covgt -0.1723 coregreml <0
290 covgt -0.2756 coregreml <0
291 covgt -0.221 coregreml <0
292 covgt -0.1364 coregreml <0
293 covgt -0.1918 coregreml <0
294 covgt -0.1649 coregreml <0
295 covgt -0.2052 coregreml <0
296 covgt -0.1936 coregreml <0
297 covgt -0.2074 coregreml <0
298 covgt -0.2127 coregreml <0
299 covgt -0.1593 coregreml <0
300 covgt -0.2273 coregreml <0
301 covgt -0.1604 coregreml <0
302 covgt -0.2075 coregreml <0
303 covgt -0.1946 coregreml <0
304 covgt -0.31 coregreml <0
305 covgt -0.2104 coregreml <0
306 covgt -0.1706 coregreml <0
307 covgt -0.1816 coregreml <0
308 covgt -0.2493 coregreml <0
309 covgt -0.1869 coregreml <0
310 covgt -0.1834 coregreml <0
311 covgt -0.1515 coregreml <0
312 covgt -0.1935 coregreml <0
313 covgt -0.2032 coregreml <0
314 covgt -0.2225 coregreml <0
315 covgt -0.2182 coregreml <0
316 covgt -0.2266 coregreml <0
317 covgt -0.1987 coregreml <0
318 covgt -0.2804 coregreml <0
319 covgt -0.1637 coregreml <0
320 covgt -0.2133 coregreml <0
321 covgt -0.1658 coregreml <0
322 covgt -0.2417 coregreml <0
323 covgt -0.1685 coregreml <0
324 covgt -0.1897 coregreml <0
325 covgt -0.1606 coregreml <0
326 covgt -0.1925 coregreml <0
327 covgt -0.2263 coregreml <0
328 covgt -0.2347 coregreml <0
329 covgt -0.2224 coregreml <0
330 covgt -0.1276 coregreml <0
331 covgt -0.1695 coregreml <0
332 covgt -0.2426 coregreml <0
333 covgt -0.2583 coregreml <0
334 covgt -0.1851 coregreml <0
335 covgt -0.1996 coregreml <0
336 covgt -0.2246 coregreml <0
337 covgt -0.2281 coregreml <0
338 covgt -0.2195 coregreml <0
339 covgt -0.1703 coregreml <0
340 covgt -0.2041 coregreml <0
341 covgt -0.2866 coregreml <0
342 covgt -0.2201 coregreml <0
343 covgt -0.2093 coregreml <0
344 covgt -0.164 coregreml <0
345 covgt -0.1666 coregreml <0
346 covgt -0.2328 coregreml <0
347 covgt -0.1625 coregreml <0
348 covgt -0.1297 coregreml <0
349 covgt -0.2804 coregreml <0
350 covgt -0.2605 coregreml <0
351 covgt -0.1836 coregreml <0
352 covgt -0.123 coregreml <0
353 covgt -0.2538 coregreml <0
354 covgt -0.215 coregreml <0
355 covgt -0.2459 coregreml <0
356 covgt -0.1813 coregreml <0
357 covgt -0.1885 coregreml <0
358 covgt -0.1566 coregreml <0
359 covgt -0.164 coregreml <0
360 covgt -0.2294 coregreml <0
361 covgt -0.2354 coregreml <0
362 covgt -0.2074 coregreml <0
363 covgt -0.1427 coregreml <0
364 covgt -0.1776 coregreml <0
365 covgt -0.1993 coregreml <0
366 covgt -0.1635 coregreml <0
367 covgt -0.1835 coregreml <0
368 covgt -0.1543 coregreml <0
369 covgt -0.1985 coregreml <0
370 covgt -0.2117 coregreml <0
371 covgt -0.2823 coregreml <0
372 covgt -0.2637 coregreml <0
373 covgt -0.2704 coregreml <0
374 covgt -0.1694 coregreml <0
375 covgt -0.2098 coregreml <0
376 covgt -0.1945 coregreml <0
377 covgt -0.2347 coregreml <0
378 covgt -0.2285 coregreml <0
379 covgt -0.1165 coregreml <0
380 covgt -0.1491 coregreml <0
381 covgt -0.1794 coregreml <0
382 covgt -0.2155 coregreml <0
383 covgt -0.2267 coregreml <0
384 covgt -0.2644 coregreml <0
385 covgt -0.2697 coregreml <0
386 covgt -0.1934 coregreml <0
387 covgt -0.2044 coregreml <0
388 covgt -0.2557 coregreml <0
389 covgt -0.1659 coregreml <0
390 covgt -0.173 coregreml <0
391 covgt -0.1913 coregreml <0
392 covgt -0.1723 coregreml <0
393 covgt -0.2226 coregreml <0
394 covgt -0.2188 coregreml <0
395 covgt -0.2169 coregreml <0
396 covgt -0.2068 coregreml <0
397 covgt -0.1644 coregreml <0
398 covgt -0.268 coregreml <0
399 covgt -0.1923 coregreml <0
400 covgt -0.1611 coregreml <0
401 covgt -0.2041 coregreml <0
402 covgt -0.2343 coregreml <0
403 covgt -0.1812 coregreml <0
404 covgt -0.1393 coregreml <0
405 covgt -0.1946 coregreml <0
406 covgt -0.2088 coregreml <0
407 covgt -0.1987 coregreml <0
408 covgt -0.1576 coregreml <0
409 covgt -0.229 coregreml <0
410 covgt -0.1656 coregreml <0
411 covgt -0.1815 coregreml <0
412 covgt -0.168 coregreml <0
413 covgt -0.1886 coregreml <0
414 covgt -0.1987 coregreml <0
415 covgt -0.1398 coregreml <0
416 covgt -0.2095 coregreml <0
417 covgt -0.1897 coregreml <0
418 covgt -0.2076 coregreml <0
419 covgt -0.1949 coregreml <0
420 covgt -0.1923 coregreml <0
421 covgt -0.1672 coregreml <0
422 covgt -0.1917 coregreml <0
423 covgt -0.2023 coregreml <0
424 covgt -0.1844 coregreml <0
425 covgt -0.1561 coregreml <0
426 covgt -0.1942 coregreml <0
427 covgt -0.1784 coregreml <0
428 covgt -0.1721 coregreml <0
429 covgt -0.1501 coregreml <0
430 covgt -0.1934 coregreml <0
431 covgt -0.1791 coregreml <0
432 covgt -0.1658 coregreml <0
433 covgt -0.2069 coregreml <0
434 covgt -0.1687 coregreml <0
435 covgt -0.1734 coregreml <0
436 covgt -0.1991 coregreml <0
437 covgt -0.2205 coregreml <0
438 covgt -0.1612 coregreml <0
439 covgt -0.2183 coregreml <0
440 covgt -0.143 coregreml <0
441 covgt -0.1605 coregreml <0
442 covgt -0.2026 coregreml <0
443 covgt -0.1847 coregreml <0
444 covgt -0.2442 coregreml <0
445 covgt -0.1718 coregreml <0
446 covgt -0.1445 coregreml <0
447 covgt -0.2021 coregreml <0
448 covgt -0.1653 coregreml <0
449 covgt -0.1835 coregreml <0
450 covgt -0.1992 coregreml <0
451 covgt -0.1979 coregreml <0
452 covgt -0.2122 coregreml <0
453 covgt -0.1946 coregreml <0
454 covgt -0.2507 coregreml <0
455 covgt -0.2138 coregreml <0
456 covgt -0.1803 coregreml <0
457 covgt -0.19 coregreml <0
458 covgt -0.2384 coregreml <0
459 covgt -0.1594 coregreml <0
460 covgt -0.2491 coregreml <0
461 covgt -0.1638 coregreml <0
462 covgt -0.2232 coregreml <0
463 covgt -0.1695 coregreml <0
464 covgt -0.1881 coregreml <0
465 covgt -0.186 coregreml <0
466 covgt -0.1556 coregreml <0
467 covgt -0.2589 coregreml <0
468 covgt -0.1657 coregreml <0
469 covgt -0.2502 coregreml <0
470 covgt -0.2197 coregreml <0
471 covgt -0.2207 coregreml <0
472 covgt -0.1345 coregreml <0
473 covgt -0.158 coregreml <0
474 covgt -0.2134 coregreml <0
475 covgt -0.2629 coregreml <0
476 covgt -0.2174 coregreml <0
477 covgt -0.1799 coregreml <0
478 covgt -0.2609 coregreml <0
479 covgt -0.1585 coregreml <0
480 covgt -0.2127 coregreml <0
481 covgt -0.1741 coregreml <0
482 covgt -0.1521 coregreml <0
483 covgt -0.2144 coregreml <0
484 covgt -0.2551 coregreml <0
485 covgt -0.1901 coregreml <0
486 covgt -0.1789 coregreml <0
487 covgt -0.2089 coregreml <0
488 covgt -0.2181 coregreml <0
489 covgt -0.2076 coregreml <0
490 covgt -0.2259 coregreml <0
491 covgt -0.202 coregreml <0
492 covgt -0.2123 coregreml <0
493 covgt -0.2412 coregreml <0
494 covgt -0.2498 coregreml <0
495 covgt -0.2402 coregreml <0
496 covgt -0.1687 coregreml <0
497 covgt -0.149 coregreml <0
498 covgt -0.1841 coregreml <0
499 covgt -0.2142 coregreml <0
500 covgt -0.161 coregreml <0
1 vg 0.6613 greml >0
2 vg 0.5964 greml >0
3 vg 0.578 greml >0
4 vg 0.539 greml >0
5 vg 0.528 greml >0
6 vg 0.5719 greml >0
7 vg 0.5804 greml >0
8 vg 0.5898 greml >0
9 vg 0.6187 greml >0
10 vg 0.5214 greml >0
11 vg 0.5327 greml >0
12 vg 0.607 greml >0
13 vg 0.5311 greml >0
14 vg 0.5651 greml >0
15 vg 0.5607 greml >0
16 vg 0.4889 greml >0
17 vg 0.5407 greml >0
18 vg 0.5714 greml >0
19 vg 0.5384 greml >0
20 vg 0.5591 greml >0
21 vg 0.5908 greml >0
22 vg 0.5691 greml >0
23 vg 0.6038 greml >0
24 vg 0.5311 greml >0
25 vg 0.5724 greml >0
26 vg 0.4461 greml >0
27 vg 0.5146 greml >0
28 vg 0.5411 greml >0
29 vg 0.5654 greml >0
30 vg 0.5894 greml >0
31 vg 0.5218 greml >0
32 vg 0.5435 greml >0
33 vg 0.5348 greml >0
34 vg 0.6233 greml >0
35 vg 0.7141 greml >0
36 vg 0.5911 greml >0
37 vg 0.6718 greml >0
38 vg 0.5788 greml >0
39 vg 0.6057 greml >0
40 vg 0.5213 greml >0
41 vg 0.5408 greml >0
42 vg 0.5873 greml >0
43 vg 0.6432 greml >0
44 vg 0.5259 greml >0
45 vg 0.5231 greml >0
46 vg 0.5409 greml >0
47 vg 0.5582 greml >0
48 vg 0.5864 greml >0
49 vg 0.4791 greml >0
50 vg 0.6738 greml >0
51 vg 0.6089 greml >0
52 vg 0.5807 greml >0
53 vg 0.5409 greml >0
54 vg 0.5837 greml >0
55 vg 0.5803 greml >0
56 vg 0.6095 greml >0
57 vg 0.6543 greml >0
58 vg 0.5813 greml >0
59 vg 0.5147 greml >0
60 vg 0.5851 greml >0
61 vg 0.5454 greml >0
62 vg 0.5429 greml >0
63 vg 0.6107 greml >0
64 vg 0.5844 greml >0
65 vg 0.5987 greml >0
66 vg 0.5815 greml >0
67 vg 0.5368 greml >0
68 vg 0.6024 greml >0
69 vg 0.5994 greml >0
70 vg 0.5441 greml >0
71 vg 0.4817 greml >0
72 vg 0.5857 greml >0
73 vg 0.5993 greml >0
74 vg 0.6342 greml >0
75 vg 0.6145 greml >0
76 vg 0.6078 greml >0
77 vg 0.601 greml >0
78 vg 0.5868 greml >0
79 vg 0.6399 greml >0
80 vg 0.5008 greml >0
81 vg 0.5634 greml >0
82 vg 0.6793 greml >0
83 vg 0.5727 greml >0
84 vg 0.5172 greml >0
85 vg 0.4897 greml >0
86 vg 0.6196 greml >0
87 vg 0.5498 greml >0
88 vg 0.5719 greml >0
89 vg 0.514 greml >0
90 vg 0.5389 greml >0
91 vg 0.6448 greml >0
92 vg 0.6583 greml >0
93 vg 0.6189 greml >0
94 vg 0.5515 greml >0
95 vg 0.5691 greml >0
96 vg 0.4653 greml >0
97 vg 0.6186 greml >0
98 vg 0.5761 greml >0
99 vg 0.6087 greml >0
100 vg 0.5703 greml >0
101 vg 0.6094 greml >0
102 vg 0.6116 greml >0
103 vg 0.559 greml >0
104 vg 0.5209 greml >0
105 vg 0.6174 greml >0
106 vg 0.6113 greml >0
107 vg 0.6479 greml >0
108 vg 0.5943 greml >0
109 vg 0.6064 greml >0
110 vg 0.5494 greml >0
111 vg 0.6148 greml >0
112 vg 0.684 greml >0
113 vg 0.5617 greml >0
114 vg 0.5225 greml >0
115 vg 0.513 greml >0
116 vg 0.5213 greml >0
117 vg 0.5488 greml >0
118 vg 0.6438 greml >0
119 vg 0.5335 greml >0
120 vg 0.5609 greml >0
121 vg 0.5167 greml >0
122 vg 0.5466 greml >0
123 vg 0.59 greml >0
124 vg 0.6354 greml >0
125 vg 0.5046 greml >0
126 vg 0.567 greml >0
127 vg 0.5748 greml >0
128 vg 0.5285 greml >0
129 vg 0.6491 greml >0
130 vg 0.5292 greml >0
131 vg 0.5993 greml >0
132 vg 0.5374 greml >0
133 vg 0.5741 greml >0
134 vg 0.6213 greml >0
135 vg 0.5278 greml >0
136 vg 0.598 greml >0
137 vg 0.6132 greml >0
138 vg 0.5693 greml >0
139 vg 0.6071 greml >0
140 vg 0.5796 greml >0
141 vg 0.5338 greml >0
142 vg 0.642 greml >0
143 vg 0.5868 greml >0
144 vg 0.5262 greml >0
145 vg 0.587 greml >0
146 vg 0.5939 greml >0
147 vg 0.5684 greml >0
148 vg 0.5457 greml >0
149 vg 0.6278 greml >0
150 vg 0.5246 greml >0
151 vg 0.496 greml >0
152 vg 0.6362 greml >0
153 vg 0.5844 greml >0
154 vg 0.5508 greml >0
155 vg 0.5407 greml >0
156 vg 0.5974 greml >0
157 vg 0.531 greml >0
158 vg 0.5137 greml >0
159 vg 0.5199 greml >0
160 vg 0.5381 greml >0
161 vg 0.5201 greml >0
162 vg 0.5487 greml >0
163 vg 0.5813 greml >0
164 vg 0.4997 greml >0
165 vg 0.5222 greml >0
166 vg 0.5619 greml >0
167 vg 0.5562 greml >0
168 vg 0.6154 greml >0
169 vg 0.546 greml >0
170 vg 0.5417 greml >0
171 vg 0.5475 greml >0
172 vg 0.622 greml >0
173 vg 0.5714 greml >0
174 vg 0.619 greml >0
175 vg 0.5064 greml >0
176 vg 0.5796 greml >0
177 vg 0.5504 greml >0
178 vg 0.623 greml >0
179 vg 0.6874 greml >0
180 vg 0.586 greml >0
181 vg 0.6474 greml >0
182 vg 0.4975 greml >0
183 vg 0.5959 greml >0
184 vg 0.6453 greml >0
185 vg 0.5552 greml >0
186 vg 0.5025 greml >0
187 vg 0.6328 greml >0
188 vg 0.4749 greml >0
189 vg 0.53 greml >0
190 vg 0.6658 greml >0
191 vg 0.554 greml >0
192 vg 0.563 greml >0
193 vg 0.5153 greml >0
194 vg 0.5615 greml >0
195 vg 0.5484 greml >0
196 vg 0.5762 greml >0
197 vg 0.502 greml >0
198 vg 0.5751 greml >0
199 vg 0.5821 greml >0
200 vg 0.5014 greml >0
201 vg 0.5712 greml >0
202 vg 0.6282 greml >0
203 vg 0.5589 greml >0
204 vg 0.5331 greml >0
205 vg 0.5987 greml >0
206 vg 0.58 greml >0
207 vg 0.5745 greml >0
208 vg 0.4871 greml >0
209 vg 0.5289 greml >0
210 vg 0.5782 greml >0
211 vg 0.5999 greml >0
212 vg 0.5251 greml >0
213 vg 0.6416 greml >0
214 vg 0.5789 greml >0
215 vg 0.6185 greml >0
216 vg 0.6647 greml >0
217 vg 0.59 greml >0
218 vg 0.5536 greml >0
219 vg 0.6466 greml >0
220 vg 0.5425 greml >0
221 vg 0.5981 greml >0
222 vg 0.5672 greml >0
223 vg 0.562 greml >0
224 vg 0.5405 greml >0
225 vg 0.5289 greml >0
226 vg 0.5822 greml >0
227 vg 0.5325 greml >0
228 vg 0.5946 greml >0
229 vg 0.6209 greml >0
230 vg 0.5756 greml >0
231 vg 0.525 greml >0
232 vg 0.6153 greml >0
233 vg 0.5639 greml >0
234 vg 0.603 greml >0
235 vg 0.5493 greml >0
236 vg 0.5487 greml >0
237 vg 0.5475 greml >0
238 vg 0.5095 greml >0
239 vg 0.5519 greml >0
240 vg 0.5535 greml >0
241 vg 0.56 greml >0
242 vg 0.5944 greml >0
243 vg 0.5517 greml >0
244 vg 0.5522 greml >0
245 vg 0.5424 greml >0
246 vg 0.5752 greml >0
247 vg 0.6247 greml >0
248 vg 0.5102 greml >0
249 vg 0.4673 greml >0
250 vg 0.5087 greml >0
251 vg 0.6767 greml >0
252 vg 0.6058 greml >0
253 vg 0.584 greml >0
254 vg 0.5951 greml >0
255 vg 0.5391 greml >0
256 vg 0.615 greml >0
257 vg 0.66 greml >0
258 vg 0.5726 greml >0
259 vg 0.5838 greml >0
260 vg 0.5502 greml >0
261 vg 0.5558 greml >0
262 vg 0.571 greml >0
263 vg 0.5891 greml >0
264 vg 0.5349 greml >0
265 vg 0.5874 greml >0
266 vg 0.5951 greml >0
267 vg 0.5372 greml >0
268 vg 0.6005 greml >0
269 vg 0.573 greml >0
270 vg 0.6386 greml >0
271 vg 0.5121 greml >0
272 vg 0.52 greml >0
273 vg 0.5426 greml >0
274 vg 0.5635 greml >0
275 vg 0.5165 greml >0
276 vg 0.6067 greml >0
277 vg 0.6067 greml >0
278 vg 0.5541 greml >0
279 vg 0.5834 greml >0
280 vg 0.5179 greml >0
281 vg 0.5391 greml >0
282 vg 0.5888 greml >0
283 vg 0.4296 greml >0
284 vg 0.5914 greml >0
285 vg 0.5295 greml >0
286 vg 0.5814 greml >0
287 vg 0.5565 greml >0
288 vg 0.5285 greml >0
289 vg 0.5912 greml >0
290 vg 0.5919 greml >0
291 vg 0.5605 greml >0
292 vg 0.5934 greml >0
293 vg 0.56 greml >0
294 vg 0.5522 greml >0
295 vg 0.6094 greml >0
296 vg 0.5962 greml >0
297 vg 0.5681 greml >0
298 vg 0.5184 greml >0
299 vg 0.4995 greml >0
300 vg 0.5498 greml >0
301 vg 0.5957 greml >0
302 vg 0.5275 greml >0
303 vg 0.5824 greml >0
304 vg 0.5099 greml >0
305 vg 0.5095 greml >0
306 vg 0.5247 greml >0
307 vg 0.6001 greml >0
308 vg 0.4802 greml >0
309 vg 0.6038 greml >0
310 vg 0.6445 greml >0
311 vg 0.5532 greml >0
312 vg 0.6004 greml >0
313 vg 0.5378 greml >0
314 vg 0.6223 greml >0
315 vg 0.5782 greml >0
316 vg 0.5538 greml >0
317 vg 0.5345 greml >0
318 vg 0.5636 greml >0
319 vg 0.5827 greml >0
320 vg 0.6093 greml >0
321 vg 0.5347 greml >0
322 vg 0.5961 greml >0
323 vg 0.6538 greml >0
324 vg 0.5739 greml >0
325 vg 0.5896 greml >0
326 vg 0.5679 greml >0
327 vg 0.6599 greml >0
328 vg 0.5152 greml >0
329 vg 0.6055 greml >0
330 vg 0.619 greml >0
331 vg 0.5375 greml >0
332 vg 0.5583 greml >0
333 vg 0.6624 greml >0
334 vg 0.5374 greml >0
335 vg 0.5401 greml >0
336 vg 0.5725 greml >0
337 vg 0.6043 greml >0
338 vg 0.6098 greml >0
339 vg 0.5311 greml >0
340 vg 0.6078 greml >0
341 vg 0.6121 greml >0
342 vg 0.6251 greml >0
343 vg 0.6755 greml >0
344 vg 0.5356 greml >0
345 vg 0.6048 greml >0
346 vg 0.5737 greml >0
347 vg 0.5875 greml >0
348 vg 0.5223 greml >0
349 vg 0.6656 greml >0
350 vg 0.5215 greml >0
351 vg 0.5971 greml >0
352 vg 0.5927 greml >0
353 vg 0.5661 greml >0
354 vg 0.589 greml >0
355 vg 0.5657 greml >0
356 vg 0.546 greml >0
357 vg 0.6356 greml >0
358 vg 0.591 greml >0
359 vg 0.5436 greml >0
360 vg 0.5128 greml >0
361 vg 0.4504 greml >0
362 vg 0.6621 greml >0
363 vg 0.5966 greml >0
364 vg 0.6121 greml >0
365 vg 0.663 greml >0
366 vg 0.6149 greml >0
367 vg 0.5545 greml >0
368 vg 0.5731 greml >0
369 vg 0.5458 greml >0
370 vg 0.5029 greml >0
371 vg 0.5595 greml >0
372 vg 0.5839 greml >0
373 vg 0.5592 greml >0
374 vg 0.5596 greml >0
375 vg 0.4911 greml >0
376 vg 0.6443 greml >0
377 vg 0.5752 greml >0
378 vg 0.5617 greml >0
379 vg 0.5054 greml >0
380 vg 0.5636 greml >0
381 vg 0.6228 greml >0
382 vg 0.6214 greml >0
383 vg 0.5397 greml >0
384 vg 0.5981 greml >0
385 vg 0.5727 greml >0
386 vg 0.6427 greml >0
387 vg 0.5313 greml >0
388 vg 0.5769 greml >0
389 vg 0.5107 greml >0
390 vg 0.6063 greml >0
391 vg 0.5423 greml >0
392 vg 0.5956 greml >0
393 vg 0.6069 greml >0
394 vg 0.5553 greml >0
395 vg 0.5838 greml >0
396 vg 0.5059 greml >0
397 vg 0.5498 greml >0
398 vg 0.5524 greml >0
399 vg 0.6054 greml >0
400 vg 0.5332 greml >0
401 vg 0.5282 greml >0
402 vg 0.5048 greml >0
403 vg 0.4933 greml >0
404 vg 0.6112 greml >0
405 vg 0.5919 greml >0
406 vg 0.6039 greml >0
407 vg 0.6544 greml >0
408 vg 0.5512 greml >0
409 vg 0.5971 greml >0
410 vg 0.6348 greml >0
411 vg 0.4636 greml >0
412 vg 0.6182 greml >0
413 vg 0.5779 greml >0
414 vg 0.6514 greml >0
415 vg 0.5525 greml >0
416 vg 0.5961 greml >0
417 vg 0.5888 greml >0
418 vg 0.4896 greml >0
419 vg 0.6023 greml >0
420 vg 0.523 greml >0
421 vg 0.5544 greml >0
422 vg 0.5231 greml >0
423 vg 0.5614 greml >0
424 vg 0.4905 greml >0
425 vg 0.5211 greml >0
426 vg 0.5285 greml >0
427 vg 0.5804 greml >0
428 vg 0.575 greml >0
429 vg 0.5949 greml >0
430 vg 0.5641 greml >0
431 vg 0.6017 greml >0
432 vg 0.5724 greml >0
433 vg 0.5783 greml >0
434 vg 0.6282 greml >0
435 vg 0.5546 greml >0
436 vg 0.6961 greml >0
437 vg 0.6044 greml >0
438 vg 0.5625 greml >0
439 vg 0.5375 greml >0
440 vg 0.5718 greml >0
441 vg 0.6232 greml >0
442 vg 0.5222 greml >0
443 vg 0.5081 greml >0
444 vg 0.6192 greml >0
445 vg 0.5462 greml >0
446 vg 0.5563 greml >0
447 vg 0.5494 greml >0
448 vg 0.5705 greml >0
449 vg 0.6037 greml >0
450 vg 0.5511 greml >0
451 vg 0.6075 greml >0
452 vg 0.5552 greml >0
453 vg 0.5333 greml >0
454 vg 0.6612 greml >0
455 vg 0.5915 greml >0
456 vg 0.5107 greml >0
457 vg 0.6047 greml >0
458 vg 0.5744 greml >0
459 vg 0.5313 greml >0
460 vg 0.5377 greml >0
461 vg 0.6157 greml >0
462 vg 0.5335 greml >0
463 vg 0.5226 greml >0
464 vg 0.6094 greml >0
465 vg 0.4899 greml >0
466 vg 0.5865 greml >0
467 vg 0.5522 greml >0
468 vg 0.494 greml >0
469 vg 0.495 greml >0
470 vg 0.5132 greml >0
471 vg 0.5283 greml >0
472 vg 0.5698 greml >0
473 vg 0.5891 greml >0
474 vg 0.6146 greml >0
475 vg 0.6806 greml >0
476 vg 0.6674 greml >0
477 vg 0.5654 greml >0
478 vg 0.4933 greml >0
479 vg 0.5454 greml >0
480 vg 0.4997 greml >0
481 vg 0.5557 greml >0
482 vg 0.5912 greml >0
483 vg 0.5109 greml >0
484 vg 0.5748 greml >0
485 vg 0.6047 greml >0
486 vg 0.5698 greml >0
487 vg 0.5411 greml >0
488 vg 0.5773 greml >0
489 vg 0.6117 greml >0
490 vg 0.6848 greml >0
491 vg 0.5603 greml >0
492 vg 0.5121 greml >0
493 vg 0.4663 greml >0
494 vg 0.5188 greml >0
495 vg 0.567 greml >0
496 vg 0.6421 greml >0
497 vg 0.5362 greml >0
498 vg 0.5193 greml >0
499 vg 0.5261 greml >0
500 vg 0.5483 greml >0
1 vt 0.5261 greml >0
2 vt 0.5524 greml >0
3 vt 0.5678 greml >0
4 vt 0.6246 greml >0
5 vt 0.5472 greml >0
6 vt 0.5949 greml >0
7 vt 0.6132 greml >0
8 vt 0.5441 greml >0
9 vt 0.5399 greml >0
10 vt 0.563 greml >0
11 vt 0.5498 greml >0
12 vt 0.5994 greml >0
13 vt 0.5807 greml >0
14 vt 0.5353 greml >0
15 vt 0.598 greml >0
16 vt 0.5877 greml >0
17 vt 0.5633 greml >0
18 vt 0.5492 greml >0
19 vt 0.5732 greml >0
20 vt 0.5895 greml >0
21 vt 0.5475 greml >0
22 vt 0.5782 greml >0
23 vt 0.5984 greml >0
24 vt 0.5905 greml >0
25 vt 0.5187 greml >0
26 vt 0.5838 greml >0
27 vt 0.5886 greml >0
28 vt 0.573 greml >0
29 vt 0.5427 greml >0
30 vt 0.5756 greml >0
31 vt 0.5467 greml >0
32 vt 0.5481 greml >0
33 vt 0.5988 greml >0
34 vt 0.5323 greml >0
35 vt 0.5282 greml >0
36 vt 0.5774 greml >0
37 vt 0.5444 greml >0
38 vt 0.5575 greml >0
39 vt 0.5369 greml >0
40 vt 0.5775 greml >0
41 vt 0.5905 greml >0
42 vt 0.5668 greml >0
43 vt 0.5183 greml >0
44 vt 0.6201 greml >0
45 vt 0.5292 greml >0
46 vt 0.5563 greml >0
47 vt 0.6105 greml >0
48 vt 0.5425 greml >0
49 vt 0.6229 greml >0
50 vt 0.5414 greml >0
51 vt 0.5532 greml >0
52 vt 0.5825 greml >0
53 vt 0.5799 greml >0
54 vt 0.5682 greml >0
55 vt 0.56 greml >0
56 vt 0.5097 greml >0
57 vt 0.5146 greml >0
58 vt 0.5723 greml >0
59 vt 0.5464 greml >0
60 vt 0.5819 greml >0
61 vt 0.6013 greml >0
62 vt 0.5777 greml >0
63 vt 0.5531 greml >0
64 vt 0.536 greml >0
65 vt 0.5596 greml >0
66 vt 0.5828 greml >0
67 vt 0.5367 greml >0
68 vt 0.5562 greml >0
69 vt 0.5985 greml >0
70 vt 0.5366 greml >0
71 vt 0.5806 greml >0
72 vt 0.5268 greml >0
73 vt 0.571 greml >0
74 vt 0.5505 greml >0
75 vt 0.5316 greml >0
76 vt 0.5765 greml >0
77 vt 0.5304 greml >0
78 vt 0.5322 greml >0
79 vt 0.5818 greml >0
80 vt 0.5711 greml >0
81 vt 0.5551 greml >0
82 vt 0.5899 greml >0
83 vt 0.5733 greml >0
84 vt 0.5886 greml >0
85 vt 0.6378 greml >0
86 vt 0.5713 greml >0
87 vt 0.5734 greml >0
88 vt 0.5336 greml >0
89 vt 0.5573 greml >0
90 vt 0.5702 greml >0
91 vt 0.5215 greml >0
92 vt 0.5144 greml >0
93 vt 0.5189 greml >0
94 vt 0.5312 greml >0
95 vt 0.5535 greml >0
96 vt 0.58 greml >0
97 vt 0.5329 greml >0
98 vt 0.5763 greml >0
99 vt 0.5693 greml >0
100 vt 0.5319 greml >0
101 vt 0.5705 greml >0
102 vt 0.5416 greml >0
103 vt 0.5654 greml >0
104 vt 0.5801 greml >0
105 vt 0.567 greml >0
106 vt 0.5742 greml >0
107 vt 0.5206 greml >0
108 vt 0.5536 greml >0
109 vt 0.5722 greml >0
110 vt 0.5955 greml >0
111 vt 0.5408 greml >0
112 vt 0.5079 greml >0
113 vt 0.5697 greml >0
114 vt 0.6064 greml >0
115 vt 0.598 greml >0
116 vt 0.5985 greml >0
117 vt 0.6493 greml >0
118 vt 0.5426 greml >0
119 vt 0.5557 greml >0
120 vt 0.5563 greml >0
121 vt 0.614 greml >0
122 vt 0.5626 greml >0
123 vt 0.5667 greml >0
124 vt 0.5698 greml >0
125 vt 0.632 greml >0
126 vt 0.5759 greml >0
127 vt 0.5657 greml >0
128 vt 0.5688 greml >0
129 vt 0.5664 greml >0
130 vt 0.5469 greml >0
131 vt 0.5649 greml >0
132 vt 0.5606 greml >0
133 vt 0.566 greml >0
134 vt 0.506 greml >0
135 vt 0.6121 greml >0
136 vt 0.566 greml >0
137 vt 0.5645 greml >0
138 vt 0.556 greml >0
139 vt 0.5398 greml >0
140 vt 0.5712 greml >0
141 vt 0.5608 greml >0
142 vt 0.5079 greml >0
143 vt 0.559 greml >0
144 vt 0.6161 greml >0
145 vt 0.5097 greml >0
146 vt 0.5048 greml >0
147 vt 0.5398 greml >0
148 vt 0.5659 greml >0
149 vt 0.5347 greml >0
150 vt 0.5829 greml >0
151 vt 0.5823 greml >0
152 vt 0.5056 greml >0
153 vt 0.5427 greml >0
154 vt 0.5899 greml >0
155 vt 0.5884 greml >0
156 vt 0.5885 greml >0
157 vt 0.561 greml >0
158 vt 0.5252 greml >0
159 vt 0.582 greml >0
160 vt 0.601 greml >0
161 vt 0.5694 greml >0
162 vt 0.5862 greml >0
163 vt 0.5762 greml >0
164 vt 0.5787 greml >0
165 vt 0.6109 greml >0
166 vt 0.597 greml >0
167 vt 0.572 greml >0
168 vt 0.5494 greml >0
169 vt 0.5512 greml >0
170 vt 0.567 greml >0
171 vt 0.6141 greml >0
172 vt 0.5717 greml >0
173 vt 0.5341 greml >0
174 vt 0.5187 greml >0
175 vt 0.5491 greml >0
176 vt 0.5643 greml >0
177 vt 0.5484 greml >0
178 vt 0.525 greml >0
179 vt 0.5323 greml >0
180 vt 0.5419 greml >0
181 vt 0.5301 greml >0
182 vt 0.5649 greml >0
183 vt 0.589 greml >0
184 vt 0.5452 greml >0
185 vt 0.5585 greml >0
186 vt 0.6071 greml >0
187 vt 0.5612 greml >0
188 vt 0.5916 greml >0
189 vt 0.6002 greml >0
190 vt 0.531 greml >0
191 vt 0.5935 greml >0
192 vt 0.5618 greml >0
193 vt 0.5488 greml >0
194 vt 0.6279 greml >0
195 vt 0.5765 greml >0
196 vt 0.5345 greml >0
197 vt 0.5718 greml >0
198 vt 0.5737 greml >0
199 vt 0.6005 greml >0
200 vt 0.5977 greml >0
201 vt 0.5577 greml >0
202 vt 0.5379 greml >0
203 vt 0.5731 greml >0
204 vt 0.5484 greml >0
205 vt 0.5622 greml >0
206 vt 0.5087 greml >0
207 vt 0.5658 greml >0
208 vt 0.5587 greml >0
209 vt 0.5986 greml >0
210 vt 0.539 greml >0
211 vt 0.555 greml >0
212 vt 0.6093 greml >0
213 vt 0.543 greml >0
214 vt 0.5592 greml >0
215 vt 0.582 greml >0
216 vt 0.5811 greml >0
217 vt 0.5532 greml >0
218 vt 0.5353 greml >0
219 vt 0.5443 greml >0
220 vt 0.5701 greml >0
221 vt 0.5475 greml >0
222 vt 0.5725 greml >0
223 vt 0.5892 greml >0
224 vt 0.5816 greml >0
225 vt 0.628 greml >0
226 vt 0.5925 greml >0
227 vt 0.5749 greml >0
228 vt 0.526 greml >0
229 vt 0.5675 greml >0
230 vt 0.574 greml >0
231 vt 0.6336 greml >0
232 vt 0.5503 greml >0
233 vt 0.5543 greml >0
234 vt 0.5428 greml >0
235 vt 0.5537 greml >0
236 vt 0.5473 greml >0
237 vt 0.6044 greml >0
238 vt 0.6075 greml >0
239 vt 0.568 greml >0
240 vt 0.5601 greml >0
241 vt 0.5713 greml >0
242 vt 0.5739 greml >0
243 vt 0.5933 greml >0
244 vt 0.5824 greml >0
245 vt 0.6271 greml >0
246 vt 0.5616 greml >0
247 vt 0.5466 greml >0
248 vt 0.5714 greml >0
249 vt 0.6513 greml >0
250 vt 0.5722 greml >0
251 vt 0.4552 greml >0
252 vt 0.5824 greml >0
253 vt 0.5565 greml >0
254 vt 0.6373 greml >0
255 vt 0.6013 greml >0
256 vt 0.5633 greml >0
257 vt 0.569 greml >0
258 vt 0.5314 greml >0
259 vt 0.5784 greml >0
260 vt 0.5568 greml >0
261 vt 0.5552 greml >0
262 vt 0.5739 greml >0
263 vt 0.6032 greml >0
264 vt 0.537 greml >0
265 vt 0.5632 greml >0
266 vt 0.5467 greml >0
267 vt 0.5633 greml >0
268 vt 0.5392 greml >0
269 vt 0.5693 greml >0
270 vt 0.5458 greml >0
271 vt 0.5975 greml >0
272 vt 0.6003 greml >0
273 vt 0.5542 greml >0
274 vt 0.5831 greml >0
275 vt 0.5788 greml >0
276 vt 0.5118 greml >0
277 vt 0.6155 greml >0
278 vt 0.6083 greml >0
279 vt 0.5375 greml >0
280 vt 0.6032 greml >0
281 vt 0.6088 greml >0
282 vt 0.5489 greml >0
283 vt 0.561 greml >0
284 vt 0.5351 greml >0
285 vt 0.6233 greml >0
286 vt 0.6167 greml >0
287 vt 0.5442 greml >0
288 vt 0.5655 greml >0
289 vt 0.5402 greml >0
290 vt 0.5666 greml >0
291 vt 0.5589 greml >0
292 vt 0.5362 greml >0
293 vt 0.5692 greml >0
294 vt 0.5698 greml >0
295 vt 0.5428 greml >0
296 vt 0.5524 greml >0
297 vt 0.578 greml >0
298 vt 0.5723 greml >0
299 vt 0.6087 greml >0
300 vt 0.5909 greml >0
301 vt 0.5789 greml >0
302 vt 0.5783 greml >0
303 vt 0.531 greml >0
304 vt 0.6335 greml >0
305 vt 0.5736 greml >0
306 vt 0.6038 greml >0
307 vt 0.6229 greml >0
308 vt 0.6172 greml >0
309 vt 0.5531 greml >0
310 vt 0.5192 greml >0
311 vt 0.5449 greml >0
312 vt 0.5792 greml >0
313 vt 0.6105 greml >0
314 vt 0.5383 greml >0
315 vt 0.574 greml >0
316 vt 0.5823 greml >0
317 vt 0.5594 greml >0
318 vt 0.6388 greml >0
319 vt 0.5393 greml >0
320 vt 0.5284 greml >0
321 vt 0.5896 greml >0
322 vt 0.5574 greml >0
323 vt 0.5414 greml >0
324 vt 0.5867 greml >0
325 vt 0.5839 greml >0
326 vt 0.5742 greml >0
327 vt 0.5313 greml >0
328 vt 0.5557 greml >0
329 vt 0.5688 greml >0
330 vt 0.5321 greml >0
331 vt 0.5845 greml >0
332 vt 0.5324 greml >0
333 vt 0.5037 greml >0
334 vt 0.5824 greml >0
335 vt 0.5835 greml >0
336 vt 0.5412 greml >0
337 vt 0.5975 greml >0
338 vt 0.5855 greml >0
339 vt 0.5774 greml >0
340 vt 0.5945 greml >0
341 vt 0.582 greml >0
342 vt 0.5887 greml >0
343 vt 0.4987 greml >0
344 vt 0.6014 greml >0
345 vt 0.5304 greml >0
346 vt 0.5875 greml >0
347 vt 0.5261 greml >0
348 vt 0.5749 greml >0
349 vt 0.5153 greml >0
350 vt 0.589 greml >0
351 vt 0.5242 greml >0
352 vt 0.5133 greml >0
353 vt 0.5608 greml >0
354 vt 0.558 greml >0
355 vt 0.6151 greml >0
356 vt 0.5674 greml >0
357 vt 0.5479 greml >0
358 vt 0.6232 greml >0
359 vt 0.5712 greml >0
360 vt 0.5268 greml >0
361 vt 0.6961 greml >0
362 vt 0.5009 greml >0
363 vt 0.5646 greml >0
364 vt 0.5421 greml >0
365 vt 0.5074 greml >0
366 vt 0.5382 greml >0
367 vt 0.5629 greml >0
368 vt 0.619 greml >0
369 vt 0.5863 greml >0
370 vt 0.5716 greml >0
371 vt 0.5812 greml >0
372 vt 0.5642 greml >0
373 vt 0.5743 greml >0
374 vt 0.5682 greml >0
375 vt 0.6098 greml >0
376 vt 0.5175 greml >0
377 vt 0.5675 greml >0
378 vt 0.5856 greml >0
379 vt 0.5746 greml >0
380 vt 0.55 greml >0
381 vt 0.5973 greml >0
382 vt 0.5822 greml >0
383 vt 0.6138 greml >0
384 vt 0.5588 greml >0
385 vt 0.5991 greml >0
386 vt 0.5564 greml >0
387 vt 0.5677 greml >0
388 vt 0.5882 greml >0
389 vt 0.5667 greml >0
390 vt 0.5072 greml >0
391 vt 0.5613 greml >0
392 vt 0.5481 greml >0
393 vt 0.5515 greml >0
394 vt 0.5511 greml >0
395 vt 0.5971 greml >0
396 vt 0.6114 greml >0
397 vt 0.5661 greml >0
398 vt 0.6073 greml >0
399 vt 0.5037 greml >0
400 vt 0.5814 greml >0
401 vt 0.5704 greml >0
402 vt 0.5907 greml >0
403 vt 0.6183 greml >0
404 vt 0.5535 greml >0
405 vt 0.5809 greml >0
406 vt 0.5314 greml >0
407 vt 0.5892 greml >0
408 vt 0.5116 greml >0
409 vt 0.5886 greml >0
410 vt 0.5324 greml >0
411 vt 0.6141 greml >0
412 vt 0.4998 greml >0
413 vt 0.5378 greml >0
414 vt 0.512 greml >0
415 vt 0.5891 greml >0
416 vt 0.5414 greml >0
417 vt 0.5777 greml >0
418 vt 0.5862 greml >0
419 vt 0.5679 greml >0
420 vt 0.5883 greml >0
421 vt 0.5882 greml >0
422 vt 0.5535 greml >0
423 vt 0.5828 greml >0
424 vt 0.6045 greml >0
425 vt 0.5789 greml >0
426 vt 0.5404 greml >0
427 vt 0.6048 greml >0
428 vt 0.5951 greml >0
429 vt 0.5601 greml >0
430 vt 0.5974 greml >0
431 vt 0.5482 greml >0
432 vt 0.5853 greml >0
433 vt 0.5497 greml >0
434 vt 0.5396 greml >0
435 vt 0.5813 greml >0
436 vt 0.5578 greml >0
437 vt 0.603 greml >0
438 vt 0.5957 greml >0
439 vt 0.5673 greml >0
440 vt 0.582 greml >0
441 vt 0.5267 greml >0
442 vt 0.573 greml >0
443 vt 0.586 greml >0
444 vt 0.5595 greml >0
445 vt 0.5966 greml >0
446 vt 0.569 greml >0
447 vt 0.6211 greml >0
448 vt 0.5373 greml >0
449 vt 0.5352 greml >0
450 vt 0.5292 greml >0
451 vt 0.5187 greml >0
452 vt 0.578 greml >0
453 vt 0.5773 greml >0
454 vt 0.4888 greml >0
455 vt 0.5844 greml >0
456 vt 0.6056 greml >0
457 vt 0.5472 greml >0
458 vt 0.5746 greml >0
459 vt 0.5691 greml >0
460 vt 0.5585 greml >0
461 vt 0.5681 greml >0
462 vt 0.6018 greml >0
463 vt 0.5841 greml >0
464 vt 0.5311 greml >0
465 vt 0.6667 greml >0
466 vt 0.5252 greml >0
467 vt 0.5593 greml >0
468 vt 0.5962 greml >0
469 vt 0.5369 greml >0
470 vt 0.5546 greml >0
471 vt 0.5683 greml >0
472 vt 0.5993 greml >0
473 vt 0.5627 greml >0
474 vt 0.5596 greml >0
475 vt 0.5447 greml >0
476 vt 0.5727 greml >0
477 vt 0.5417 greml >0
478 vt 0.6362 greml >0
479 vt 0.5768 greml >0
480 vt 0.5943 greml >0
481 vt 0.568 greml >0
482 vt 0.5647 greml >0
483 vt 0.5646 greml >0
484 vt 0.5655 greml >0
485 vt 0.5996 greml >0
486 vt 0.5656 greml >0
487 vt 0.6097 greml >0
488 vt 0.5401 greml >0
489 vt 0.6016 greml >0
490 vt 0.528 greml >0
491 vt 0.593 greml >0
492 vt 0.5801 greml >0
493 vt 0.6256 greml >0
494 vt 0.628 greml >0
495 vt 0.5452 greml >0
496 vt 0.5805 greml >0
497 vt 0.5782 greml >0
498 vt 0.5628 greml >0
499 vt 0.5556 greml >0
500 vt 0.5922 greml >0
1 ve 0.1816 greml >0
2 ve 0.2072 greml >0
3 ve 0.1968 greml >0
4 ve 0.2083 greml >0
5 ve 0.274 greml >0
6 ve 0.1596 greml >0
7 ve 0.1713 greml >0
8 ve 0.2231 greml >0
9 ve 0.1795 greml >0
10 ve 0.2443 greml >0
11 ve 0.2702 greml >0
12 ve 0.1779 greml >0
13 ve 0.2288 greml >0
14 ve 0.2228 greml >0
15 ve 0.2056 greml >0
16 ve 0.2584 greml >0
17 ve 0.227 greml >0
18 ve 0.2173 greml >0
19 ve 0.2395 greml >0
20 ve 0.2159 greml >0
21 ve 0.2176 greml >0
22 ve 0.1891 greml >0
23 ve 0.1782 greml >0
24 ve 0.2076 greml >0
25 ve 0.2523 greml >0
26 ve 0.3226 greml >0
27 ve 0.2312 greml >0
28 ve 0.2228 greml >0
29 ve 0.2279 greml >0
30 ve 0.1989 greml >0
31 ve 0.2806 greml >0
32 ve 0.2388 greml >0
33 ve 0.2078 greml >0
34 ve 0.1982 greml >0
35 ve 0.1094 greml >0
36 ve 0.1857 greml >0
37 ve 0.169 greml >0
38 ve 0.1948 greml >0
39 ve 0.2079 greml >0
40 ve 0.2401 greml >0
41 ve 0.2163 greml >0
42 ve 0.187 greml >0
43 ve 0.1885 greml >0
44 ve 0.22 greml >0
45 ve 0.2889 greml >0
46 ve 0.2735 greml >0
47 ve 0.1806 greml >0
48 ve 0.2052 greml >0
49 ve 0.2303 greml >0
50 ve 0.1514 greml >0
51 ve 0.1924 greml >0
52 ve 0.1807 greml >0
53 ve 0.2205 greml >0
54 ve 0.2029 greml >0
55 ve 0.205 greml >0
56 ve 0.2266 greml >0
57 ve 0.1664 greml >0
58 ve 0.2015 greml >0
59 ve 0.2814 greml >0
60 ve 0.1958 greml >0
61 ve 0.1942 greml >0
62 ve 0.2269 greml >0
63 ve 0.1929 greml >0
64 ve 0.2377 greml >0
65 ve 0.1762 greml >0
66 ve 0.1933 greml >0
67 ve 0.269 greml >0
68 ve 0.2068 greml >0
69 ve 0.1715 greml >0
70 ve 0.2628 greml >0
71 ve 0.2851 greml >0
72 ve 0.2339 greml >0
73 ve 0.1776 greml >0
74 ve 0.1869 greml >0
75 ve 0.2096 greml >0
76 ve 0.1682 greml >0
77 ve 0.2179 greml >0
78 ve 0.2273 greml >0
79 ve 0.1483 greml >0
80 ve 0.2668 greml >0
81 ve 0.2239 greml >0
82 ve 0.1074 greml >0
83 ve 0.1897 greml >0
84 ve 0.2456 greml >0
85 ve 0.23 greml >0
86 ve 0.177 greml >0
87 ve 0.2264 greml >0
88 ve 0.2356 greml >0
89 ve 0.2925 greml >0
90 ve 0.2495 greml >0
91 ve 0.1706 greml >0
92 ve 0.1737 greml >0
93 ve 0.201 greml >0
94 ve 0.2407 greml >0
95 ve 0.2331 greml >0
96 ve 0.2984 greml >0
97 ve 0.208 greml >0
98 ve 0.1831 greml >0
99 ve 0.176 greml >0
100 ve 0.2373 greml >0
101 ve 0.1727 greml >0
102 ve 0.2009 greml >0
103 ve 0.2068 greml >0
104 ve 0.2424 greml >0
105 ve 0.1659 greml >0
106 ve 0.1612 greml >0
107 ve 0.1707 greml >0
108 ve 0.1606 greml >0
109 ve 0.1817 greml >0
110 ve 0.2036 greml >0
111 ve 0.1971 greml >0
112 ve 0.1638 greml >0
113 ve 0.2211 greml >0
114 ve 0.2305 greml >0
115 ve 0.2477 greml >0
116 ve 0.2371 greml >0
117 ve 0.1502 greml >0
118 ve 0.1567 greml >0
119 ve 0.2489 greml >0
120 ve 0.2378 greml >0
121 ve 0.2387 greml >0
122 ve 0.2413 greml >0
123 ve 0.1975 greml >0
124 ve 0.1419 greml >0
125 ve 0.2301 greml >0
126 ve 0.209 greml >0
127 ve 0.2102 greml >0
128 ve 0.2444 greml >0
129 ve 0.1489 greml >0
130 ve 0.281 greml >0
131 ve 0.1856 greml >0
132 ve 0.2468 greml >0
133 ve 0.208 greml >0
134 ve 0.2236 greml >0
135 ve 0.2387 greml >0
136 ve 0.2078 greml >0
137 ve 0.1739 greml >0
138 ve 0.2204 greml >0
139 ve 0.2174 greml >0
140 ve 0.1881 greml >0
141 ve 0.2396 greml >0
142 ve 0.209 greml >0
143 ve 0.1888 greml >0
144 ve 0.2117 greml >0
145 ve 0.2556 greml >0
146 ve 0.2566 greml >0
147 ve 0.231 greml >0
148 ve 0.2287 greml >0
149 ve 0.1922 greml >0
150 ve 0.2379 greml >0
151 ve 0.2812 greml >0
152 ve 0.2129 greml >0
153 ve 0.2047 greml >0
154 ve 0.2057 greml >0
155 ve 0.2028 greml >0
156 ve 0.1907 greml >0
157 ve 0.2467 greml >0
158 ve 0.2761 greml >0
159 ve 0.2343 greml >0
160 ve 0.2212 greml >0
161 ve 0.2479 greml >0
162 ve 0.2245 greml >0
163 ve 0.2019 greml >0
164 ve 0.2803 greml >0
165 ve 0.2292 greml >0
166 ve 0.2064 greml >0
167 ve 0.2319 greml >0
168 ve 0.1881 greml >0
169 ve 0.2376 greml >0
170 ve 0.2217 greml >0
171 ve 0.1946 greml >0
172 ve 0.1562 greml >0
173 ve 0.2117 greml >0
174 ve 0.22 greml >0
175 ve 0.2867 greml >0
176 ve 0.2232 greml >0
177 ve 0.2194 greml >0
178 ve 0.1944 greml >0
179 ve 0.1379 greml >0
180 ve 0.2194 greml >0
181 ve 0.1498 greml >0
182 ve 0.2749 greml >0
183 ve 0.1822 greml >0
184 ve 0.184 greml >0
185 ve 0.2289 greml >0
186 ve 0.2385 greml >0
187 ve 0.1641 greml >0
188 ve 0.2767 greml >0
189 ve 0.2175 greml >0
190 ve 0.1372 greml >0
191 ve 0.2138 greml >0
192 ve 0.2374 greml >0
193 ve 0.2417 greml >0
194 ve 0.1696 greml >0
195 ve 0.2353 greml >0
196 ve 0.2111 greml >0
197 ve 0.2849 greml >0
198 ve 0.2026 greml >0
199 ve 0.1869 greml >0
200 ve 0.2685 greml >0
201 ve 0.2082 greml >0
202 ve 0.199 greml >0
203 ve 0.2141 greml >0
204 ve 0.2355 greml >0
205 ve 0.1846 greml >0
206 ve 0.2475 greml >0
207 ve 0.2207 greml >0
208 ve 0.3063 greml >0
209 ve 0.2208 greml >0
210 ve 0.2424 greml >0
211 ve 0.1959 greml >0
212 ve 0.2305 greml >0
213 ve 0.1517 greml >0
214 ve 0.2189 greml >0
215 ve 0.1564 greml >0
216 ve 0.1121 greml >0
217 ve 0.2192 greml >0
218 ve 0.255 greml >0
219 ve 0.1776 greml >0
220 ve 0.2583 greml >0
221 ve 0.193 greml >0
222 ve 0.2312 greml >0
223 ve 0.2107 greml >0
224 ve 0.2458 greml >0
225 ve 0.2042 greml >0
226 ve 0.1871 greml >0
227 ve 0.2491 greml >0
228 ve 0.2271 greml >0
229 ve 0.1933 greml >0
230 ve 0.1998 greml >0
231 ve 0.1989 greml >0
232 ve 0.1794 greml >0
233 ve 0.2407 greml >0
234 ve 0.2069 greml >0
235 ve 0.2243 greml >0
236 ve 0.2385 greml >0
237 ve 0.197 greml >0
238 ve 0.2294 greml >0
239 ve 0.2229 greml >0
240 ve 0.242 greml >0
241 ve 0.2257 greml >0
242 ve 0.2068 greml >0
243 ve 0.2138 greml >0
244 ve 0.1996 greml >0
245 ve 0.1919 greml >0
246 ve 0.2054 greml >0
247 ve 0.1806 greml >0
248 ve 0.2597 greml >0
249 ve 0.2353 greml >0
250 ve 0.2581 greml >0
251 ve 0.1928 greml >0
252 ve 0.1806 greml >0
253 ve 0.2002 greml >0
254 ve 0.133 greml >0
255 ve 0.2199 greml >0
256 ve 0.1666 greml >0
257 ve 0.1361 greml >0
258 ve 0.2415 greml >0
259 ve 0.1713 greml >0
260 ve 0.2365 greml >0
261 ve 0.2604 greml >0
262 ve 0.2005 greml >0
263 ve 0.1563 greml >0
264 ve 0.2659 greml >0
265 ve 0.2062 greml >0
266 ve 0.1993 greml >0
267 ve 0.2678 greml >0
268 ve 0.2096 greml >0
269 ve 0.2022 greml >0
270 ve 0.1806 greml >0
271 ve 0.256 greml >0
272 ve 0.2372 greml >0
273 ve 0.2594 greml >0
274 ve 0.2323 greml >0
275 ve 0.2432 greml >0
276 ve 0.2152 greml >0
277 ve 0.1473 greml >0
278 ve 0.1878 greml >0
279 ve 0.2168 greml >0
280 ve 0.2375 greml >0
281 ve 0.2014 greml >0
282 ve 0.2152 greml >0
283 ve 0.3365 greml >0
284 ve 0.2061 greml >0
285 ve 0.2254 greml >0
286 ve 0.152 greml >0
287 ve 0.246 greml >0
288 ve 0.2231 greml >0
289 ve 0.2219 greml >0
290 ve 0.1919 greml >0
291 ve 0.2123 greml >0
292 ve 0.2152 greml >0
293 ve 0.2299 greml >0
294 ve 0.2157 greml >0
295 ve 0.1872 greml >0
296 ve 0.2059 greml >0
297 ve 0.2059 greml >0
298 ve 0.2665 greml >0
299 ve 0.2151 greml >0
300 ve 0.1944 greml >0
301 ve 0.1847 greml >0
302 ve 0.2579 greml >0
303 ve 0.233 greml >0
304 ve 0.1996 greml >0
305 ve 0.2761 greml >0
306 ve 0.2109 greml >0
307 ve 0.1207 greml >0
308 ve 0.2472 greml >0
309 ve 0.1961 greml >0
310 ve 0.1795 greml >0
311 ve 0.2549 greml >0
312 ve 0.1805 greml >0
313 ve 0.2128 greml >0
314 ve 0.1976 greml >0
315 ve 0.1874 greml >0
316 ve 0.2095 greml >0
317 ve 0.254 greml >0
318 ve 0.1804 greml >0
319 ve 0.208 greml >0
320 ve 0.219 greml >0
321 ve 0.2314 greml >0
322 ve 0.1998 greml >0
323 ve 0.1406 greml >0
324 ve 0.2108 greml >0
325 ve 0.1829 greml >0
326 ve 0.1965 greml >0
327 ve 0.1708 greml >0
328 ve 0.2577 greml >0
329 ve 0.1673 greml >0
330 ve 0.1845 greml >0
331 ve 0.2389 greml >0
332 ve 0.2351 greml >0
333 ve 0.1724 greml >0
334 ve 0.2321 greml >0
335 ve 0.2231 greml >0
336 ve 0.2394 greml >0
337 ve 0.1551 greml >0
338 ve 0.1591 greml >0
339 ve 0.2537 greml >0
340 ve 0.1491 greml >0
341 ve 0.1476 greml >0
342 ve 0.1388 greml >0
343 ve 0.1678 greml >0
344 ve 0.2019 greml >0
345 ve 0.2087 greml >0
346 ve 0.1861 greml >0
347 ve 0.2193 greml >0
348 ve 0.2619 greml >0
349 ve 0.1722 greml >0
350 ve 0.2352 greml >0
351 ve 0.2256 greml >0
352 ve 0.2622 greml >0
353 ve 0.219 greml >0
354 ve 0.204 greml >0
355 ve 0.1818 greml >0
356 ve 0.2308 greml >0
357 ve 0.1493 greml >0
358 ve 0.1452 greml >0
359 ve 0.2321 greml >0
360 ve 0.2923 greml >0
361 ve 0.2213 greml >0
362 ve 0.1864 greml >0
363 ve 0.1905 greml >0
364 ve 0.179 greml >0
365 ve 0.1887 greml >0
366 ve 0.1987 greml >0
367 ve 0.2331 greml >0
368 ve 0.1858 greml >0
369 ve 0.2206 greml >0
370 ve 0.2641 greml >0
371 ve 0.2174 greml >0
372 ve 0.1979 greml >0
373 ve 0.2126 greml >0
374 ve 0.2249 greml >0
375 ve 0.2494 greml >0
376 ve 0.1762 greml >0
377 ve 0.2168 greml >0
378 ve 0.2138 greml >0
379 ve 0.2365 greml >0
380 ve 0.2108 greml >0
381 ve 0.1415 greml >0
382 ve 0.1568 greml >0
383 ve 0.2161 greml >0
384 ve 0.2027 greml >0
385 ve 0.1854 greml >0
386 ve 0.145 greml >0
387 ve 0.237 greml >0
388 ve 0.1911 greml >0
389 ve 0.2415 greml >0
390 ve 0.1972 greml >0
391 ve 0.2617 greml >0
392 ve 0.2083 greml >0
393 ve 0.191 greml >0
394 ve 0.217 greml >0
395 ve 0.1672 greml >0
396 ve 0.2524 greml >0
397 ve 0.2182 greml >0
398 ve 0.1994 greml >0
399 ve 0.2293 greml >0
400 ve 0.2369 greml >0
401 ve 0.2393 greml >0
402 ve 0.2541 greml >0
403 ve 0.231 greml >0
404 ve 0.1673 greml >0
405 ve 0.1689 greml >0
406 ve 0.2036 greml >0
407 ve 0.1297 greml >0
408 ve 0.2844 greml >0
409 ve 0.1619 greml >0
410 ve 0.1694 greml >0
411 ve 0.2814 greml >0
412 ve 0.2202 greml >0
413 ve 0.2193 greml >0
414 ve 0.1987 greml >0
415 ve 0.2007 greml >0
416 ve 0.2184 greml >0
417 ve 0.1953 greml >0
418 ve 0.2815 greml >0
419 ve 0.1924 greml >0
420 ve 0.2425 greml >0
421 ve 0.213 greml >0
422 ve 0.2526 greml >0
423 ve 0.2117 greml >0
424 ve 0.261 greml >0
425 ve 0.2462 greml >0
426 ve 0.2567 greml >0
427 ve 0.1714 greml >0
428 ve 0.1942 greml >0
429 ve 0.2018 greml >0
430 ve 0.2062 greml >0
431 ve 0.2081 greml >0
432 ve 0.1932 greml >0
433 ve 0.2256 greml >0
434 ve 0.1821 greml >0
435 ve 0.2263 greml >0
436 ve 0.0923 greml >0
437 ve 0.1658 greml >0
438 ve 0.1969 greml >0
439 ve 0.2569 greml >0
440 ve 0.1953 greml >0
441 ve 0.1865 greml >0
442 ve 0.2474 greml >0
443 ve 0.243 greml >0
444 ve 0.188 greml >0
445 ve 0.2086 greml >0
446 ve 0.2225 greml >0
447 ve 0.2115 greml >0
448 ve 0.2301 greml >0
449 ve 0.2146 greml >0
450 ve 0.264 greml >0
451 ve 0.2188 greml >0
452 ve 0.221 greml >0
453 ve 0.2428 greml >0
454 ve 0.2045 greml >0
455 ve 0.1704 greml >0
456 ve 0.2404 greml >0
457 ve 0.2019 greml >0
458 ve 0.1913 greml >0
459 ve 0.2625 greml >0
460 ve 0.2448 greml >0
461 ve 0.1678 greml >0
462 ve 0.2336 greml >0
463 ve 0.263 greml >0
464 ve 0.2102 greml >0
465 ve 0.2109 greml >0
466 ve 0.2209 greml >0
467 ve 0.2359 greml >0
468 ve 0.2592 greml >0
469 ve 0.3037 greml >0
470 ve 0.2781 greml >0
471 ve 0.2533 greml >0
472 ve 0.1867 greml >0
473 ve 0.2026 greml >0
474 ve 0.1775 greml >0
475 ve 0.1502 greml >0
476 ve 0.1144 greml >0
477 ve 0.2407 greml >0
478 ve 0.237 greml >0
479 ve 0.2158 greml >0
480 ve 0.2369 greml >0
481 ve 0.2427 greml >0
482 ve 0.2042 greml >0
483 ve 0.2814 greml >0
484 ve 0.2248 greml >0
485 ve 0.1594 greml >0
486 ve 0.2248 greml >0
487 ve 0.213 greml >0
488 ve 0.23 greml >0
489 ve 0.155 greml >0
490 ve 0.1193 greml >0
491 ve 0.2109 greml >0
492 ve 0.2545 greml >0
493 ve 0.252 greml >0
494 ve 0.2279 greml >0
495 ve 0.2273 greml >0
496 ve 0.1356 greml >0
497 ve 0.2316 greml >0
498 ve 0.2509 greml >0
499 ve 0.2438 greml >0
500 ve 0.238 greml >0
1 vg 0.4046 greml =0
2 vg 0.3335 greml =0
3 vg 0.3866 greml =0
4 vg 0.4061 greml =0
5 vg 0.4308 greml =0
6 vg 0.3497 greml =0
7 vg 0.4272 greml =0
8 vg 0.3828 greml =0
9 vg 0.4179 greml =0
10 vg 0.3749 greml =0
11 vg 0.4057 greml =0
12 vg 0.4064 greml =0
13 vg 0.3802 greml =0
14 vg 0.446 greml =0
15 vg 0.4205 greml =0
16 vg 0.4059 greml =0
17 vg 0.4822 greml =0
18 vg 0.3596 greml =0
19 vg 0.3843 greml =0
20 vg 0.4132 greml =0
21 vg 0.395 greml =0
22 vg 0.3463 greml =0
23 vg 0.3523 greml =0
24 vg 0.418 greml =0
25 vg 0.3666 greml =0
26 vg 0.4034 greml =0
27 vg 0.4323 greml =0
28 vg 0.3832 greml =0
29 vg 0.4165 greml =0
30 vg 0.4166 greml =0
31 vg 0.3532 greml =0
32 vg 0.3011 greml =0
33 vg 0.3534 greml =0
34 vg 0.3328 greml =0
35 vg 0.4183 greml =0
36 vg 0.37 greml =0
37 vg 0.3601 greml =0
38 vg 0.4127 greml =0
39 vg 0.3811 greml =0
40 vg 0.4197 greml =0
41 vg 0.3487 greml =0
42 vg 0.4559 greml =0
43 vg 0.3674 greml =0
44 vg 0.4118 greml =0
45 vg 0.4442 greml =0
46 vg 0.3454 greml =0
47 vg 0.3869 greml =0
48 vg 0.3361 greml =0
49 vg 0.3597 greml =0
50 vg 0.3691 greml =0
51 vg 0.3559 greml =0
52 vg 0.3596 greml =0
53 vg 0.359 greml =0
54 vg 0.4226 greml =0
55 vg 0.4387 greml =0
56 vg 0.4084 greml =0
57 vg 0.3817 greml =0
58 vg 0.4443 greml =0
59 vg 0.4003 greml =0
60 vg 0.4253 greml =0
61 vg 0.4162 greml =0
62 vg 0.4276 greml =0
63 vg 0.4349 greml =0
64 vg 0.3899 greml =0
65 vg 0.3924 greml =0
66 vg 0.4041 greml =0
67 vg 0.3749 greml =0
68 vg 0.3544 greml =0
69 vg 0.3902 greml =0
70 vg 0.371 greml =0
71 vg 0.4258 greml =0
72 vg 0.3712 greml =0
73 vg 0.4074 greml =0
74 vg 0.3937 greml =0
75 vg 0.3942 greml =0
76 vg 0.3796 greml =0
77 vg 0.4157 greml =0
78 vg 0.4091 greml =0
79 vg 0.368 greml =0
80 vg 0.384 greml =0
81 vg 0.4505 greml =0
82 vg 0.3666 greml =0
83 vg 0.3454 greml =0
84 vg 0.429 greml =0
85 vg 0.4146 greml =0
86 vg 0.4049 greml =0
87 vg 0.4313 greml =0
88 vg 0.4157 greml =0
89 vg 0.3652 greml =0
90 vg 0.4059 greml =0
91 vg 0.4151 greml =0
92 vg 0.4333 greml =0
93 vg 0.3497 greml =0
94 vg 0.4124 greml =0
95 vg 0.3537 greml =0
96 vg 0.3673 greml =0
97 vg 0.4312 greml =0
98 vg 0.3585 greml =0
99 vg 0.4448 greml =0
100 vg 0.3835 greml =0
101 vg 0.3686 greml =0
102 vg 0.4487 greml =0
103 vg 0.3939 greml =0
104 vg 0.379 greml =0
105 vg 0.3882 greml =0
106 vg 0.3481 greml =0
107 vg 0.4323 greml =0
108 vg 0.3465 greml =0
109 vg 0.3128 greml =0
110 vg 0.3823 greml =0
111 vg 0.3264 greml =0
112 vg 0.4185 greml =0
113 vg 0.4143 greml =0
114 vg 0.3818 greml =0
115 vg 0.3712 greml =0
116 vg 0.4465 greml =0
117 vg 0.4029 greml =0
118 vg 0.3611 greml =0
119 vg 0.3903 greml =0
120 vg 0.3694 greml =0
121 vg 0.3661 greml =0
122 vg 0.3861 greml =0
123 vg 0.4664 greml =0
124 vg 0.3761 greml =0
125 vg 0.307 greml =0
126 vg 0.4125 greml =0
127 vg 0.3852 greml =0
128 vg 0.3792 greml =0
129 vg 0.4463 greml =0
130 vg 0.4229 greml =0
131 vg 0.3079 greml =0
132 vg 0.3602 greml =0
133 vg 0.3869 greml =0
134 vg 0.3612 greml =0
135 vg 0.4462 greml =0
136 vg 0.4153 greml =0
137 vg 0.3988 greml =0
138 vg 0.4233 greml =0
139 vg 0.4732 greml =0
140 vg 0.4422 greml =0
141 vg 0.418 greml =0
142 vg 0.3373 greml =0
143 vg 0.3874 greml =0
144 vg 0.4255 greml =0
145 vg 0.3864 greml =0
146 vg 0.4812 greml =0
147 vg 0.4218 greml =0
148 vg 0.3571 greml =0
149 vg 0.3891 greml =0
150 vg 0.4238 greml =0
151 vg 0.3365 greml =0
152 vg 0.4727 greml =0
153 vg 0.4172 greml =0
154 vg 0.3343 greml =0
155 vg 0.3825 greml =0
156 vg 0.3821 greml =0
157 vg 0.3737 greml =0
158 vg 0.3976 greml =0
159 vg 0.4505 greml =0
160 vg 0.384 greml =0
161 vg 0.3611 greml =0
162 vg 0.4121 greml =0
163 vg 0.402 greml =0
164 vg 0.3784 greml =0
165 vg 0.3785 greml =0
166 vg 0.4255 greml =0
167 vg 0.4048 greml =0
168 vg 0.3683 greml =0
169 vg 0.4377 greml =0
170 vg 0.4053 greml =0
171 vg 0.4394 greml =0
172 vg 0.4046 greml =0
173 vg 0.4238 greml =0
174 vg 0.414 greml =0
175 vg 0.4405 greml =0
176 vg 0.3468 greml =0
177 vg 0.3598 greml =0
178 vg 0.3866 greml =0
179 vg 0.4276 greml =0
180 vg 0.4038 greml =0
181 vg 0.3656 greml =0
182 vg 0.4267 greml =0
183 vg 0.4244 greml =0
184 vg 0.4239 greml =0
185 vg 0.4281 greml =0
186 vg 0.3846 greml =0
187 vg 0.4443 greml =0
188 vg 0.4271 greml =0
189 vg 0.4295 greml =0
190 vg 0.3923 greml =0
191 vg 0.4674 greml =0
192 vg 0.3633 greml =0
193 vg 0.4627 greml =0
194 vg 0.4054 greml =0
195 vg 0.4925 greml =0
196 vg 0.3619 greml =0
197 vg 0.4155 greml =0
198 vg 0.3338 greml =0
199 vg 0.4593 greml =0
200 vg 0.3246 greml =0
201 vg 0.4068 greml =0
202 vg 0.4879 greml =0
203 vg 0.3849 greml =0
204 vg 0.3984 greml =0
205 vg 0.3187 greml =0
206 vg 0.4248 greml =0
207 vg 0.3945 greml =0
208 vg 0.3513 greml =0
209 vg 0.3702 greml =0
210 vg 0.4341 greml =0
211 vg 0.4065 greml =0
212 vg 0.3831 greml =0
213 vg 0.3717 greml =0
214 vg 0.4172 greml =0
215 vg 0.4445 greml =0
216 vg 0.3487 greml =0
217 vg 0.4343 greml =0
218 vg 0.3863 greml =0
219 vg 0.3199 greml =0
220 vg 0.3398 greml =0
221 vg 0.4227 greml =0
222 vg 0.3341 greml =0
223 vg 0.4205 greml =0
224 vg 0.4054 greml =0
225 vg 0.4027 greml =0
226 vg 0.3341 greml =0
227 vg 0.4489 greml =0
228 vg 0.377 greml =0
229 vg 0.402 greml =0
230 vg 0.3926 greml =0
231 vg 0.3967 greml =0
232 vg 0.4501 greml =0
233 vg 0.3567 greml =0
234 vg 0.4299 greml =0
235 vg 0.4513 greml =0
236 vg 0.3947 greml =0
237 vg 0.4014 greml =0
238 vg 0.3589 greml =0
239 vg 0.4102 greml =0
240 vg 0.3824 greml =0
241 vg 0.3932 greml =0
242 vg 0.3967 greml =0
243 vg 0.3415 greml =0
244 vg 0.4071 greml =0
245 vg 0.3731 greml =0
246 vg 0.3753 greml =0
247 vg 0.4342 greml =0
248 vg 0.3648 greml =0
249 vg 0.4187 greml =0
250 vg 0.4256 greml =0
251 vg 0.3734 greml =0
252 vg 0.3169 greml =0
253 vg 0.3723 greml =0
254 vg 0.4284 greml =0
255 vg 0.343 greml =0
256 vg 0.3268 greml =0
257 vg 0.428 greml =0
258 vg 0.3436 greml =0
259 vg 0.394 greml =0
260 vg 0.3788 greml =0
261 vg 0.4773 greml =0
262 vg 0.4277 greml =0
263 vg 0.3615 greml =0
264 vg 0.3867 greml =0
265 vg 0.3866 greml =0
266 vg 0.3552 greml =0
267 vg 0.3191 greml =0
268 vg 0.3469 greml =0
269 vg 0.4465 greml =0
270 vg 0.42 greml =0
271 vg 0.314 greml =0
272 vg 0.361 greml =0
273 vg 0.4309 greml =0
274 vg 0.3813 greml =0
275 vg 0.3695 greml =0
276 vg 0.3868 greml =0
277 vg 0.3555 greml =0
278 vg 0.3617 greml =0
279 vg 0.4758 greml =0
280 vg 0.3677 greml =0
281 vg 0.3878 greml =0
282 vg 0.4567 greml =0
283 vg 0.3783 greml =0
284 vg 0.369 greml =0
285 vg 0.3925 greml =0
286 vg 0.48 greml =0
287 vg 0.4186 greml =0
288 vg 0.4287 greml =0
289 vg 0.3431 greml =0
290 vg 0.4166 greml =0
291 vg 0.4489 greml =0
292 vg 0.3631 greml =0
293 vg 0.3314 greml =0
294 vg 0.3622 greml =0
295 vg 0.4455 greml =0
296 vg 0.3768 greml =0
297 vg 0.4019 greml =0
298 vg 0.3886 greml =0
299 vg 0.3397 greml =0
300 vg 0.3852 greml =0
301 vg 0.3078 greml =0
302 vg 0.3796 greml =0
303 vg 0.3605 greml =0
304 vg 0.4636 greml =0
305 vg 0.4651 greml =0
306 vg 0.3668 greml =0
307 vg 0.4176 greml =0
308 vg 0.3926 greml =0
309 vg 0.3094 greml =0
310 vg 0.4252 greml =0
311 vg 0.3847 greml =0
312 vg 0.4102 greml =0
313 vg 0.3415 greml =0
314 vg 0.3254 greml =0
315 vg 0.4604 greml =0
316 vg 0.4271 greml =0
317 vg 0.3204 greml =0
318 vg 0.4056 greml =0
319 vg 0.3347 greml =0
320 vg 0.3828 greml =0
321 vg 0.3624 greml =0
322 vg 0.4117 greml =0
323 vg 0.4117 greml =0
324 vg 0.4501 greml =0
325 vg 0.3773 greml =0
326 vg 0.4053 greml =0
327 vg 0.3585 greml =0
328 vg 0.4297 greml =0
329 vg 0.4258 greml =0
330 vg 0.3286 greml =0
331 vg 0.3452 greml =0
332 vg 0.3984 greml =0
333 vg 0.4142 greml =0
334 vg 0.424 greml =0
335 vg 0.4306 greml =0
336 vg 0.3826 greml =0
337 vg 0.3716 greml =0
338 vg 0.3977 greml =0
339 vg 0.3705 greml =0
340 vg 0.4368 greml =0
341 vg 0.4241 greml =0
342 vg 0.4581 greml =0
343 vg 0.4172 greml =0
344 vg 0.4034 greml =0
345 vg 0.4081 greml =0
346 vg 0.4588 greml =0
347 vg 0.4206 greml =0
348 vg 0.3953 greml =0
349 vg 0.3653 greml =0
350 vg 0.3812 greml =0
351 vg 0.3764 greml =0
352 vg 0.3644 greml =0
353 vg 0.3792 greml =0
354 vg 0.4189 greml =0
355 vg 0.4058 greml =0
356 vg 0.446 greml =0
357 vg 0.4243 greml =0
358 vg 0.3609 greml =0
359 vg 0.409 greml =0
360 vg 0.3874 greml =0
361 vg 0.36 greml =0
362 vg 0.3794 greml =0
363 vg 0.4158 greml =0
364 vg 0.4194 greml =0
365 vg 0.4193 greml =0
366 vg 0.4459 greml =0
367 vg 0.3856 greml =0
368 vg 0.4293 greml =0
369 vg 0.4306 greml =0
370 vg 0.4325 greml =0
371 vg 0.4516 greml =0
372 vg 0.3584 greml =0
373 vg 0.4048 greml =0
374 vg 0.3151 greml =0
375 vg 0.4064 greml =0
376 vg 0.4003 greml =0
377 vg 0.4108 greml =0
378 vg 0.378 greml =0
379 vg 0.3759 greml =0
380 vg 0.3934 greml =0
381 vg 0.4084 greml =0
382 vg 0.4464 greml =0
383 vg 0.4125 greml =0
384 vg 0.4289 greml =0
385 vg 0.4045 greml =0
386 vg 0.3888 greml =0
387 vg 0.3695 greml =0
388 vg 0.3925 greml =0
389 vg 0.4485 greml =0
390 vg 0.342 greml =0
391 vg 0.3811 greml =0
392 vg 0.4029 greml =0
393 vg 0.3557 greml =0
394 vg 0.4113 greml =0
395 vg 0.3611 greml =0
396 vg 0.3719 greml =0
397 vg 0.3869 greml =0
398 vg 0.3982 greml =0
399 vg 0.3496 greml =0
400 vg 0.3582 greml =0
401 vg 0.3432 greml =0
402 vg 0.4139 greml =0
403 vg 0.3738 greml =0
404 vg 0.3572 greml =0
405 vg 0.3596 greml =0
406 vg 0.4273 greml =0
407 vg 0.3408 greml =0
408 vg 0.3873 greml =0
409 vg 0.3937 greml =0
410 vg 0.3443 greml =0
411 vg 0.4636 greml =0
412 vg 0.3211 greml =0
413 vg 0.3657 greml =0
414 vg 0.4297 greml =0
415 vg 0.4399 greml =0
416 vg 0.4401 greml =0
417 vg 0.3853 greml =0
418 vg 0.3968 greml =0
419 vg 0.4129 greml =0
420 vg 0.4392 greml =0
421 vg 0.3973 greml =0
422 vg 0.3943 greml =0
423 vg 0.404 greml =0
424 vg 0.371 greml =0
425 vg 0.4284 greml =0
426 vg 0.3845 greml =0
427 vg 0.4967 greml =0
428 vg 0.4354 greml =0
429 vg 0.4118 greml =0
430 vg 0.3979 greml =0
431 vg 0.3633 greml =0
432 vg 0.379 greml =0
433 vg 0.3568 greml =0
434 vg 0.391 greml =0
435 vg 0.3805 greml =0
436 vg 0.3824 greml =0
437 vg 0.3635 greml =0
438 vg 0.3383 greml =0
439 vg 0.4352 greml =0
440 vg 0.4146 greml =0
441 vg 0.3795 greml =0
442 vg 0.3461 greml =0
443 vg 0.3825 greml =0
444 vg 0.3421 greml =0
445 vg 0.4122 greml =0
446 vg 0.332 greml =0
447 vg 0.3405 greml =0
448 vg 0.4381 greml =0
449 vg 0.4322 greml =0
450 vg 0.3613 greml =0
451 vg 0.3576 greml =0
452 vg 0.4729 greml =0
453 vg 0.3834 greml =0
454 vg 0.3599 greml =0
455 vg 0.4753 greml =0
456 vg 0.4457 greml =0
457 vg 0.416 greml =0
458 vg 0.4178 greml =0
459 vg 0.4147 greml =0
460 vg 0.3677 greml =0
461 vg 0.4102 greml =0
462 vg 0.3856 greml =0
463 vg 0.4016 greml =0
464 vg 0.3746 greml =0
465 vg 0.403 greml =0
466 vg 0.41 greml =0
467 vg 0.3698 greml =0
468 vg 0.3631 greml =0
469 vg 0.351 greml =0
470 vg 0.4879 greml =0
471 vg 0.4029 greml =0
472 vg 0.4039 greml =0
473 vg 0.341 greml =0
474 vg 0.3658 greml =0
475 vg 0.4727 greml =0
476 vg 0.395 greml =0
477 vg 0.4012 greml =0
478 vg 0.4096 greml =0
479 vg 0.392 greml =0
480 vg 0.3476 greml =0
481 vg 0.3624 greml =0
482 vg 0.4388 greml =0
483 vg 0.4167 greml =0
484 vg 0.4208 greml =0
485 vg 0.4051 greml =0
486 vg 0.354 greml =0
487 vg 0.4184 greml =0
488 vg 0.3863 greml =0
489 vg 0.4036 greml =0
490 vg 0.436 greml =0
491 vg 0.3481 greml =0
492 vg 0.3895 greml =0
493 vg 0.4099 greml =0
494 vg 0.4224 greml =0
495 vg 0.358 greml =0
496 vg 0.3983 greml =0
497 vg 0.3218 greml =0
498 vg 0.4041 greml =0
499 vg 0.4299 greml =0
500 vg 0.2841 greml =0
1 vt 0.3791 greml =0
2 vt 0.3962 greml =0
3 vt 0.397 greml =0
4 vt 0.4209 greml =0
5 vt 0.3535 greml =0
6 vt 0.4108 greml =0
7 vt 0.4353 greml =0
8 vt 0.3643 greml =0
9 vt 0.3845 greml =0
10 vt 0.4162 greml =0
11 vt 0.393 greml =0
12 vt 0.4136 greml =0
13 vt 0.4423 greml =0
14 vt 0.3867 greml =0
15 vt 0.387 greml =0
16 vt 0.4089 greml =0
17 vt 0.3589 greml =0
18 vt 0.4484 greml =0
19 vt 0.3994 greml =0
20 vt 0.3871 greml =0
21 vt 0.3471 greml =0
22 vt 0.4028 greml =0
23 vt 0.4178 greml =0
24 vt 0.4113 greml =0
25 vt 0.453 greml =0
26 vt 0.3876 greml =0
27 vt 0.3872 greml =0
28 vt 0.4208 greml =0
29 vt 0.3921 greml =0
30 vt 0.3842 greml =0
31 vt 0.4183 greml =0
32 vt 0.3848 greml =0
33 vt 0.4263 greml =0
34 vt 0.4346 greml =0
35 vt 0.4006 greml =0
36 vt 0.4233 greml =0
37 vt 0.4162 greml =0
38 vt 0.3779 greml =0
39 vt 0.3739 greml =0
40 vt 0.3934 greml =0
41 vt 0.4167 greml =0
42 vt 0.4017 greml =0
43 vt 0.4141 greml =0
44 vt 0.4187 greml =0
45 vt 0.4113 greml =0
46 vt 0.4052 greml =0
47 vt 0.3906 greml =0
48 vt 0.4501 greml =0
49 vt 0.4274 greml =0
50 vt 0.3952 greml =0
51 vt 0.4085 greml =0
52 vt 0.4024 greml =0
53 vt 0.3844 greml =0
54 vt 0.3724 greml =0
55 vt 0.3653 greml =0
56 vt 0.4144 greml =0
57 vt 0.3919 greml =0
58 vt 0.3529 greml =0
59 vt 0.4598 greml =0
60 vt 0.3835 greml =0
61 vt 0.4024 greml =0
62 vt 0.3684 greml =0
63 vt 0.3589 greml =0
64 vt 0.4282 greml =0
65 vt 0.428 greml =0
66 vt 0.4048 greml =0
67 vt 0.4048 greml =0
68 vt 0.3698 greml =0
69 vt 0.4041 greml =0
70 vt 0.3795 greml =0
71 vt 0.4013 greml =0
72 vt 0.4239 greml =0
73 vt 0.3932 greml =0
74 vt 0.4164 greml =0
75 vt 0.3915 greml =0
76 vt 0.4292 greml =0
77 vt 0.3585 greml =0
78 vt 0.3979 greml =0
79 vt 0.4154 greml =0
80 vt 0.401 greml =0
81 vt 0.3964 greml =0
82 vt 0.4119 greml =0
83 vt 0.4124 greml =0
84 vt 0.3744 greml =0
85 vt 0.3664 greml =0
86 vt 0.4086 greml =0
87 vt 0.3957 greml =0
88 vt 0.3793 greml =0
89 vt 0.4048 greml =0
90 vt 0.417 greml =0
91 vt 0.4041 greml =0
92 vt 0.4115 greml =0
93 vt 0.4004 greml =0
94 vt 0.3945 greml =0
95 vt 0.4083 greml =0
96 vt 0.4091 greml =0
97 vt 0.4054 greml =0
98 vt 0.4337 greml =0
99 vt 0.4085 greml =0
100 vt 0.4016 greml =0
101 vt 0.4433 greml =0
102 vt 0.4004 greml =0
103 vt 0.3984 greml =0
104 vt 0.3951 greml =0
105 vt 0.3778 greml =0
106 vt 0.4296 greml =0
107 vt 0.3758 greml =0
108 vt 0.3965 greml =0
109 vt 0.4224 greml =0
110 vt 0.4269 greml =0
111 vt 0.3925 greml =0
112 vt 0.3705 greml =0
113 vt 0.3847 greml =0
114 vt 0.4236 greml =0
115 vt 0.4083 greml =0
116 vt 0.3792 greml =0
117 vt 0.3315 greml =0
118 vt 0.3746 greml =0
119 vt 0.3856 greml =0
120 vt 0.4071 greml =0
121 vt 0.3962 greml =0
122 vt 0.3859 greml =0
123 vt 0.3607 greml =0
124 vt 0.3654 greml =0
125 vt 0.4143 greml =0
126 vt 0.3896 greml =0
127 vt 0.3694 greml =0
128 vt 0.4069 greml =0
129 vt 0.3757 greml =0
130 vt 0.3948 greml =0
131 vt 0.4302 greml =0
132 vt 0.4012 greml =0
133 vt 0.3773 greml =0
134 vt 0.4169 greml =0
135 vt 0.3969 greml =0
136 vt 0.4175 greml =0
137 vt 0.4208 greml =0
138 vt 0.3554 greml =0
139 vt 0.3829 greml =0
140 vt 0.3782 greml =0
141 vt 0.3742 greml =0
142 vt 0.4119 greml =0
143 vt 0.4028 greml =0
144 vt 0.3766 greml =0
145 vt 0.4038 greml =0
146 vt 0.3839 greml =0
147 vt 0.4135 greml =0
148 vt 0.3776 greml =0
149 vt 0.4119 greml =0
150 vt 0.4336 greml =0
151 vt 0.3993 greml =0
152 vt 0.3701 greml =0
153 vt 0.3648 greml =0
154 vt 0.4042 greml =0
155 vt 0.4033 greml =0
156 vt 0.4148 greml =0
157 vt 0.3729 greml =0
158 vt 0.3818 greml =0
159 vt 0.3749 greml =0
160 vt 0.3991 greml =0
161 vt 0.398 greml =0
162 vt 0.3948 greml =0
163 vt 0.3872 greml =0
164 vt 0.4071 greml =0
165 vt 0.4154 greml =0
166 vt 0.3653 greml =0
167 vt 0.3854 greml =0
168 vt 0.4157 greml =0
169 vt 0.3944 greml =0
170 vt 0.4027 greml =0
171 vt 0.3488 greml =0
172 vt 0.4062 greml =0
173 vt 0.4044 greml =0
174 vt 0.3999 greml =0
175 vt 0.4175 greml =0
176 vt 0.442 greml =0
177 vt 0.381 greml =0
178 vt 0.4142 greml =0
179 vt 0.3642 greml =0
180 vt 0.4177 greml =0
181 vt 0.3777 greml =0
182 vt 0.3942 greml =0
183 vt 0.4036 greml =0
184 vt 0.3948 greml =0
185 vt 0.3791 greml =0
186 vt 0.3936 greml =0
187 vt 0.407 greml =0
188 vt 0.362 greml =0
189 vt 0.3576 greml =0
190 vt 0.4298 greml =0
191 vt 0.3489 greml =0
192 vt 0.4328 greml =0
193 vt 0.3703 greml =0
194 vt 0.4162 greml =0
195 vt 0.3768 greml =0
196 vt 0.3956 greml =0
197 vt 0.3851 greml =0
198 vt 0.413 greml =0
199 vt 0.3632 greml =0
200 vt 0.3898 greml =0
201 vt 0.3839 greml =0
202 vt 0.3914 greml =0
203 vt 0.4077 greml =0
204 vt 0.3731 greml =0
205 vt 0.3833 greml =0
206 vt 0.3809 greml =0
207 vt 0.4079 greml =0
208 vt 0.3975 greml =0
209 vt 0.3925 greml =0
210 vt 0.4167 greml =0
211 vt 0.374 greml =0
212 vt 0.4062 greml =0
213 vt 0.4104 greml =0
214 vt 0.3987 greml =0
215 vt 0.4032 greml =0
216 vt 0.4448 greml =0
217 vt 0.4166 greml =0
218 vt 0.3885 greml =0
219 vt 0.4217 greml =0
220 vt 0.4188 greml =0
221 vt 0.3649 greml =0
222 vt 0.4101 greml =0
223 vt 0.3662 greml =0
224 vt 0.4032 greml =0
225 vt 0.3963 greml =0
226 vt 0.4053 greml =0
227 vt 0.3991 greml =0
228 vt 0.4374 greml =0
229 vt 0.4107 greml =0
230 vt 0.4329 greml =0
231 vt 0.3859 greml =0
232 vt 0.3849 greml =0
233 vt 0.4549 greml =0
234 vt 0.3948 greml =0
235 vt 0.3745 greml =0
236 vt 0.4247 greml =0
237 vt 0.385 greml =0
238 vt 0.4176 greml =0
239 vt 0.4098 greml =0
240 vt 0.4004 greml =0
241 vt 0.3992 greml =0
242 vt 0.4219 greml =0
243 vt 0.4115 greml =0
244 vt 0.402 greml =0
245 vt 0.3856 greml =0
246 vt 0.4129 greml =0
247 vt 0.3722 greml =0
248 vt 0.3494 greml =0
249 vt 0.3615 greml =0
250 vt 0.3968 greml =0
251 vt 0.3899 greml =0
252 vt 0.4136 greml =0
253 vt 0.3981 greml =0
254 vt 0.3747 greml =0
255 vt 0.4026 greml =0
256 vt 0.4247 greml =0
257 vt 0.4072 greml =0
258 vt 0.4176 greml =0
259 vt 0.3951 greml =0
260 vt 0.4126 greml =0
261 vt 0.3556 greml =0
262 vt 0.4043 greml =0
263 vt 0.3956 greml =0
264 vt 0.3965 greml =0
265 vt 0.4195 greml =0
266 vt 0.3801 greml =0
267 vt 0.4339 greml =0
268 vt 0.429 greml =0
269 vt 0.3808 greml =0
270 vt 0.4029 greml =0
271 vt 0.4273 greml =0
272 vt 0.4132 greml =0
273 vt 0.3808 greml =0
274 vt 0.3742 greml =0
275 vt 0.4134 greml =0
276 vt 0.3977 greml =0
277 vt 0.4048 greml =0
278 vt 0.382 greml =0
279 vt 0.366 greml =0
280 vt 0.3887 greml =0
281 vt 0.38 greml =0
282 vt 0.3499 greml =0
283 vt 0.4209 greml =0
284 vt 0.4219 greml =0
285 vt 0.3848 greml =0
286 vt 0.392 greml =0
287 vt 0.399 greml =0
288 vt 0.3976 greml =0
289 vt 0.4428 greml =0
290 vt 0.3809 greml =0
291 vt 0.3676 greml =0
292 vt 0.4036 greml =0
293 vt 0.4117 greml =0
294 vt 0.4058 greml =0
295 vt 0.3635 greml =0
296 vt 0.416 greml =0
297 vt 0.4084 greml =0
298 vt 0.3891 greml =0
299 vt 0.4102 greml =0
300 vt 0.386 greml =0
301 vt 0.4169 greml =0
302 vt 0.4035 greml =0
303 vt 0.4285 greml =0
304 vt 0.4095 greml =0
305 vt 0.3859 greml =0
306 vt 0.397 greml =0
307 vt 0.4027 greml =0
308 vt 0.4532 greml =0
309 vt 0.4158 greml =0
310 vt 0.3762 greml =0
311 vt 0.3789 greml =0
312 vt 0.363 greml =0
313 vt 0.3897 greml =0
314 vt 0.4286 greml =0
315 vt 0.3749 greml =0
316 vt 0.3817 greml =0
317 vt 0.4396 greml =0
318 vt 0.3807 greml =0
319 vt 0.4383 greml =0
320 vt 0.3707 greml =0
321 vt 0.4247 greml =0
322 vt 0.3976 greml =0
323 vt 0.3898 greml =0
324 vt 0.394 greml =0
325 vt 0.4112 greml =0
326 vt 0.4328 greml =0
327 vt 0.4257 greml =0
328 vt 0.4373 greml =0
329 vt 0.3611 greml =0
330 vt 0.4378 greml =0
331 vt 0.4106 greml =0
332 vt 0.3866 greml =0
333 vt 0.3745 greml =0
334 vt 0.3819 greml =0
335 vt 0.4001 greml =0
336 vt 0.3881 greml =0
337 vt 0.3934 greml =0
338 vt 0.3668 greml =0
339 vt 0.372 greml =0
340 vt 0.4121 greml =0
341 vt 0.4085 greml =0
342 vt 0.3871 greml =0
343 vt 0.4084 greml =0
344 vt 0.3956 greml =0
345 vt 0.3875 greml =0
346 vt 0.3836 greml =0
347 vt 0.3687 greml =0
348 vt 0.376 greml =0
349 vt 0.3982 greml =0
350 vt 0.4206 greml =0
351 vt 0.3815 greml =0
352 vt 0.3978 greml =0
353 vt 0.4038 greml =0
354 vt 0.3745 greml =0
355 vt 0.3803 greml =0
356 vt 0.4242 greml =0
357 vt 0.4178 greml =0
358 vt 0.4463 greml =0
359 vt 0.3865 greml =0
360 vt 0.3818 greml =0
361 vt 0.3862 greml =0
362 vt 0.358 greml =0
363 vt 0.413 greml =0
364 vt 0.3891 greml =0
365 vt 0.3961 greml =0
366 vt 0.4022 greml =0
367 vt 0.4181 greml =0
368 vt 0.3952 greml =0
369 vt 0.4044 greml =0
370 vt 0.3956 greml =0
371 vt 0.3835 greml =0
372 vt 0.4315 greml =0
373 vt 0.4279 greml =0
374 vt 0.4341 greml =0
375 vt 0.3632 greml =0
376 vt 0.4048 greml =0
377 vt 0.4124 greml =0
378 vt 0.4075 greml =0
379 vt 0.4486 greml =0
380 vt 0.401 greml =0
381 vt 0.3874 greml =0
382 vt 0.426 greml =0
383 vt 0.3617 greml =0
384 vt 0.3874 greml =0
385 vt 0.4094 greml =0
386 vt 0.3858 greml =0
387 vt 0.3775 greml =0
388 vt 0.3906 greml =0
389 vt 0.3914 greml =0
390 vt 0.4392 greml =0
391 vt 0.3792 greml =0
392 vt 0.413 greml =0
393 vt 0.4197 greml =0
394 vt 0.3993 greml =0
395 vt 0.439 greml =0
396 vt 0.3757 greml =0
397 vt 0.3889 greml =0
398 vt 0.394 greml =0
399 vt 0.3916 greml =0
400 vt 0.4073 greml =0
401 vt 0.4383 greml =0
402 vt 0.3771 greml =0
403 vt 0.4091 greml =0
404 vt 0.4367 greml =0
405 vt 0.4033 greml =0
406 vt 0.3988 greml =0
407 vt 0.3867 greml =0
408 vt 0.405 greml =0
409 vt 0.4136 greml =0
410 vt 0.4138 greml =0
411 vt 0.3519 greml =0
412 vt 0.4142 greml =0
413 vt 0.442 greml =0
414 vt 0.3919 greml =0
415 vt 0.3676 greml =0
416 vt 0.366 greml =0
417 vt 0.4355 greml =0
418 vt 0.3899 greml =0
419 vt 0.4052 greml =0
420 vt 0.3985 greml =0
421 vt 0.375 greml =0
422 vt 0.41 greml =0
423 vt 0.3945 greml =0
424 vt 0.4082 greml =0
425 vt 0.3709 greml =0
426 vt 0.414 greml =0
427 vt 0.404 greml =0
428 vt 0.381 greml =0
429 vt 0.3847 greml =0
430 vt 0.395 greml =0
431 vt 0.4168 greml =0
432 vt 0.4052 greml =0
433 vt 0.4264 greml =0
434 vt 0.3964 greml =0
435 vt 0.4227 greml =0
436 vt 0.4196 greml =0
437 vt 0.4049 greml =0
438 vt 0.3835 greml =0
439 vt 0.3807 greml =0
440 vt 0.3845 greml =0
441 vt 0.4057 greml =0
442 vt 0.4286 greml =0
443 vt 0.4341 greml =0
444 vt 0.4375 greml =0
445 vt 0.3812 greml =0
446 vt 0.433 greml =0
447 vt 0.4187 greml =0
448 vt 0.4016 greml =0
449 vt 0.4011 greml =0
450 vt 0.4176 greml =0
451 vt 0.4254 greml =0
452 vt 0.339 greml =0
453 vt 0.3811 greml =0
454 vt 0.4384 greml =0
455 vt 0.3789 greml =0
456 vt 0.3642 greml =0
457 vt 0.4148 greml =0
458 vt 0.4439 greml =0
459 vt 0.3986 greml =0
460 vt 0.4474 greml =0
461 vt 0.4042 greml =0
462 vt 0.3967 greml =0
463 vt 0.3704 greml =0
464 vt 0.3861 greml =0
465 vt 0.4155 greml =0
466 vt 0.3868 greml =0
467 vt 0.4169 greml =0
468 vt 0.4205 greml =0
469 vt 0.4262 greml =0
470 vt 0.3907 greml =0
471 vt 0.3902 greml =0
472 vt 0.4024 greml =0
473 vt 0.4248 greml =0
474 vt 0.3972 greml =0
475 vt 0.3446 greml =0
476 vt 0.445 greml =0
477 vt 0.4032 greml =0
478 vt 0.4032 greml =0
479 vt 0.4141 greml =0
480 vt 0.3994 greml =0
481 vt 0.3806 greml =0
482 vt 0.3783 greml =0
483 vt 0.3937 greml =0
484 vt 0.3759 greml =0
485 vt 0.4063 greml =0
486 vt 0.3959 greml =0
487 vt 0.3948 greml =0
488 vt 0.3886 greml =0
489 vt 0.3784 greml =0
490 vt 0.4125 greml =0
491 vt 0.4003 greml =0
492 vt 0.4145 greml =0
493 vt 0.3852 greml =0
494 vt 0.3776 greml =0
495 vt 0.4473 greml =0
496 vt 0.3784 greml =0
497 vt 0.373 greml =0
498 vt 0.3894 greml =0
499 vt 0.3671 greml =0
500 vt 0.4475 greml =0
1 ve 0.2179 greml =0
2 ve 0.2653 greml =0
3 ve 0.2203 greml =0
4 ve 0.1698 greml =0
5 ve 0.1933 greml =0
6 ve 0.2232 greml =0
7 ve 0.1504 greml =0
8 ve 0.2427 greml =0
9 ve 0.195 greml =0
10 ve 0.2064 greml =0
11 ve 0.2054 greml =0
12 ve 0.1984 greml =0
13 ve 0.2088 greml =0
14 ve 0.1646 greml =0
15 ve 0.1819 greml =0
16 ve 0.1929 greml =0
17 ve 0.1632 greml =0
18 ve 0.2028 greml =0
19 ve 0.23 greml =0
20 ve 0.1887 greml =0
21 ve 0.2623 greml =0
22 ve 0.2323 greml =0
23 ve 0.249 greml =0
24 ve 0.1716 greml =0
25 ve 0.1997 greml =0
26 ve 0.1943 greml =0
27 ve 0.1943 greml =0
28 ve 0.2217 greml =0
29 ve 0.1965 greml =0
30 ve 0.2079 greml =0
31 ve 0.2263 greml =0
32 ve 0.2823 greml =0
33 ve 0.2151 greml =0
34 ve 0.2499 greml =0
35 ve 0.1704 greml =0
36 ve 0.198 greml =0
37 ve 0.2168 greml =0
38 ve 0.2209 greml =0
39 ve 0.2321 greml =0
40 ve 0.174 greml =0
41 ve 0.2401 greml =0
42 ve 0.146 greml =0
43 ve 0.2251 greml =0
44 ve 0.1786 greml =0
45 ve 0.1654 greml =0
46 ve 0.2409 greml =0
47 ve 0.227 greml =0
48 ve 0.2073 greml =0
49 ve 0.2126 greml =0
50 ve 0.2255 greml =0
51 ve 0.2224 greml =0
52 ve 0.237 greml =0
53 ve 0.2368 greml =0
54 ve 0.2144 greml =0
55 ve 0.1867 greml =0
56 ve 0.1855 greml =0
57 ve 0.2258 greml =0
58 ve 0.1868 greml =0
59 ve 0.1605 greml =0
60 ve 0.2023 greml =0
61 ve 0.1646 greml =0
62 ve 0.1838 greml =0
63 ve 0.2086 greml =0
64 ve 0.2137 greml =0
65 ve 0.1913 greml =0
66 ve 0.2036 greml =0
67 ve 0.2083 greml =0
68 ve 0.2579 greml =0
69 ve 0.2121 greml =0
70 ve 0.2488 greml =0
71 ve 0.1809 greml =0
72 ve 0.1917 greml =0
73 ve 0.1972 greml =0
74 ve 0.2001 greml =0
75 ve 0.2012 greml =0
76 ve 0.1967 greml =0
77 ve 0.2157 greml =0
78 ve 0.1925 greml =0
79 ve 0.2245 greml =0
80 ve 0.2033 greml =0
81 ve 0.1771 greml =0
82 ve 0.2194 greml =0
83 ve 0.2398 greml =0
84 ve 0.1912 greml =0
85 ve 0.2269 greml =0
86 ve 0.1864 greml =0
87 ve 0.1788 greml =0
88 ve 0.1914 greml =0
89 ve 0.2224 greml =0
90 ve 0.1869 greml =0
91 ve 0.1783 greml =0
92 ve 0.1562 greml =0
93 ve 0.2558 greml =0
94 ve 0.2006 greml =0
95 ve 0.2537 greml =0
96 ve 0.2296 greml =0
97 ve 0.1624 greml =0
98 ve 0.2119 greml =0
99 ve 0.1635 greml =0
100 ve 0.2075 greml =0
101 ve 0.1938 greml =0
102 ve 0.1608 greml =0
103 ve 0.2015 greml =0
104 ve 0.229 greml =0
105 ve 0.2359 greml =0
106 ve 0.2225 greml =0
107 ve 0.1902 greml =0
108 ve 0.2665 greml =0
109 ve 0.2635 greml =0
110 ve 0.1909 greml =0
111 ve 0.2532 greml =0
112 ve 0.1992 greml =0
113 ve 0.1946 greml =0
114 ve 0.2063 greml =0
115 ve 0.2182 greml =0
116 ve 0.1741 greml =0
117 ve 0.2685 greml =0
118 ve 0.2462 greml =0
119 ve 0.2221 greml =0
120 ve 0.236 greml =0
121 ve 0.2487 greml =0
122 ve 0.2261 greml =0
123 ve 0.1785 greml =0
124 ve 0.2304 greml =0
125 ve 0.2773 greml =0
126 ve 0.2017 greml =0
127 ve 0.2349 greml =0
128 ve 0.2153 greml =0
129 ve 0.1839 greml =0
130 ve 0.1766 greml =0
131 ve 0.2625 greml =0
132 ve 0.2479 greml =0
133 ve 0.2316 greml =0
134 ve 0.2236 greml =0
135 ve 0.1577 greml =0
136 ve 0.1806 greml =0
137 ve 0.1949 greml =0
138 ve 0.2146 greml =0
139 ve 0.1442 greml =0
140 ve 0.1755 greml =0
141 ve 0.2046 greml =0
142 ve 0.2572 greml =0
143 ve 0.2099 greml =0
144 ve 0.1874 greml =0
145 ve 0.2076 greml =0
146 ve 0.1462 greml =0
147 ve 0.1835 greml =0
148 ve 0.2522 greml =0
149 ve 0.2192 greml =0
150 ve 0.1746 greml =0
151 ve 0.2724 greml =0
152 ve 0.1609 greml =0
153 ve 0.2021 greml =0
154 ve 0.2541 greml =0
155 ve 0.2136 greml =0
156 ve 0.2184 greml =0
157 ve 0.257 greml =0
158 ve 0.2073 greml =0
159 ve 0.1798 greml =0
160 ve 0.2202 greml =0
161 ve 0.2476 greml =0
162 ve 0.2059 greml =0
163 ve 0.2151 greml =0
164 ve 0.2206 greml =0
165 ve 0.1842 greml =0
166 ve 0.2 greml =0
167 ve 0.2006 greml =0
168 ve 0.2361 greml =0
169 ve 0.1687 greml =0
170 ve 0.1993 greml =0
171 ve 0.2046 greml =0
172 ve 0.2036 greml =0
173 ve 0.167 greml =0
174 ve 0.1566 greml =0
175 ve 0.1533 greml =0
176 ve 0.198 greml =0
177 ve 0.2526 greml =0
178 ve 0.2157 greml =0
179 ve 0.2007 greml =0
180 ve 0.1739 greml =0
181 ve 0.2389 greml =0
182 ve 0.1821 greml =0
183 ve 0.1787 greml =0
184 ve 0.1801 greml =0
185 ve 0.1938 greml =0
186 ve 0.2329 greml =0
187 ve 0.1683 greml =0
188 ve 0.2027 greml =0
189 ve 0.2077 greml =0
190 ve 0.2154 greml =0
191 ve 0.1859 greml =0
192 ve 0.2069 greml =0
193 ve 0.1633 greml =0
194 ve 0.1772 greml =0
195 ve 0.1276 greml =0
196 ve 0.222 greml =0
197 ve 0.2119 greml =0
198 ve 0.2833 greml =0
199 ve 0.1717 greml =0
200 ve 0.2807 greml =0
201 ve 0.1963 greml =0
202 ve 0.1412 greml =0
203 ve 0.2028 greml =0
204 ve 0.2168 greml =0
205 ve 0.2835 greml =0
206 ve 0.1932 greml =0
207 ve 0.2084 greml =0
208 ve 0.2355 greml =0
209 ve 0.2422 greml =0
210 ve 0.153 greml =0
211 ve 0.2139 greml =0
212 ve 0.2226 greml =0
213 ve 0.2112 greml =0
214 ve 0.1852 greml =0
215 ve 0.1658 greml =0
216 ve 0.1991 greml =0
217 ve 0.1681 greml =0
218 ve 0.2186 greml =0
219 ve 0.2772 greml =0
220 ve 0.2573 greml =0
221 ve 0.209 greml =0
222 ve 0.2366 greml =0
223 ve 0.2042 greml =0
224 ve 0.1921 greml =0
225 ve 0.1874 greml =0
226 ve 0.2354 greml =0
227 ve 0.1647 greml =0
228 ve 0.1958 greml =0
229 ve 0.1828 greml =0
230 ve 0.1961 greml =0
231 ve 0.2007 greml =0
232 ve 0.1605 greml =0
233 ve 0.2053 greml =0
234 ve 0.1763 greml =0
235 ve 0.1722 greml =0
236 ve 0.1906 greml =0
237 ve 0.2049 greml =0
238 ve 0.2299 greml =0
239 ve 0.1771 greml =0
240 ve 0.2187 greml =0
241 ve 0.2184 greml =0
242 ve 0.1941 greml =0
243 ve 0.2479 greml =0
244 ve 0.1938 greml =0
245 ve 0.2385 greml =0
246 ve 0.2077 greml =0
247 ve 0.2003 greml =0
248 ve 0.2377 greml =0
249 ve 0.2019 greml =0
250 ve 0.2015 greml =0
251 ve 0.2296 greml =0
252 ve 0.272 greml =0
253 ve 0.2148 greml =0
254 ve 0.1926 greml =0
255 ve 0.2386 greml =0
256 ve 0.2513 greml =0
257 ve 0.1711 greml =0
258 ve 0.2397 greml =0
259 ve 0.1908 greml =0
260 ve 0.221 greml =0
261 ve 0.172 greml =0
262 ve 0.169 greml =0
263 ve 0.2396 greml =0
264 ve 0.2019 greml =0
265 ve 0.2007 greml =0
266 ve 0.252 greml =0
267 ve 0.2614 greml =0
268 ve 0.2071 greml =0
269 ve 0.1777 greml =0
270 ve 0.1636 greml =0
271 ve 0.2602 greml =0
272 ve 0.2098 greml =0
273 ve 0.1921 greml =0
274 ve 0.2378 greml =0
275 ve 0.2205 greml =0
276 ve 0.2193 greml =0
277 ve 0.2439 greml =0
278 ve 0.2484 greml =0
279 ve 0.167 greml =0
280 ve 0.2383 greml =0
281 ve 0.2329 greml =0
282 ve 0.1876 greml =0
283 ve 0.2071 greml =0
284 ve 0.1991 greml =0
285 ve 0.2203 greml =0
286 ve 0.1422 greml =0
287 ve 0.1988 greml =0
288 ve 0.1636 greml =0
289 ve 0.21 greml =0
290 ve 0.2037 greml =0
291 ve 0.1878 greml =0
292 ve 0.2168 greml =0
293 ve 0.2368 greml =0
294 ve 0.2123 greml =0
295 ve 0.1739 greml =0
296 ve 0.2142 greml =0
297 ve 0.2111 greml =0
298 ve 0.2127 greml =0
299 ve 0.2451 greml =0
300 ve 0.2275 greml =0
301 ve 0.2734 greml =0
302 ve 0.213 greml =0
303 ve 0.2196 greml =0
304 ve 0.1357 greml =0
305 ve 0.1432 greml =0
306 ve 0.2258 greml =0
307 ve 0.1495 greml =0
308 ve 0.1726 greml =0
309 ve 0.2678 greml =0
310 ve 0.1921 greml =0
311 ve 0.2277 greml =0
312 ve 0.2414 greml =0
313 ve 0.249 greml =0
314 ve 0.2385 greml =0
315 ve 0.1765 greml =0
316 ve 0.1825 greml =0
317 ve 0.239 greml =0
318 ve 0.2186 greml =0
319 ve 0.2408 greml =0
320 ve 0.2278 greml =0
321 ve 0.2002 greml =0
322 ve 0.2 greml =0
323 ve 0.2002 greml =0
324 ve 0.1466 greml =0
325 ve 0.2188 greml =0
326 ve 0.178 greml =0
327 ve 0.2067 greml =0
328 ve 0.1408 greml =0
329 ve 0.1968 greml =0
330 ve 0.2491 greml =0
331 ve 0.2347 greml =0
332 ve 0.2068 greml =0
333 ve 0.204 greml =0
334 ve 0.1943 greml =0
335 ve 0.1729 greml =0
336 ve 0.2295 greml =0
337 ve 0.2429 greml =0
338 ve 0.2238 greml =0
339 ve 0.241 greml =0
340 ve 0.1765 greml =0
341 ve 0.1917 greml =0
342 ve 0.1537 greml =0
343 ve 0.1721 greml =0
344 ve 0.179 greml =0
345 ve 0.189 greml =0
346 ve 0.1478 greml =0
347 ve 0.2129 greml =0
348 ve 0.2501 greml =0
349 ve 0.2255 greml =0
350 ve 0.227 greml =0
351 ve 0.2334 greml =0
352 ve 0.2342 greml =0
353 ve 0.2269 greml =0
354 ve 0.2192 greml =0
355 ve 0.2087 greml =0
356 ve 0.1527 greml =0
357 ve 0.1613 greml =0
358 ve 0.1992 greml =0
359 ve 0.1906 greml =0
360 ve 0.2266 greml =0
361 ve 0.2578 greml =0
362 ve 0.2595 greml =0
363 ve 0.1699 greml =0
364 ve 0.1813 greml =0
365 ve 0.1977 greml =0
366 ve 0.1716 greml =0
367 ve 0.2019 greml =0
368 ve 0.1784 greml =0
369 ve 0.1667 greml =0
370 ve 0.1834 greml =0
371 ve 0.1688 greml =0
372 ve 0.2055 greml =0
373 ve 0.1859 greml =0
374 ve 0.2505 greml =0
375 ve 0.2289 greml =0
376 ve 0.1857 greml =0
377 ve 0.186 greml =0
378 ve 0.2004 greml =0
379 ve 0.1748 greml =0
380 ve 0.1865 greml =0
381 ve 0.2171 greml =0
382 ve 0.1574 greml =0
383 ve 0.2049 greml =0
384 ve 0.18 greml =0
385 ve 0.2025 greml =0
386 ve 0.2116 greml =0
387 ve 0.2476 greml =0
388 ve 0.2241 greml =0
389 ve 0.1719 greml =0
390 ve 0.2279 greml =0
391 ve 0.2239 greml =0
392 ve 0.1944 greml =0
393 ve 0.2206 greml =0
394 ve 0.1872 greml =0
395 ve 0.1895 greml =0
396 ve 0.2493 greml =0
397 ve 0.2343 greml =0
398 ve 0.1942 greml =0
399 ve 0.2499 greml =0
400 ve 0.2343 greml =0
401 ve 0.2257 greml =0
402 ve 0.2048 greml =0
403 ve 0.2185 greml =0
404 ve 0.2039 greml =0
405 ve 0.2328 greml =0
406 ve 0.1801 greml =0
407 ve 0.2503 greml =0
408 ve 0.2112 greml =0
409 ve 0.1881 greml =0
410 ve 0.2339 greml =0
411 ve 0.1836 greml =0
412 ve 0.2525 greml =0
413 ve 0.2268 greml =0
414 ve 0.1748 greml =0
415 ve 0.1714 greml =0
416 ve 0.1931 greml =0
417 ve 0.1929 greml =0
418 ve 0.2369 greml =0
419 ve 0.1783 greml =0
420 ve 0.179 greml =0
421 ve 0.2067 greml =0
422 ve 0.1975 greml =0
423 ve 0.1973 greml =0
424 ve 0.2099 greml =0
425 ve 0.1939 greml =0
426 ve 0.1905 greml =0
427 ve 0.1286 greml =0
428 ve 0.1981 greml =0
429 ve 0.1936 greml =0
430 ve 0.1966 greml =0
431 ve 0.2165 greml =0
432 ve 0.2126 greml =0
433 ve 0.2225 greml =0
434 ve 0.2109 greml =0
435 ve 0.1956 greml =0
436 ve 0.2169 greml =0
437 ve 0.2235 greml =0
438 ve 0.2523 greml =0
439 ve 0.1847 greml =0
440 ve 0.1875 greml =0
441 ve 0.2023 greml =0
442 ve 0.2214 greml =0
443 ve 0.185 greml =0
444 ve 0.2313 greml =0
445 ve 0.2033 greml =0
446 ve 0.2319 greml =0
447 ve 0.2349 greml =0
448 ve 0.1794 greml =0
449 ve 0.1673 greml =0
450 ve 0.2348 greml =0
451 ve 0.2201 greml =0
452 ve 0.1916 greml =0
453 ve 0.238 greml =0
454 ve 0.2146 greml =0
455 ve 0.1469 greml =0
456 ve 0.1834 greml =0
457 ve 0.1909 greml =0
458 ve 0.1594 greml =0
459 ve 0.1947 greml =0
460 ve 0.2035 greml =0
461 ve 0.1764 greml =0
462 ve 0.2193 greml =0
463 ve 0.2115 greml =0
464 ve 0.2321 greml =0
465 ve 0.1999 greml =0
466 ve 0.1912 greml =0
467 ve 0.2125 greml =0
468 ve 0.2139 greml =0
469 ve 0.2472 greml =0
470 ve 0.1409 greml =0
471 ve 0.2066 greml =0
472 ve 0.2093 greml =0
473 ve 0.2608 greml =0
474 ve 0.2363 greml =0
475 ve 0.1799 greml =0
476 ve 0.1683 greml =0
477 ve 0.2112 greml =0
478 ve 0.1906 greml =0
479 ve 0.2042 greml =0
480 ve 0.2577 greml =0
481 ve 0.2542 greml =0
482 ve 0.1579 greml =0
483 ve 0.1909 greml =0
484 ve 0.2076 greml =0
485 ve 0.1704 greml =0
486 ve 0.2417 greml =0
487 ve 0.1923 greml =0
488 ve 0.2245 greml =0
489 ve 0.212 greml =0
490 ve 0.148 greml =0
491 ve 0.2524 greml =0
492 ve 0.2003 greml =0
493 ve 0.1898 greml =0
494 ve 0.1942 greml =0
495 ve 0.1933 greml =0
496 ve 0.2151 greml =0
497 ve 0.2777 greml =0
498 ve 0.2079 greml =0
499 ve 0.1871 greml =0
500 ve 0.2619 greml =0
1 vg 0.1802 greml <0
2 vg 0.2011 greml <0
3 vg 0.2037 greml <0
4 vg 0.2158 greml <0
5 vg 0.1977 greml <0
6 vg 0.2468 greml <0
7 vg 0.2178 greml <0
8 vg 0.1846 greml <0
9 vg 0.1864 greml <0
10 vg 0.228 greml <0
11 vg 0.231 greml <0
12 vg 0.1549 greml <0
13 vg 0.209 greml <0
14 vg 0.1432 greml <0
15 vg 0.2231 greml <0
16 vg 0.2304 greml <0
17 vg 0.2403 greml <0
18 vg 0.2227 greml <0
19 vg 0.2213 greml <0
20 vg 0.2228 greml <0
21 vg 0.2083 greml <0
22 vg 0.1962 greml <0
23 vg 0.2018 greml <0
24 vg 0.2173 greml <0
25 vg 0.1998 greml <0
26 vg 0.2097 greml <0
27 vg 0.2438 greml <0
28 vg 0.2252 greml <0
29 vg 0.2543 greml <0
30 vg 0.2301 greml <0
31 vg 0.2392 greml <0
32 vg 0.1852 greml <0
33 vg 0.2334 greml <0
34 vg 0.2253 greml <0
35 vg 0.2301 greml <0
36 vg 0.2328 greml <0
37 vg 0.2193 greml <0
38 vg 0.2308 greml <0
39 vg 0.1819 greml <0
40 vg 0.2258 greml <0
41 vg 0.2146 greml <0
42 vg 0.244 greml <0
43 vg 0.2111 greml <0
44 vg 0.2336 greml <0
45 vg 0.2294 greml <0
46 vg 0.1973 greml <0
47 vg 0.2028 greml <0
48 vg 0.256 greml <0
49 vg 0.215 greml <0
50 vg 0.2544 greml <0
51 vg 0.2198 greml <0
52 vg 0.2178 greml <0
53 vg 0.2534 greml <0
54 vg 0.2386 greml <0
55 vg 0.1793 greml <0
56 vg 0.2231 greml <0
57 vg 0.1816 greml <0
58 vg 0.1843 greml <0
59 vg 0.2126 greml <0
60 vg 0.2429 greml <0
61 vg 0.208 greml <0
62 vg 0.2361 greml <0
63 vg 0.1993 greml <0
64 vg 0.2535 greml <0
65 vg 0.2472 greml <0
66 vg 0.236 greml <0
67 vg 0.2564 greml <0
68 vg 0.2637 greml <0
69 vg 0.2023 greml <0
70 vg 0.2421 greml <0
71 vg 0.1887 greml <0
72 vg 0.2251 greml <0
73 vg 0.2104 greml <0
74 vg 0.2042 greml <0
75 vg 0.2381 greml <0
76 vg 0.2382 greml <0
77 vg 0.2493 greml <0
78 vg 0.2221 greml <0
79 vg 0.207 greml <0
80 vg 0.2137 greml <0
81 vg 0.223 greml <0
82 vg 0.2153 greml <0
83 vg 0.2381 greml <0
84 vg 0.2522 greml <0
85 vg 0.2363 greml <0
86 vg 0.2127 greml <0
87 vg 0.2464 greml <0
88 vg 0.2487 greml <0
89 vg 0.1986 greml <0
90 vg 0.2072 greml <0
91 vg 0.225 greml <0
92 vg 0.2019 greml <0
93 vg 0.2609 greml <0
94 vg 0.2105 greml <0
95 vg 0.223 greml <0
96 vg 0.2447 greml <0
97 vg 0.2303 greml <0
98 vg 0.243 greml <0
99 vg 0.2109 greml <0
100 vg 0.1912 greml <0
101 vg 0.2322 greml <0
102 vg 0.1902 greml <0
103 vg 0.2231 greml <0
104 vg 0.1794 greml <0
105 vg 0.2212 greml <0
106 vg 0.2145 greml <0
107 vg 0.2559 greml <0
108 vg 0.1968 greml <0
109 vg 0.1888 greml <0
110 vg 0.2473 greml <0
111 vg 0.2573 greml <0
112 vg 0.1961 greml <0
113 vg 0.2199 greml <0
114 vg 0.195 greml <0
115 vg 0.1732 greml <0
116 vg 0.2247 greml <0
117 vg 0.2116 greml <0
118 vg 0.2018 greml <0
119 vg 0.2324 greml <0
120 vg 0.2113 greml <0
121 vg 0.2133 greml <0
122 vg 0.21 greml <0
123 vg 0.2322 greml <0
124 vg 0.2484 greml <0
125 vg 0.1675 greml <0
126 vg 0.2081 greml <0
127 vg 0.2225 greml <0
128 vg 0.24 greml <0
129 vg 0.1897 greml <0
130 vg 0.2265 greml <0
131 vg 0.2683 greml <0
132 vg 0.232 greml <0
133 vg 0.2263 greml <0
134 vg 0.2167 greml <0
135 vg 0.2102 greml <0
136 vg 0.2641 greml <0
137 vg 0.2292 greml <0
138 vg 0.1975 greml <0
139 vg 0.2514 greml <0
140 vg 0.1975 greml <0
141 vg 0.2107 greml <0
142 vg 0.2662 greml <0
143 vg 0.2451 greml <0
144 vg 0.231 greml <0
145 vg 0.2313 greml <0
146 vg 0.2412 greml <0
147 vg 0.2437 greml <0
148 vg 0.213 greml <0
149 vg 0.2185 greml <0
150 vg 0.2231 greml <0
151 vg 0.2326 greml <0
152 vg 0.1964 greml <0
153 vg 0.2235 greml <0
154 vg 0.1977 greml <0
155 vg 0.2314 greml <0
156 vg 0.2183 greml <0
157 vg 0.2532 greml <0
158 vg 0.2261 greml <0
159 vg 0.2015 greml <0
160 vg 0.2075 greml <0
161 vg 0.2804 greml <0
162 vg 0.1825 greml <0
163 vg 0.2223 greml <0
164 vg 0.2159 greml <0
165 vg 0.2259 greml <0
166 vg 0.2082 greml <0
167 vg 0.216 greml <0
168 vg 0.2156 greml <0
169 vg 0.227 greml <0
170 vg 0.2334 greml <0
171 vg 0.2398 greml <0
172 vg 0.2143 greml <0
173 vg 0.2306 greml <0
174 vg 0.182 greml <0
175 vg 0.2262 greml <0
176 vg 0.2281 greml <0
177 vg 0.267 greml <0
178 vg 0.2211 greml <0
179 vg 0.2262 greml <0
180 vg 0.2305 greml <0
181 vg 0.2187 greml <0
182 vg 0.2388 greml <0
183 vg 0.1743 greml <0
184 vg 0.2275 greml <0
185 vg 0.1946 greml <0
186 vg 0.2286 greml <0
187 vg 0.2245 greml <0
188 vg 0.2224 greml <0
189 vg 0.2134 greml <0
190 vg 0.2414 greml <0
191 vg 0.2167 greml <0
192 vg 0.1876 greml <0
193 vg 0.263 greml <0
194 vg 0.2272 greml <0
195 vg 0.1886 greml <0
196 vg 0.1941 greml <0
197 vg 0.176 greml <0
198 vg 0.2264 greml <0
199 vg 0.1776 greml <0
200 vg 0.2039 greml <0
201 vg 0.173 greml <0
202 vg 0.196 greml <0
203 vg 0.199 greml <0
204 vg 0.2337 greml <0
205 vg 0.249 greml <0
206 vg 0.2266 greml <0
207 vg 0.2373 greml <0
208 vg 0.2017 greml <0
209 vg 0.2475 greml <0
210 vg 0.2144 greml <0
211 vg 0.1782 greml <0
212 vg 0.2303 greml <0
213 vg 0.211 greml <0
214 vg 0.2436 greml <0
215 vg 0.2052 greml <0
216 vg 0.2368 greml <0
217 vg 0.1853 greml <0
218 vg 0.2269 greml <0
219 vg 0.2273 greml <0
220 vg 0.2067 greml <0
221 vg 0.2368 greml <0
222 vg 0.2184 greml <0
223 vg 0.1678 greml <0
224 vg 0.2409 greml <0
225 vg 0.2536 greml <0
226 vg 0.1951 greml <0
227 vg 0.1863 greml <0
228 vg 0.1873 greml <0
229 vg 0.2071 greml <0
230 vg 0.2446 greml <0
231 vg 0.1664 greml <0
232 vg 0.2055 greml <0
233 vg 0.2112 greml <0
234 vg 0.2239 greml <0
235 vg 0.2447 greml <0
236 vg 0.2318 greml <0
237 vg 0.1928 greml <0
238 vg 0.2681 greml <0
239 vg 0.2275 greml <0
240 vg 0.2125 greml <0
241 vg 0.2091 greml <0
242 vg 0.227 greml <0
243 vg 0.2196 greml <0
244 vg 0.2374 greml <0
245 vg 0.2244 greml <0
246 vg 0.2539 greml <0
247 vg 0.1573 greml <0
248 vg 0.247 greml <0
249 vg 0.2126 greml <0
250 vg 0.2343 greml <0
251 vg 0.2298 greml <0
252 vg 0.2372 greml <0
253 vg 0.2246 greml <0
254 vg 0.185 greml <0
255 vg 0.2427 greml <0
256 vg 0.1449 greml <0
257 vg 0.2244 greml <0
258 vg 0.2257 greml <0
259 vg 0.231 greml <0
260 vg 0.2086 greml <0
261 vg 0.178 greml <0
262 vg 0.221 greml <0
263 vg 0.1968 greml <0
264 vg 0.2033 greml <0
265 vg 0.1865 greml <0
266 vg 0.1826 greml <0
267 vg 0.2481 greml <0
268 vg 0.2433 greml <0
269 vg 0.186 greml <0
270 vg 0.2179 greml <0
271 vg 0.2218 greml <0
272 vg 0.2031 greml <0
273 vg 0.2308 greml <0
274 vg 0.2107 greml <0
275 vg 0.2141 greml <0
276 vg 0.2462 greml <0
277 vg 0.2113 greml <0
278 vg 0.1932 greml <0
279 vg 0.2167 greml <0
280 vg 0.1898 greml <0
281 vg 0.1906 greml <0
282 vg 0.2546 greml <0
283 vg 0.2211 greml <0
284 vg 0.2113 greml <0
285 vg 0.2118 greml <0
286 vg 0.2397 greml <0
287 vg 0.2311 greml <0
288 vg 0.2043 greml <0
289 vg 0.1992 greml <0
290 vg 0.2231 greml <0
291 vg 0.2265 greml <0
292 vg 0.2179 greml <0
293 vg 0.2606 greml <0
294 vg 0.2251 greml <0
295 vg 0.2292 greml <0
296 vg 0.2394 greml <0
297 vg 0.2262 greml <0
298 vg 0.227 greml <0
299 vg 0.2085 greml <0
300 vg 0.1976 greml <0
301 vg 0.2412 greml <0
302 vg 0.2228 greml <0
303 vg 0.2314 greml <0
304 vg 0.2492 greml <0
305 vg 0.2492 greml <0
306 vg 0.2252 greml <0
307 vg 0.2221 greml <0
308 vg 0.1919 greml <0
309 vg 0.2283 greml <0
310 vg 0.2033 greml <0
311 vg 0.2559 greml <0
312 vg 0.2267 greml <0
313 vg 0.2373 greml <0
314 vg 0.2056 greml <0
315 vg 0.2065 greml <0
316 vg 0.204 greml <0
317 vg 0.2247 greml <0
318 vg 0.2058 greml <0
319 vg 0.2369 greml <0
320 vg 0.2475 greml <0
321 vg 0.2109 greml <0
322 vg 0.1771 greml <0
323 vg 0.2218 greml <0
324 vg 0.2054 greml <0
325 vg 0.2465 greml <0
326 vg 0.2095 greml <0
327 vg 0.173 greml <0
328 vg 0.1925 greml <0
329 vg 0.1842 greml <0
330 vg 0.2165 greml <0
331 vg 0.19 greml <0
332 vg 0.2377 greml <0
333 vg 0.2169 greml <0
334 vg 0.2265 greml <0
335 vg 0.249 greml <0
336 vg 0.2429 greml <0
337 vg 0.215 greml <0
338 vg 0.2033 greml <0
339 vg 0.1754 greml <0
340 vg 0.177 greml <0
341 vg 0.2691 greml <0
342 vg 0.1988 greml <0
343 vg 0.2389 greml <0
344 vg 0.2329 greml <0
345 vg 0.2269 greml <0
346 vg 0.1657 greml <0
347 vg 0.2299 greml <0
348 vg 0.21 greml <0
349 vg 0.2206 greml <0
350 vg 0.1823 greml <0
351 vg 0.1775 greml <0
352 vg 0.205 greml <0
353 vg 0.2004 greml <0
354 vg 0.2083 greml <0
355 vg 0.2175 greml <0
356 vg 0.201 greml <0
357 vg 0.228 greml <0
358 vg 0.1958 greml <0
359 vg 0.2271 greml <0
360 vg 0.2497 greml <0
361 vg 0.2616 greml <0
362 vg 0.2391 greml <0
363 vg 0.2074 greml <0
364 vg 0.1663 greml <0
365 vg 0.184 greml <0
366 vg 0.175 greml <0
367 vg 0.1828 greml <0
368 vg 0.1805 greml <0
369 vg 0.2176 greml <0
370 vg 0.2171 greml <0
371 vg 0.1998 greml <0
372 vg 0.2149 greml <0
373 vg 0.2239 greml <0
374 vg 0.214 greml <0
375 vg 0.228 greml <0
376 vg 0.252 greml <0
377 vg 0.2197 greml <0
378 vg 0.1864 greml <0
379 vg 0.1672 greml <0
380 vg 0.2658 greml <0
381 vg 0.1818 greml <0
382 vg 0.2005 greml <0
383 vg 0.2035 greml <0
384 vg 0.2068 greml <0
385 vg 0.2313 greml <0
386 vg 0.1903 greml <0
387 vg 0.2134 greml <0
388 vg 0.2075 greml <0
389 vg 0.2247 greml <0
390 vg 0.2242 greml <0
391 vg 0.2395 greml <0
392 vg 0.1792 greml <0
393 vg 0.2183 greml <0
394 vg 0.2281 greml <0
395 vg 0.2111 greml <0
396 vg 0.2512 greml <0
397 vg 0.1746 greml <0
398 vg 0.2181 greml <0
399 vg 0.2154 greml <0
400 vg 0.1954 greml <0
401 vg 0.2086 greml <0
402 vg 0.1918 greml <0
403 vg 0.2369 greml <0
404 vg 0.2064 greml <0
405 vg 0.2285 greml <0
406 vg 0.2424 greml <0
407 vg 0.2271 greml <0
408 vg 0.2287 greml <0
409 vg 0.2184 greml <0
410 vg 0.2325 greml <0
411 vg 0.1643 greml <0
412 vg 0.1915 greml <0
413 vg 0.1838 greml <0
414 vg 0.2473 greml <0
415 vg 0.2164 greml <0
416 vg 0.2587 greml <0
417 vg 0.1858 greml <0
418 vg 0.1892 greml <0
419 vg 0.2263 greml <0
420 vg 0.1766 greml <0
421 vg 0.2098 greml <0
422 vg 0.2214 greml <0
423 vg 0.1851 greml <0
424 vg 0.2639 greml <0
425 vg 0.2207 greml <0
426 vg 0.254 greml <0
427 vg 0.2163 greml <0
428 vg 0.2338 greml <0
429 vg 0.2345 greml <0
430 vg 0.2119 greml <0
431 vg 0.1768 greml <0
432 vg 0.212 greml <0
433 vg 0.2049 greml <0
434 vg 0.2316 greml <0
435 vg 0.1749 greml <0
436 vg 0.2598 greml <0
437 vg 0.2141 greml <0
438 vg 0.2336 greml <0
439 vg 0.2464 greml <0
440 vg 0.2386 greml <0
441 vg 0.2211 greml <0
442 vg 0.2147 greml <0
443 vg 0.2416 greml <0
444 vg 0.2687 greml <0
445 vg 0.2057 greml <0
446 vg 0.2449 greml <0
447 vg 0.2082 greml <0
448 vg 0.2129 greml <0
449 vg 0.2135 greml <0
450 vg 0.2193 greml <0
451 vg 0.1859 greml <0
452 vg 0.2381 greml <0
453 vg 0.2544 greml <0
454 vg 0.2498 greml <0
455 vg 0.2 greml <0
456 vg 0.2096 greml <0
457 vg 0.2011 greml <0
458 vg 0.23 greml <0
459 vg 0.2564 greml <0
460 vg 0.2126 greml <0
461 vg 0.2282 greml <0
462 vg 0.2456 greml <0
463 vg 0.2084 greml <0
464 vg 0.2449 greml <0
465 vg 0.2137 greml <0
466 vg 0.2221 greml <0
467 vg 0.1861 greml <0
468 vg 0.2285 greml <0
469 vg 0.2238 greml <0
470 vg 0.1974 greml <0
471 vg 0.2563 greml <0
472 vg 0.2169 greml <0
473 vg 0.295 greml <0
474 vg 0.1947 greml <0
475 vg 0.2582 greml <0
476 vg 0.2083 greml <0
477 vg 0.214 greml <0
478 vg 0.2003 greml <0
479 vg 0.259 greml <0
480 vg 0.2192 greml <0
481 vg 0.2292 greml <0
482 vg 0.246 greml <0
483 vg 0.2193 greml <0
484 vg 0.2046 greml <0
485 vg 0.2346 greml <0
486 vg 0.196 greml <0
487 vg 0.1742 greml <0
488 vg 0.2182 greml <0
489 vg 0.2196 greml <0
490 vg 0.2165 greml <0
491 vg 0.2399 greml <0
492 vg 0.2268 greml <0
493 vg 0.187 greml <0
494 vg 0.217 greml <0
495 vg 0.2022 greml <0
496 vg 0.2007 greml <0
497 vg 0.2022 greml <0
498 vg 0.2451 greml <0
499 vg 0.2128 greml <0
500 vg 0.2449 greml <0
1 vt 0.2289 greml <0
2 vt 0.2472 greml <0
3 vt 0.2289 greml <0
4 vt 0.229 greml <0
5 vt 0.2225 greml <0
6 vt 0.2268 greml <0
7 vt 0.2192 greml <0
8 vt 0.2332 greml <0
9 vt 0.2292 greml <0
10 vt 0.2104 greml <0
11 vt 0.2312 greml <0
12 vt 0.2284 greml <0
13 vt 0.2252 greml <0
14 vt 0.2282 greml <0
15 vt 0.2478 greml <0
16 vt 0.1931 greml <0
17 vt 0.2143 greml <0
18 vt 0.2081 greml <0
19 vt 0.2282 greml <0
20 vt 0.2292 greml <0
21 vt 0.2568 greml <0
22 vt 0.2319 greml <0
23 vt 0.2353 greml <0
24 vt 0.2188 greml <0
25 vt 0.2342 greml <0
26 vt 0.2579 greml <0
27 vt 0.2428 greml <0
28 vt 0.233 greml <0
29 vt 0.2022 greml <0
30 vt 0.2263 greml <0
31 vt 0.2285 greml <0
32 vt 0.2416 greml <0
33 vt 0.2186 greml <0
34 vt 0.2426 greml <0
35 vt 0.2086 greml <0
36 vt 0.2223 greml <0
37 vt 0.2332 greml <0
38 vt 0.2201 greml <0
39 vt 0.2456 greml <0
40 vt 0.2205 greml <0
41 vt 0.2423 greml <0
42 vt 0.2276 greml <0
43 vt 0.2237 greml <0
44 vt 0.2014 greml <0
45 vt 0.2353 greml <0
46 vt 0.2309 greml <0
47 vt 0.222 greml <0
48 vt 0.2268 greml <0
49 vt 0.2254 greml <0
50 vt 0.2284 greml <0
51 vt 0.2187 greml <0
52 vt 0.2303 greml <0
53 vt 0.2316 greml <0
54 vt 0.2194 greml <0
55 vt 0.218 greml <0
56 vt 0.2201 greml <0
57 vt 0.2506 greml <0
58 vt 0.2411 greml <0
59 vt 0.2156 greml <0
60 vt 0.2424 greml <0
61 vt 0.2269 greml <0
62 vt 0.2143 greml <0
63 vt 0.2361 greml <0
64 vt 0.2312 greml <0
65 vt 0.2398 greml <0
66 vt 0.2043 greml <0
67 vt 0.2296 greml <0
68 vt 0.2229 greml <0
69 vt 0.224 greml <0
70 vt 0.1992 greml <0
71 vt 0.2507 greml <0
72 vt 0.2115 greml <0
73 vt 0.2057 greml <0
74 vt 0.2409 greml <0
75 vt 0.2285 greml <0
76 vt 0.2286 greml <0
77 vt 0.2431 greml <0
78 vt 0.2248 greml <0
79 vt 0.2372 greml <0
80 vt 0.229 greml <0
81 vt 0.2352 greml <0
82 vt 0.2417 greml <0
83 vt 0.2108 greml <0
84 vt 0.2008 greml <0
85 vt 0.2347 greml <0
86 vt 0.2232 greml <0
87 vt 0.21 greml <0
88 vt 0.2224 greml <0
89 vt 0.2183 greml <0
90 vt 0.2216 greml <0
91 vt 0.2263 greml <0
92 vt 0.2303 greml <0
93 vt 0.2305 greml <0
94 vt 0.2617 greml <0
95 vt 0.1984 greml <0
96 vt 0.2228 greml <0
97 vt 0.2122 greml <0
98 vt 0.2472 greml <0
99 vt 0.2158 greml <0
100 vt 0.2419 greml <0
101 vt 0.2361 greml <0
102 vt 0.2188 greml <0
103 vt 0.2203 greml <0
104 vt 0.2101 greml <0
105 vt 0.2342 greml <0
106 vt 0.2119 greml <0
107 vt 0.2056 greml <0
108 vt 0.2391 greml <0
109 vt 0.2209 greml <0
110 vt 0.2264 greml <0
111 vt 0.2108 greml <0
112 vt 0.2618 greml <0
113 vt 0.2231 greml <0
114 vt 0.2067 greml <0
115 vt 0.2326 greml <0
116 vt 0.2169 greml <0
117 vt 0.2064 greml <0
118 vt 0.1998 greml <0
119 vt 0.2027 greml <0
120 vt 0.236 greml <0
121 vt 0.2422 greml <0
122 vt 0.2415 greml <0
123 vt 0.225 greml <0
124 vt 0.2394 greml <0
125 vt 0.2634 greml <0
126 vt 0.2146 greml <0
127 vt 0.2317 greml <0
128 vt 0.2435 greml <0
129 vt 0.2322 greml <0
130 vt 0.2458 greml <0
131 vt 0.2009 greml <0
132 vt 0.2087 greml <0
133 vt 0.2337 greml <0
134 vt 0.2354 greml <0
135 vt 0.2231 greml <0
136 vt 0.2295 greml <0
137 vt 0.2312 greml <0
138 vt 0.235 greml <0
139 vt 0.2308 greml <0
140 vt 0.2161 greml <0
141 vt 0.2195 greml <0
142 vt 0.2154 greml <0
143 vt 0.2066 greml <0
144 vt 0.2296 greml <0
145 vt 0.2389 greml <0
146 vt 0.2122 greml <0
147 vt 0.2268 greml <0
148 vt 0.2208 greml <0
149 vt 0.2191 greml <0
150 vt 0.2319 greml <0
151 vt 0.2231 greml <0
152 vt 0.2368 greml <0
153 vt 0.2021 greml <0
154 vt 0.2247 greml <0
155 vt 0.2363 greml <0
156 vt 0.2255 greml <0
157 vt 0.2123 greml <0
158 vt 0.2335 greml <0
159 vt 0.2455 greml <0
160 vt 0.2234 greml <0
161 vt 0.2181 greml <0
162 vt 0.2402 greml <0
163 vt 0.2388 greml <0
164 vt 0.2263 greml <0
165 vt 0.2232 greml <0
166 vt 0.2088 greml <0
167 vt 0.2342 greml <0
168 vt 0.2566 greml <0
169 vt 0.2107 greml <0
170 vt 0.219 greml <0
171 vt 0.2448 greml <0
172 vt 0.2217 greml <0
173 vt 0.2355 greml <0
174 vt 0.2472 greml <0
175 vt 0.233 greml <0
176 vt 0.2298 greml <0
177 vt 0.2165 greml <0
178 vt 0.2489 greml <0
179 vt 0.2136 greml <0
180 vt 0.2401 greml <0
181 vt 0.2437 greml <0
182 vt 0.2064 greml <0
183 vt 0.2101 greml <0
184 vt 0.2362 greml <0
185 vt 0.2449 greml <0
186 vt 0.2258 greml <0
187 vt 0.229 greml <0
188 vt 0.2336 greml <0
189 vt 0.2328 greml <0
190 vt 0.2123 greml <0
191 vt 0.2371 greml <0
192 vt 0.2176 greml <0
193 vt 0.1855 greml <0
194 vt 0.2301 greml <0
195 vt 0.2426 greml <0
196 vt 0.2245 greml <0
197 vt 0.2609 greml <0
198 vt 0.2303 greml <0
199 vt 0.2551 greml <0
200 vt 0.2137 greml <0
201 vt 0.2232 greml <0
202 vt 0.2257 greml <0
203 vt 0.2306 greml <0
204 vt 0.2407 greml <0
205 vt 0.2229 greml <0
206 vt 0.2224 greml <0
207 vt 0.2237 greml <0
208 vt 0.2367 greml <0
209 vt 0.2368 greml <0
210 vt 0.234 greml <0
211 vt 0.2108 greml <0
212 vt 0.2271 greml <0
213 vt 0.24 greml <0
214 vt 0.2334 greml <0
215 vt 0.251 greml <0
216 vt 0.2429 greml <0
217 vt 0.2359 greml <0
218 vt 0.227 greml <0
219 vt 0.2243 greml <0
220 vt 0.2492 greml <0
221 vt 0.2389 greml <0
222 vt 0.23 greml <0
223 vt 0.2378 greml <0
224 vt 0.231 greml <0
225 vt 0.2124 greml <0
226 vt 0.2314 greml <0
227 vt 0.2319 greml <0
228 vt 0.2532 greml <0
229 vt 0.2142 greml <0
230 vt 0.2235 greml <0
231 vt 0.2388 greml <0
232 vt 0.2164 greml <0
233 vt 0.2076 greml <0
234 vt 0.2406 greml <0
235 vt 0.237 greml <0
236 vt 0.2316 greml <0
237 vt 0.251 greml <0
238 vt 0.2118 greml <0
239 vt 0.229 greml <0
240 vt 0.2123 greml <0
241 vt 0.2103 greml <0
242 vt 0.2262 greml <0
243 vt 0.2252 greml <0
244 vt 0.2317 greml <0
245 vt 0.2299 greml <0
246 vt 0.2328 greml <0
247 vt 0.2309 greml <0
248 vt 0.2223 greml <0
249 vt 0.2351 greml <0
250 vt 0.2174 greml <0
251 vt 0.2408 greml <0
252 vt 0.2153 greml <0
253 vt 0.2354 greml <0
254 vt 0.2411 greml <0
255 vt 0.2262 greml <0
256 vt 0.2301 greml <0
257 vt 0.2275 greml <0
258 vt 0.2119 greml <0
259 vt 0.2141 greml <0
260 vt 0.2399 greml <0
261 vt 0.23 greml <0
262 vt 0.2389 greml <0
263 vt 0.2386 greml <0
264 vt 0.2238 greml <0
265 vt 0.2266 greml <0
266 vt 0.2207 greml <0
267 vt 0.2418 greml <0
268 vt 0.2273 greml <0
269 vt 0.2375 greml <0
270 vt 0.2335 greml <0
271 vt 0.2359 greml <0
272 vt 0.2387 greml <0
273 vt 0.231 greml <0
274 vt 0.2291 greml <0
275 vt 0.2112 greml <0
276 vt 0.2233 greml <0
277 vt 0.2516 greml <0
278 vt 0.2566 greml <0
279 vt 0.224 greml <0
280 vt 0.2259 greml <0
281 vt 0.2216 greml <0
282 vt 0.2181 greml <0
283 vt 0.2495 greml <0
284 vt 0.2177 greml <0
285 vt 0.2198 greml <0
286 vt 0.2251 greml <0
287 vt 0.2291 greml <0
288 vt 0.2212 greml <0
289 vt 0.2448 greml <0
290 vt 0.2368 greml <0
291 vt 0.2352 greml <0
292 vt 0.248 greml <0
293 vt 0.2262 greml <0
294 vt 0.2446 greml <0
295 vt 0.2172 greml <0
296 vt 0.2407 greml <0
297 vt 0.2154 greml <0
298 vt 0.2242 greml <0
299 vt 0.2519 greml <0
300 vt 0.2261 greml <0
301 vt 0.2139 greml <0
302 vt 0.2439 greml <0
303 vt 0.2134 greml <0
304 vt 0.2353 greml <0
305 vt 0.2312 greml <0
306 vt 0.22 greml <0
307 vt 0.1978 greml <0
308 vt 0.2416 greml <0
309 vt 0.2447 greml <0
310 vt 0.2231 greml <0
311 vt 0.2266 greml <0
312 vt 0.2456 greml <0
313 vt 0.2091 greml <0
314 vt 0.2344 greml <0
315 vt 0.243 greml <0
316 vt 0.2296 greml <0
317 vt 0.2252 greml <0
318 vt 0.215 greml <0
319 vt 0.2184 greml <0
320 vt 0.2253 greml <0
321 vt 0.2529 greml <0
322 vt 0.2381 greml <0
323 vt 0.2113 greml <0
324 vt 0.2292 greml <0
325 vt 0.2138 greml <0
326 vt 0.2317 greml <0
327 vt 0.2366 greml <0
328 vt 0.2163 greml <0
329 vt 0.2494 greml <0
330 vt 0.2485 greml <0
331 vt 0.2327 greml <0
332 vt 0.235 greml <0
333 vt 0.2221 greml <0
334 vt 0.2304 greml <0
335 vt 0.2178 greml <0
336 vt 0.2225 greml <0
337 vt 0.2303 greml <0
338 vt 0.2335 greml <0
339 vt 0.2402 greml <0
340 vt 0.2097 greml <0
341 vt 0.2305 greml <0
342 vt 0.2372 greml <0
343 vt 0.2195 greml <0
344 vt 0.2182 greml <0
345 vt 0.2446 greml <0
346 vt 0.2232 greml <0
347 vt 0.2162 greml <0
348 vt 0.2339 greml <0
349 vt 0.2555 greml <0
350 vt 0.2359 greml <0
351 vt 0.2337 greml <0
352 vt 0.2525 greml <0
353 vt 0.2153 greml <0
354 vt 0.254 greml <0
355 vt 0.2248 greml <0
356 vt 0.2328 greml <0
357 vt 0.2137 greml <0
358 vt 0.2255 greml <0
359 vt 0.2387 greml <0
360 vt 0.2437 greml <0
361 vt 0.2108 greml <0
362 vt 0.2058 greml <0
363 vt 0.2276 greml <0
364 vt 0.2331 greml <0
365 vt 0.2209 greml <0
366 vt 0.2234 greml <0
367 vt 0.2289 greml <0
368 vt 0.2291 greml <0
369 vt 0.2419 greml <0
370 vt 0.2159 greml <0
371 vt 0.234 greml <0
372 vt 0.2273 greml <0
373 vt 0.219 greml <0
374 vt 0.2282 greml <0
375 vt 0.226 greml <0
376 vt 0.2412 greml <0
377 vt 0.2211 greml <0
378 vt 0.2215 greml <0
379 vt 0.2254 greml <0
380 vt 0.2241 greml <0
381 vt 0.2364 greml <0
382 vt 0.216 greml <0
383 vt 0.2254 greml <0
384 vt 0.2229 greml <0
385 vt 0.2123 greml <0
386 vt 0.2341 greml <0
387 vt 0.2137 greml <0
388 vt 0.2217 greml <0
389 vt 0.2212 greml <0
390 vt 0.2471 greml <0
391 vt 0.2197 greml <0
392 vt 0.2472 greml <0
393 vt 0.2561 greml <0
394 vt 0.2467 greml <0
395 vt 0.1929 greml <0
396 vt 0.2069 greml <0
397 vt 0.2503 greml <0
398 vt 0.2217 greml <0
399 vt 0.2423 greml <0
400 vt 0.2303 greml <0
401 vt 0.2095 greml <0
402 vt 0.2497 greml <0
403 vt 0.2282 greml <0
404 vt 0.233 greml <0
405 vt 0.2323 greml <0
406 vt 0.2516 greml <0
407 vt 0.2206 greml <0
408 vt 0.2057 greml <0
409 vt 0.2508 greml <0
410 vt 0.2207 greml <0
411 vt 0.2451 greml <0
412 vt 0.2395 greml <0
413 vt 0.2251 greml <0
414 vt 0.2083 greml <0
415 vt 0.2313 greml <0
416 vt 0.2106 greml <0
417 vt 0.2275 greml <0
418 vt 0.234 greml <0
419 vt 0.244 greml <0
420 vt 0.2436 greml <0
421 vt 0.2269 greml <0
422 vt 0.2401 greml <0
423 vt 0.2582 greml <0
424 vt 0.2303 greml <0
425 vt 0.2253 greml <0
426 vt 0.2195 greml <0
427 vt 0.227 greml <0
428 vt 0.2168 greml <0
429 vt 0.2188 greml <0
430 vt 0.2233 greml <0
431 vt 0.2481 greml <0
432 vt 0.2275 greml <0
433 vt 0.233 greml <0
434 vt 0.2507 greml <0
435 vt 0.237 greml <0
436 vt 0.2249 greml <0
437 vt 0.2214 greml <0
438 vt 0.2347 greml <0
439 vt 0.2146 greml <0
440 vt 0.2207 greml <0
441 vt 0.2411 greml <0
442 vt 0.2387 greml <0
443 vt 0.2249 greml <0
444 vt 0.2254 greml <0
445 vt 0.2336 greml <0
446 vt 0.1966 greml <0
447 vt 0.2272 greml <0
448 vt 0.2458 greml <0
449 vt 0.234 greml <0
450 vt 0.2389 greml <0
451 vt 0.2431 greml <0
452 vt 0.2186 greml <0
453 vt 0.2426 greml <0
454 vt 0.2087 greml <0
455 vt 0.2503 greml <0
456 vt 0.2398 greml <0
457 vt 0.2236 greml <0
458 vt 0.2274 greml <0
459 vt 0.2119 greml <0
460 vt 0.2327 greml <0
461 vt 0.23 greml <0
462 vt 0.2095 greml <0
463 vt 0.2353 greml <0
464 vt 0.2218 greml <0
465 vt 0.2289 greml <0
466 vt 0.223 greml <0
467 vt 0.2295 greml <0
468 vt 0.2093 greml <0
469 vt 0.2475 greml <0
470 vt 0.2299 greml <0
471 vt 0.2452 greml <0
472 vt 0.229 greml <0
473 vt 0.212 greml <0
474 vt 0.2267 greml <0
475 vt 0.2233 greml <0
476 vt 0.2444 greml <0
477 vt 0.2491 greml <0
478 vt 0.2327 greml <0
479 vt 0.2311 greml <0
480 vt 0.2451 greml <0
481 vt 0.2401 greml <0
482 vt 0.2042 greml <0
483 vt 0.2399 greml <0
484 vt 0.2309 greml <0
485 vt 0.2407 greml <0
486 vt 0.24 greml <0
487 vt 0.2362 greml <0
488 vt 0.25 greml <0
489 vt 0.2277 greml <0
490 vt 0.2157 greml <0
491 vt 0.2212 greml <0
492 vt 0.1987 greml <0
493 vt 0.2395 greml <0
494 vt 0.2295 greml <0
495 vt 0.243 greml <0
496 vt 0.214 greml <0
497 vt 0.2328 greml <0
498 vt 0.2354 greml <0
499 vt 0.2289 greml <0
500 vt 0.2196 greml <0
1 ve 0.2382 greml <0
2 ve 0.2098 greml <0
3 ve 0.225 greml <0
4 ve 0.2065 greml <0
5 ve 0.2411 greml <0
6 ve 0.1688 greml <0
7 ve 0.2253 greml <0
8 ve 0.2274 greml <0
9 ve 0.2306 greml <0
10 ve 0.2046 greml <0
11 ve 0.1891 greml <0
12 ve 0.2517 greml <0
13 ve 0.2042 greml <0
14 ve 0.2721 greml <0
15 ve 0.1792 greml <0
16 ve 0.2108 greml <0
17 ve 0.1922 greml <0
18 ve 0.2138 greml <0
19 ve 0.2045 greml <0
20 ve 0.2103 greml <0
21 ve 0.1859 greml <0
22 ve 0.218 greml <0
23 ve 0.2162 greml <0
24 ve 0.216 greml <0
25 ve 0.2067 greml <0
26 ve 0.1927 greml <0
27 ve 0.1841 greml <0
28 ve 0.1873 greml <0
29 ve 0.1982 greml <0
30 ve 0.1941 greml <0
31 ve 0.186 greml <0
32 ve 0.2276 greml <0
33 ve 0.1843 greml <0
34 ve 0.1775 greml <0
35 ve 0.191 greml <0
36 ve 0.1976 greml <0
37 ve 0.2058 greml <0
38 ve 0.1987 greml <0
39 ve 0.2277 greml <0
40 ve 0.1993 greml <0
41 ve 0.1976 greml <0
42 ve 0.1787 greml <0
43 ve 0.2271 greml <0
44 ve 0.2175 greml <0
45 ve 0.2001 greml <0
46 ve 0.2061 greml <0
47 ve 0.2222 greml <0
48 ve 0.1724 greml <0
49 ve 0.1972 greml <0
50 ve 0.1741 greml <0
51 ve 0.2001 greml <0
52 ve 0.2004 greml <0
53 ve 0.1776 greml <0
54 ve 0.1931 greml <0
55 ve 0.2417 greml <0
56 ve 0.2004 greml <0
57 ve 0.224 greml <0
58 ve 0.221 greml <0
59 ve 0.2235 greml <0
60 ve 0.1769 greml <0
61 ve 0.2174 greml <0
62 ve 0.1885 greml <0
63 ve 0.2112 greml <0
64 ve 0.1719 greml <0
65 ve 0.1734 greml <0
66 ve 0.2004 greml <0
67 ve 0.1725 greml <0
68 ve 0.1638 greml <0
69 ve 0.2144 greml <0
70 ve 0.2051 greml <0
71 ve 0.2176 greml <0
72 ve 0.2055 greml <0
73 ve 0.2062 greml <0
74 ve 0.2069 greml <0
75 ve 0.1832 greml <0
76 ve 0.1917 greml <0
77 ve 0.1682 greml <0
78 ve 0.2009 greml <0
79 ve 0.2075 greml <0
80 ve 0.2053 greml <0
81 ve 0.1961 greml <0
82 ve 0.1739 greml <0
83 ve 0.1883 greml <0
84 ve 0.1965 greml <0
85 ve 0.1774 greml <0
86 ve 0.2184 greml <0
87 ve 0.2004 greml <0
88 ve 0.1734 greml <0
89 ve 0.2205 greml <0
90 ve 0.2165 greml <0
91 ve 0.1912 greml <0
92 ve 0.1991 greml <0
93 ve 0.174 greml <0
94 ve 0.1887 greml <0
95 ve 0.2187 greml <0
96 ve 0.1689 greml <0
97 ve 0.2027 greml <0
98 ve 0.1777 greml <0
99 ve 0.2084 greml <0
100 ve 0.2297 greml <0
101 ve 0.1768 greml <0
102 ve 0.2156 greml <0
103 ve 0.2085 greml <0
104 ve 0.2515 greml <0
105 ve 0.2062 greml <0
106 ve 0.221 greml <0
107 ve 0.18 greml <0
108 ve 0.2208 greml <0
109 ve 0.2393 greml <0
110 ve 0.1823 greml <0
111 ve 0.1685 greml <0
112 ve 0.1934 greml <0
113 ve 0.2052 greml <0
114 ve 0.235 greml <0
115 ve 0.2499 greml <0
116 ve 0.1887 greml <0
117 ve 0.2224 greml <0
118 ve 0.2267 greml <0
119 ve 0.2041 greml <0
120 ve 0.2011 greml <0
121 ve 0.1935 greml <0
122 ve 0.2058 greml <0
123 ve 0.1803 greml <0
124 ve 0.1765 greml <0
125 ve 0.2345 greml <0
126 ve 0.2117 greml <0
127 ve 0.2071 greml <0
128 ve 0.1797 greml <0
129 ve 0.2194 greml <0
130 ve 0.1832 greml <0
131 ve 0.1682 greml <0
132 ve 0.1999 greml <0
133 ve 0.1934 greml <0
134 ve 0.1971 greml <0
135 ve 0.2186 greml <0
136 ve 0.1738 greml <0
137 ve 0.1902 greml <0
138 ve 0.223 greml <0
139 ve 0.1786 greml <0
140 ve 0.2119 greml <0
141 ve 0.2068 greml <0
142 ve 0.1738 greml <0
143 ve 0.1917 greml <0
144 ve 0.1895 greml <0
145 ve 0.1847 greml <0
146 ve 0.1804 greml <0
147 ve 0.1827 greml <0
148 ve 0.2099 greml <0
149 ve 0.21 greml <0
150 ve 0.1964 greml <0
151 ve 0.2012 greml <0
152 ve 0.2308 greml <0
153 ve 0.2256 greml <0
154 ve 0.2214 greml <0
155 ve 0.2012 greml <0
156 ve 0.202 greml <0
157 ve 0.1759 greml <0
158 ve 0.197 greml <0
159 ve 0.2079 greml <0
160 ve 0.1966 greml <0
161 ve 0.1601 greml <0
162 ve 0.2234 greml <0
163 ve 0.1938 greml <0
164 ve 0.1995 greml <0
165 ve 0.2033 greml <0
166 ve 0.2344 greml <0
167 ve 0.1998 greml <0
168 ve 0.1914 greml <0
169 ve 0.209 greml <0
170 ve 0.2033 greml <0
171 ve 0.1871 greml <0
172 ve 0.1945 greml <0
173 ve 0.1765 greml <0
174 ve 0.2285 greml <0
175 ve 0.2025 greml <0
176 ve 0.2031 greml <0
177 ve 0.1756 greml <0
178 ve 0.1928 greml <0
179 ve 0.2134 greml <0
180 ve 0.1919 greml <0
181 ve 0.1878 greml <0
182 ve 0.204 greml <0
183 ve 0.2563 greml <0
184 ve 0.1817 greml <0
185 ve 0.2117 greml <0
186 ve 0.1893 greml <0
187 ve 0.1807 greml <0
188 ve 0.1877 greml <0
189 ve 0.2138 greml <0
190 ve 0.1833 greml <0
191 ve 0.2005 greml <0
192 ve 0.229 greml <0
193 ve 0.1952 greml <0
194 ve 0.1848 greml <0
195 ve 0.2092 greml <0
196 ve 0.2249 greml <0
197 ve 0.2146 greml <0
198 ve 0.1863 greml <0
199 ve 0.2163 greml <0
200 ve 0.2299 greml <0
201 ve 0.2426 greml <0
202 ve 0.2217 greml <0
203 ve 0.2212 greml <0
204 ve 0.199 greml <0
205 ve 0.1822 greml <0
206 ve 0.1977 greml <0
207 ve 0.1842 greml <0
208 ve 0.2129 greml <0
209 ve 0.1654 greml <0
210 ve 0.2114 greml <0
211 ve 0.2506 greml <0
212 ve 0.1997 greml <0
213 ve 0.2048 greml <0
214 ve 0.1832 greml <0
215 ve 0.203 greml <0
216 ve 0.1764 greml <0
217 ve 0.2331 greml <0
218 ve 0.2146 greml <0
219 ve 0.1955 greml <0
220 ve 0.2152 greml <0
221 ve 0.1819 greml <0
222 ve 0.2066 greml <0
223 ve 0.2332 greml <0
224 ve 0.1812 greml <0
225 ve 0.1846 greml <0
226 ve 0.2136 greml <0
227 ve 0.2246 greml <0
228 ve 0.208 greml <0
229 ve 0.2313 greml <0
230 ve 0.1834 greml <0
231 ve 0.243 greml <0
232 ve 0.2182 greml <0
233 ve 0.223 greml <0
234 ve 0.1824 greml <0
235 ve 0.1717 greml <0
236 ve 0.1937 greml <0
237 ve 0.2177 greml <0
238 ve 0.1709 greml <0
239 ve 0.1938 greml <0
240 ve 0.2237 greml <0
241 ve 0.2203 greml <0
242 ve 0.1849 greml <0
243 ve 0.2042 greml <0
244 ve 0.1992 greml <0
245 ve 0.2053 greml <0
246 ve 0.1638 greml <0
247 ve 0.2563 greml <0
248 ve 0.1758 greml <0
249 ve 0.2062 greml <0
250 ve 0.1994 greml <0
251 ve 0.1872 greml <0
252 ve 0.1768 greml <0
253 ve 0.1909 greml <0
254 ve 0.2236 greml <0
255 ve 0.1639 greml <0
256 ve 0.258 greml <0
257 ve 0.1984 greml <0
258 ve 0.206 greml <0
259 ve 0.2004 greml <0
260 ve 0.2026 greml <0
261 ve 0.2264 greml <0
262 ve 0.1973 greml <0
263 ve 0.2099 greml <0
264 ve 0.2229 greml <0
265 ve 0.2248 greml <0
266 ve 0.2428 greml <0
267 ve 0.1814 greml <0
268 ve 0.1798 greml <0
269 ve 0.2168 greml <0
270 ve 0.2096 greml <0
271 ve 0.1956 greml <0
272 ve 0.2041 greml <0
273 ve 0.2005 greml <0
274 ve 0.2048 greml <0
275 ve 0.2243 greml <0
276 ve 0.1877 greml <0
277 ve 0.2038 greml <0
278 ve 0.2044 greml <0
279 ve 0.2006 greml <0
280 ve 0.2368 greml <0
281 ve 0.2332 greml <0
282 ve 0.1753 greml <0
283 ve 0.1952 greml <0
284 ve 0.2181 greml <0
285 ve 0.2269 greml <0
286 ve 0.1884 greml <0
287 ve 0.1926 greml <0
288 ve 0.2291 greml <0
289 ve 0.2094 greml <0
290 ve 0.1953 greml <0
291 ve 0.1815 greml <0
292 ve 0.1887 greml <0
293 ve 0.1686 greml <0
294 ve 0.2037 greml <0
295 ve 0.2063 greml <0
296 ve 0.185 greml <0
297 ve 0.202 greml <0
298 ve 0.1945 greml <0
299 ve 0.1883 greml <0
300 ve 0.2244 greml <0
301 ve 0.185 greml <0
302 ve 0.2097 greml <0
303 ve 0.2122 greml <0
304 ve 0.171 greml <0
305 ve 0.1899 greml <0
306 ve 0.2059 greml <0
307 ve 0.2208 greml <0
308 ve 0.219 greml <0
309 ve 0.1824 greml <0
310 ve 0.2259 greml <0
311 ve 0.1747 greml <0
312 ve 0.1814 greml <0
313 ve 0.1899 greml <0
314 ve 0.2094 greml <0
315 ve 0.2048 greml <0
316 ve 0.2114 greml <0
317 ve 0.1939 greml <0
318 ve 0.2139 greml <0
319 ve 0.1909 greml <0
320 ve 0.1744 greml <0
321 ve 0.1928 greml <0
322 ve 0.2397 greml <0
323 ve 0.2057 greml <0
324 ve 0.219 greml <0
325 ve 0.1881 greml <0
326 ve 0.2001 greml <0
327 ve 0.2286 greml <0
328 ve 0.2403 greml <0
329 ve 0.2321 greml <0
330 ve 0.1865 greml <0
331 ve 0.2128 greml <0
332 ve 0.192 greml <0
333 ve 0.2101 greml <0
334 ve 0.1955 greml <0
335 ve 0.1878 greml <0
336 ve 0.1874 greml <0
337 ve 0.2062 greml <0
338 ve 0.2137 greml <0
339 ve 0.2505 greml <0
340 ve 0.2441 greml <0
341 ve 0.1523 greml <0
342 ve 0.2015 greml <0
343 ve 0.2019 greml <0
344 ve 0.2018 greml <0
345 ve 0.1879 greml <0
346 ve 0.2454 greml <0
347 ve 0.1975 greml <0
348 ve 0.2028 greml <0
349 ve 0.1841 greml <0
350 ve 0.2351 greml <0
351 ve 0.239 greml <0
352 ve 0.1967 greml <0
353 ve 0.2382 greml <0
354 ve 0.2025 greml <0
355 ve 0.1986 greml <0
356 ve 0.2095 greml <0
357 ve 0.2131 greml <0
358 ve 0.2256 greml <0
359 ve 0.1762 greml <0
360 ve 0.1659 greml <0
361 ve 0.1821 greml <0
362 ve 0.1942 greml <0
363 ve 0.2161 greml <0
364 ve 0.255 greml <0
365 ve 0.2444 greml <0
366 ve 0.249 greml <0
367 ve 0.2342 greml <0
368 ve 0.2299 greml <0
369 ve 0.1972 greml <0
370 ve 0.2251 greml <0
371 ve 0.2161 greml <0
372 ve 0.208 greml <0
373 ve 0.2023 greml <0
374 ve 0.2059 greml <0
375 ve 0.2022 greml <0
376 ve 0.1715 greml <0
377 ve 0.2059 greml <0
378 ve 0.2456 greml <0
379 ve 0.2459 greml <0
380 ve 0.1677 greml <0
381 ve 0.2214 greml <0
382 ve 0.2237 greml <0
383 ve 0.2101 greml <0
384 ve 0.217 greml <0
385 ve 0.1922 greml <0
386 ve 0.2256 greml <0
387 ve 0.207 greml <0
388 ve 0.2184 greml <0
389 ve 0.1926 greml <0
390 ve 0.1943 greml <0
391 ve 0.1965 greml <0
392 ve 0.2312 greml <0
393 ve 0.186 greml <0
394 ve 0.1906 greml <0
395 ve 0.2374 greml <0
396 ve 0.1815 greml <0
397 ve 0.2326 greml <0
398 ve 0.2036 greml <0
399 ve 0.1984 greml <0
400 ve 0.2176 greml <0
401 ve 0.2163 greml <0
402 ve 0.2131 greml <0
403 ve 0.1949 greml <0
404 ve 0.2109 greml <0
405 ve 0.1889 greml <0
406 ve 0.1737 greml <0
407 ve 0.1903 greml <0
408 ve 0.2023 greml <0
409 ve 0.2 greml <0
410 ve 0.1917 greml <0
411 ve 0.2454 greml <0
412 ve 0.2166 greml <0
413 ve 0.2404 greml <0
414 ve 0.1769 greml <0
415 ve 0.1995 greml <0
416 ve 0.1693 greml <0
417 ve 0.2341 greml <0
418 ve 0.2156 greml <0
419 ve 0.1743 greml <0
420 ve 0.2217 greml <0
421 ve 0.2259 greml <0
422 ve 0.1841 greml <0
423 ve 0.2108 greml <0
424 ve 0.173 greml <0
425 ve 0.21 greml <0
426 ve 0.189 greml <0
427 ve 0.192 greml <0
428 ve 0.1933 greml <0
429 ve 0.1992 greml <0
430 ve 0.211 greml <0
431 ve 0.2212 greml <0
432 ve 0.2062 greml <0
433 ve 0.2134 greml <0
434 ve 0.1823 greml <0
435 ve 0.2366 greml <0
436 ve 0.1766 greml <0
437 ve 0.2034 greml <0
438 ve 0.1952 greml <0
439 ve 0.1906 greml <0
440 ve 0.1891 greml <0
441 ve 0.1849 greml <0
442 ve 0.193 greml <0
443 ve 0.1847 greml <0
444 ve 0.1537 greml <0
445 ve 0.1964 greml <0
446 ve 0.1901 greml <0
447 ve 0.2025 greml <0
448 ve 0.2135 greml <0
449 ve 0.2083 greml <0
450 ve 0.1981 greml <0
451 ve 0.2167 greml <0
452 ve 0.202 greml <0
453 ve 0.1782 greml <0
454 ve 0.2071 greml <0
455 ve 0.2113 greml <0
456 ve 0.219 greml <0
457 ve 0.2102 greml <0
458 ve 0.1855 greml <0
459 ve 0.1769 greml <0
460 ve 0.2287 greml <0
461 ve 0.1931 greml <0
462 ve 0.2009 greml <0
463 ve 0.2016 greml <0
464 ve 0.1994 greml <0
465 ve 0.1915 greml <0
466 ve 0.2049 greml <0
467 ve 0.232 greml <0
468 ve 0.2073 greml <0
469 ve 0.1921 greml <0
470 ve 0.2135 greml <0
471 ve 0.1646 greml <0
472 ve 0.2066 greml <0
473 ve 0.1695 greml <0
474 ve 0.2278 greml <0
475 ve 0.1723 greml <0
476 ve 0.1892 greml <0
477 ve 0.1883 greml <0
478 ve 0.2166 greml <0
479 ve 0.1604 greml <0
480 ve 0.1873 greml <0
481 ve 0.1903 greml <0
482 ve 0.1758 greml <0
483 ve 0.1899 greml <0
484 ve 0.2081 greml <0
485 ve 0.1652 greml <0
486 ve 0.2259 greml <0
487 ve 0.2389 greml <0
488 ve 0.1964 greml <0
489 ve 0.1957 greml <0
490 ve 0.213 greml <0
491 ve 0.2 greml <0
492 ve 0.2123 greml <0
493 ve 0.2213 greml <0
494 ve 0.2197 greml <0
495 ve 0.2143 greml <0
496 ve 0.2288 greml <0
497 ve 0.2168 greml <0
498 ve 0.185 greml <0
499 ve 0.2103 greml <0
500 ve 0.1902 greml <0
