# Supplementary material for: CORE GREML for estimating covariance between random effects in linear mixed models for complex trait analyses
Source: Nat Commun. 2020 Aug 21;11:4208. doi: 10.1038/s41467-020-18085-5 (PMC7442840; doi:10.1038/s41467-020-18085-5)
Supplement: Supplementary file 4 — Source Data [file 41467_2020_18085_MOESM4_ESM.zip › source_data_for_figures/SupplementaryFig_3_source_data.txt]

trial mod mod_par est cov
1 greml ve 0.1772 >0
2 greml ve 0.2011 >0
3 greml ve 0.2037 >0
4 greml ve 0.2048 >0
5 greml ve 0.2668 >0
6 greml ve 0.1722 >0
7 greml ve 0.1878 >0
8 greml ve 0.2082 >0
9 greml ve 0.2068 >0
10 greml ve 0.223 >0
11 greml ve 0.1977 >0
12 greml ve 0.1696 >0
13 greml ve 0.169 >0
14 greml ve 0.2139 >0
15 greml ve 0.1668 >0
16 greml ve 0.2173 >0
17 greml ve 0.2455 >0
18 greml ve 0.2039 >0
19 greml ve 0.2251 >0
20 greml ve 0.2161 >0
21 greml ve 0.1936 >0
22 greml ve 0.203 >0
23 greml ve 0.2522 >0
24 greml ve 0.2088 >0
25 greml ve 0.2766 >0
26 greml ve 0.2506 >0
27 greml ve 0.1519 >0
28 greml ve 0.151 >0
29 greml ve 0.2478 >0
30 greml ve 0.2493 >0
31 greml ve 0.3338 >0
32 greml ve 0.1946 >0
33 greml ve 0.1367 >0
34 greml ve 0.1962 >0
35 greml ve 0.1282 >0
36 greml ve 0.1556 >0
37 greml ve 0.2524 >0
38 greml ve 0.1556 >0
39 greml ve 0.2236 >0
40 greml ve 0.1852 >0
41 greml ve 0.2148 >0
42 greml ve 0.1681 >0
43 greml ve 0.2334 >0
44 greml ve 0.2942 >0
45 greml ve 0.2053 >0
46 greml ve 0.263 >0
47 greml ve 0.1574 >0
48 greml ve 0.2344 >0
49 greml ve 0.2202 >0
50 greml ve 0.1584 >0
51 greml ve 0.1324 >0
52 greml ve 0.1814 >0
53 greml ve 0.1911 >0
54 greml ve 0.2002 >0
55 greml ve 0.1912 >0
56 greml ve 0.2547 >0
57 greml ve 0.2057 >0
58 greml ve 0.2168 >0
59 greml ve 0.2647 >0
60 greml ve 0.1725 >0
61 greml ve 0.2168 >0
62 greml ve 0.2286 >0
63 greml ve 0.1898 >0
64 greml ve 0.2681 >0
65 greml ve 0.1887 >0
66 greml ve 0.2226 >0
67 greml ve 0.2482 >0
68 greml ve 0.2329 >0
69 greml ve 0.2108 >0
70 greml ve 0.2479 >0
71 greml ve 0.267 >0
72 greml ve 0.2538 >0
73 greml ve 0.246 >0
74 greml ve 0.2339 >0
75 greml ve 0.2127 >0
76 greml ve 0.2247 >0
77 greml ve 0.1544 >0
78 greml ve 0.2529 >0
79 greml ve 0.1367 >0
80 greml ve 0.1892 >0
81 greml ve 0.275 >0
82 greml ve 0.1703 >0
83 greml ve 0.139 >0
84 greml ve 0.2076 >0
85 greml ve 0.2519 >0
86 greml ve 0.186 >0
87 greml ve 0.1947 >0
88 greml ve 0.1275 >0
89 greml ve 0.2841 >0
90 greml ve 0.212 >0
91 greml ve 0.2247 >0
92 greml ve 0.195 >0
93 greml ve 0.2135 >0
94 greml ve 0.2461 >0
95 greml ve 0.2188 >0
96 greml ve 0.1922 >0
97 greml ve 0.2345 >0
98 greml ve 0.2824 >0
99 greml ve 0.1817 >0
100 greml ve 0.2643 >0
101 greml ve 0.2165 >0
102 greml ve 0.253 >0
103 greml ve 0.1949 >0
104 greml ve 0.2194 >0
105 greml ve 0.2666 >0
106 greml ve 0.1978 >0
107 greml ve 0.1309 >0
108 greml ve 0.1722 >0
109 greml ve 0.2225 >0
110 greml ve 0.1772 >0
111 greml ve 0.1608 >0
112 greml ve 0.1497 >0
113 greml ve 0.2232 >0
114 greml ve 0.2584 >0
115 greml ve 0.185 >0
116 greml ve 0.1838 >0
117 greml ve 0.1709 >0
118 greml ve 0.228 >0
119 greml ve 0.0654 >0
120 greml ve 0.2182 >0
121 greml ve 0.1579 >0
122 greml ve 0.1792 >0
123 greml ve 0.223 >0
124 greml ve 0.1763 >0
125 greml ve 0.2141 >0
126 greml ve 0.2272 >0
127 greml ve 0.2674 >0
128 greml ve 0.2453 >0
129 greml ve 0.1982 >0
130 greml ve 0.3026 >0
131 greml ve 0.174 >0
132 greml ve 0.1814 >0
133 greml ve 0.1877 >0
134 greml ve 0.1925 >0
135 greml ve 0.2132 >0
136 greml ve 0.2095 >0
137 greml ve 0.1951 >0
138 greml ve 0.2272 >0
139 greml ve 0.1776 >0
140 greml ve 0.163 >0
141 greml ve 0.1879 >0
142 greml ve 0.2015 >0
143 greml ve 0.1938 >0
144 greml ve 0.1908 >0
145 greml ve 0.2424 >0
146 greml ve 0.2099 >0
147 greml ve 0.0886 >0
148 greml ve 0.2371 >0
149 greml ve 0.1669 >0
150 greml ve 0.2384 >0
151 greml ve 0.2184 >0
152 greml ve 0.2212 >0
153 greml ve 0.1409 >0
154 greml ve 0.194 >0
155 greml ve 0.2076 >0
156 greml ve 0.2236 >0
157 greml ve 0.2538 >0
158 greml ve 0.2489 >0
159 greml ve 0.2607 >0
160 greml ve 0.2175 >0
161 greml ve 0.2184 >0
162 greml ve 0.2582 >0
163 greml ve 0.2116 >0
164 greml ve 0.285 >0
165 greml ve 0.2481 >0
166 greml ve 0.1454 >0
167 greml ve 0.2416 >0
168 greml ve 0.2085 >0
169 greml ve 0.2163 >0
170 greml ve 0.1969 >0
171 greml ve 0.2104 >0
172 greml ve 0.1615 >0
173 greml ve 0.2212 >0
174 greml ve 0.2248 >0
175 greml ve 0.2587 >0
176 greml ve 0.2407 >0
177 greml ve 0.1895 >0
178 greml ve 0.2301 >0
179 greml ve 0.2227 >0
180 greml ve 0.2344 >0
181 greml ve 0.1703 >0
182 greml ve 0.2697 >0
183 greml ve 0.1465 >0
184 greml ve 0.1819 >0
185 greml ve 0.2109 >0
186 greml ve 0.115 >0
187 greml ve 0.1966 >0
188 greml ve 0.2412 >0
189 greml ve 0.2315 >0
190 greml ve 0.1474 >0
191 greml ve 0.2185 >0
192 greml ve 0.2054 >0
193 greml ve 0.2646 >0
194 greml ve 0.1721 >0
195 greml ve 0.1561 >0
196 greml ve 0.1193 >0
197 greml ve 0.2248 >0
198 greml ve 0.1637 >0
199 greml ve 0.2125 >0
200 greml ve 0.2619 >0
201 greml ve 0.1978 >0
202 greml ve 0.2363 >0
203 greml ve 0.1785 >0
204 greml ve 0.2573 >0
205 greml ve 0.1967 >0
206 greml ve 0.2305 >0
207 greml ve 0.1658 >0
208 greml ve 0.3255 >0
209 greml ve 0.223 >0
210 greml ve 0.2217 >0
211 greml ve 0.2456 >0
212 greml ve 0.2476 >0
213 greml ve 0.2115 >0
214 greml ve 0.2067 >0
215 greml ve 0.1489 >0
216 greml ve 0.2124 >0
217 greml ve 0.2041 >0
218 greml ve 0.2601 >0
219 greml ve 0.1484 >0
220 greml ve 0.2676 >0
221 greml ve 0.191 >0
222 greml ve 0.2233 >0
223 greml ve 0.1162 >0
224 greml ve 0.2039 >0
225 greml ve 0.1082 >0
226 greml ve 0.2223 >0
227 greml ve 0.285 >0
228 greml ve 0.1732 >0
229 greml ve 0.1746 >0
230 greml ve 0.1731 >0
231 greml ve 0.2185 >0
232 greml ve 0.2215 >0
233 greml ve 0.3263 >0
234 greml ve 0.2784 >0
235 greml ve 0.1932 >0
236 greml ve 0.1899 >0
237 greml ve 0.2207 >0
238 greml ve 0.1611 >0
239 greml ve 0.2016 >0
240 greml ve 0.2203 >0
241 greml ve 0.1812 >0
242 greml ve 0.1941 >0
243 greml ve 0.2814 >0
244 greml ve 0.1884 >0
245 greml ve 0.207 >0
246 greml ve 0.22 >0
247 greml ve 0.223 >0
248 greml ve 0.1338 >0
249 greml ve 0.2295 >0
250 greml ve 0.2037 >0
251 greml ve 0.1856 >0
252 greml ve 0.1544 >0
253 greml ve 0.2268 >0
254 greml ve 0.2227 >0
255 greml ve 0.2192 >0
256 greml ve 0.1964 >0
257 greml ve 0.2097 >0
258 greml ve 0.271 >0
259 greml ve 0.2244 >0
260 greml ve 0.2157 >0
261 greml ve 0.137 >0
262 greml ve 0.1829 >0
263 greml ve 0.1696 >0
264 greml ve 0.1729 >0
265 greml ve 0.1862 >0
266 greml ve 0.1802 >0
267 greml ve 0.2293 >0
268 greml ve 0.184 >0
269 greml ve 0.2091 >0
270 greml ve 0.1861 >0
271 greml ve 0.291 >0
272 greml ve 0.1941 >0
273 greml ve 0.2617 >0
274 greml ve 0.2559 >0
275 greml ve 0.2436 >0
276 greml ve 0.1556 >0
277 greml ve 0.2236 >0
278 greml ve 0.2493 >0
279 greml ve 0.1803 >0
280 greml ve 0.1945 >0
281 greml ve 0.2763 >0
282 greml ve 0.1514 >0
283 greml ve 0.2905 >0
284 greml ve 0.2557 >0
285 greml ve 0.1684 >0
286 greml ve 0.1701 >0
287 greml ve 0.1793 >0
288 greml ve 0.1918 >0
289 greml ve 0.2371 >0
290 greml ve 0.15 >0
291 greml ve 0.2123 >0
292 greml ve 0.2409 >0
293 greml ve 0.2487 >0
294 greml ve 0.1994 >0
295 greml ve 0.1926 >0
296 greml ve 0.2217 >0
297 greml ve 0.2786 >0
298 greml ve 0.2547 >0
299 greml ve 0.2575 >0
300 greml ve 0.2467 >0
301 greml ve 0.1418 >0
302 greml ve 0.2877 >0
303 greml ve 0.2628 >0
304 greml ve 0.1593 >0
305 greml ve 0.2503 >0
306 greml ve 0.2819 >0
307 greml ve 0.1701 >0
308 greml ve 0.2371 >0
309 greml ve 0.238 >0
310 greml ve 0.2058 >0
311 greml ve 0.2197 >0
312 greml ve 0.1742 >0
313 greml ve 0.1268 >0
314 greml ve 0.2255 >0
315 greml ve 0.2105 >0
316 greml ve 0.1725 >0
317 greml ve 0.1892 >0
318 greml ve 0.2274 >0
319 greml ve 0.1667 >0
320 greml ve 0.2363 >0
321 greml ve 0.2093 >0
322 greml ve 0.2351 >0
323 greml ve 0.2078 >0
324 greml ve 0.2591 >0
325 greml ve 0.1426 >0
326 greml ve 0.19 >0
327 greml ve 0.11 >0
328 greml ve 0.2538 >0
329 greml ve 0.2596 >0
330 greml ve 0.216 >0
331 greml ve 0.2169 >0
332 greml ve 0.2267 >0
333 greml ve 0.1609 >0
334 greml ve 0.249 >0
335 greml ve 0.1609 >0
336 greml ve 0.2404 >0
337 greml ve 0.1872 >0
338 greml ve 0.2012 >0
339 greml ve 0.2522 >0
340 greml ve 0.1994 >0
341 greml ve 0.1055 >0
342 greml ve 0.1447 >0
343 greml ve 0.1441 >0
344 greml ve 0.1682 >0
345 greml ve 0.3098 >0
346 greml ve 0.2468 >0
347 greml ve 0.1603 >0
348 greml ve 0.3251 >0
349 greml ve 0.2758 >0
350 greml ve 0.276 >0
351 greml ve 0.262 >0
352 greml ve 0.2616 >0
353 greml ve 0.1411 >0
354 greml ve 0.2165 >0
355 greml ve 0.1792 >0
356 greml ve 0.2531 >0
357 greml ve 0.2407 >0
358 greml ve 0.1891 >0
359 greml ve 0.223 >0
360 greml ve 0.2482 >0
361 greml ve 0.2432 >0
362 greml ve 0.147 >0
363 greml ve 0.224 >0
364 greml ve 0.1945 >0
365 greml ve 0.1137 >0
366 greml ve 0.2487 >0
367 greml ve 0.1966 >0
368 greml ve 0.2731 >0
369 greml ve 0.2205 >0
370 greml ve 0.2122 >0
371 greml ve 0.2624 >0
372 greml ve 0.1998 >0
373 greml ve 0.2096 >0
374 greml ve 0.2679 >0
375 greml ve 0.2664 >0
376 greml ve 0.0748 >0
377 greml ve 0.2188 >0
378 greml ve 0.216 >0
379 greml ve 0.3031 >0
380 greml ve 0.204 >0
381 greml ve 0.1962 >0
382 greml ve 0.2104 >0
383 greml ve 0.1664 >0
384 greml ve 0.202 >0
385 greml ve 0.1731 >0
386 greml ve 0.1591 >0
387 greml ve 0.2675 >0
388 greml ve 0.1834 >0
389 greml ve 0.1996 >0
390 greml ve 0.2462 >0
391 greml ve 0.2788 >0
392 greml ve 0.2154 >0
393 greml ve 0.1591 >0
394 greml ve 0.2361 >0
395 greml ve 0.1744 >0
396 greml ve 0.2093 >0
397 greml ve 0.2312 >0
398 greml ve 0.1309 >0
399 greml ve 0.1857 >0
400 greml ve 0.2583 >0
401 greml ve 0.139 >0
402 greml ve 0.1921 >0
403 greml ve 0.1802 >0
404 greml ve 0.1911 >0
405 greml ve 0.09 >0
406 greml ve 0.1509 >0
407 greml ve 0.0708 >0
408 greml ve 0.2673 >0
409 greml ve 0.1841 >0
410 greml ve 0.1691 >0
411 greml ve 0.2456 >0
412 greml ve 0.2244 >0
413 greml ve 0.2252 >0
414 greml ve 0.1878 >0
415 greml ve 0.1844 >0
416 greml ve 0.1755 >0
417 greml ve 0.2555 >0
418 greml ve 0.2744 >0
419 greml ve 0.165 >0
420 greml ve 0.2392 >0
421 greml ve 0.2591 >0
422 greml ve 0.2549 >0
423 greml ve 0.2744 >0
424 greml ve 0.225 >0
425 greml ve 0.3014 >0
426 greml ve 0.3102 >0
427 greml ve 0.1679 >0
428 greml ve 0.1741 >0
429 greml ve 0.2397 >0
430 greml ve 0.2598 >0
431 greml ve 0.1546 >0
432 greml ve 0.1414 >0
433 greml ve 0.2035 >0
434 greml ve 0.2036 >0
435 greml ve 0.1765 >0
436 greml ve 0.1537 >0
437 greml ve 0.1564 >0
438 greml ve 0.1861 >0
439 greml ve 0.2595 >0
440 greml ve 0.1824 >0
441 greml ve 0.1597 >0
442 greml ve 0.1691 >0
443 greml ve 0.2233 >0
444 greml ve 0.1842 >0
445 greml ve 0.1393 >0
446 greml ve 0.1249 >0
447 greml ve 0.2725 >0
448 greml ve 0.2563 >0
449 greml ve 0.1786 >0
450 greml ve 0.2428 >0
451 greml ve 0.1595 >0
452 greml ve 0.2763 >0
453 greml ve 0.2257 >0
454 greml ve 0.2583 >0
455 greml ve 0.233 >0
456 greml ve 0.2246 >0
457 greml ve 0.1672 >0
458 greml ve 0.1503 >0
459 greml ve 0.3022 >0
460 greml ve 0.1475 >0
461 greml ve 0.1915 >0
462 greml ve 0.2266 >0
463 greml ve 0.2814 >0
464 greml ve 0.2574 >0
465 greml ve 0.212 >0
466 greml ve 0.1588 >0
467 greml ve 0.2699 >0
468 greml ve 0.274 >0
469 greml ve 0.1731 >0
470 greml ve 0.2571 >0
471 greml ve 0.1969 >0
472 greml ve 0.1663 >0
473 greml ve 0.2027 >0
474 greml ve 0.2215 >0
475 greml ve 0.1941 >0
476 greml ve 0.1641 >0
477 greml ve 0.2672 >0
478 greml ve 0.2705 >0
479 greml ve 0.1426 >0
480 greml ve 0.2056 >0
481 greml ve 0.1897 >0
482 greml ve 0.2405 >0
483 greml ve 0.2468 >0
484 greml ve 0.2295 >0
485 greml ve 0.0692 >0
486 greml ve 0.2922 >0
487 greml ve 0.2912 >0
488 greml ve 0.2438 >0
489 greml ve 0.143 >0
490 greml ve 0.1541 >0
491 greml ve 0.2555 >0
492 greml ve 0.2454 >0
493 greml ve 0.264 >0
494 greml ve 0.1693 >0
495 greml ve 0.2953 >0
496 greml ve 0.1794 >0
497 greml ve 0.2836 >0
498 greml ve 0.1815 >0
499 greml ve 0.2289 >0
500 greml ve 0.1829 >0
1 coregreml ve 0.1724 >0
2 coregreml ve 0.1984 >0
3 coregreml ve 0.1955 >0
4 coregreml ve 0.1971 >0
5 coregreml ve 0.2573 >0
6 coregreml ve 0.1644 >0
7 coregreml ve 0.1832 >0
8 coregreml ve 0.2001 >0
9 coregreml ve 0.1926 >0
10 coregreml ve 0.2131 >0
11 coregreml ve 0.1866 >0
12 coregreml ve 0.1545 >0
13 coregreml ve 0.1601 >0
14 coregreml ve 0.2037 >0
15 coregreml ve 0.162 >0
16 coregreml ve 0.2059 >0
17 coregreml ve 0.2421 >0
18 coregreml ve 0.1938 >0
19 coregreml ve 0.2146 >0
20 coregreml ve 0.2047 >0
21 coregreml ve 0.1884 >0
22 coregreml ve 0.1924 >0
23 coregreml ve 0.2505 >0
24 coregreml ve 0.206 >0
25 coregreml ve 0.2695 >0
26 coregreml ve 0.2386 >0
27 coregreml ve 0.1421 >0
28 coregreml ve 0.1383 >0
29 coregreml ve 0.2443 >0
30 coregreml ve 0.2382 >0
31 coregreml ve 0.3245 >0
32 coregreml ve 0.187 >0
33 coregreml ve 0.1275 >0
34 coregreml ve 0.1842 >0
35 coregreml ve 0.1233 >0
36 coregreml ve 0.1377 >0
37 coregreml ve 0.242 >0
38 coregreml ve 0.155 >0
39 coregreml ve 0.227 >0
40 coregreml ve 0.1727 >0
41 coregreml ve 0.2107 >0
42 coregreml ve 0.1586 >0
43 coregreml ve 0.222 >0
44 coregreml ve 0.2823 >0
45 coregreml ve 0.2004 >0
46 coregreml ve 0.2543 >0
47 coregreml ve 0.1552 >0
48 coregreml ve 0.2194 >0
49 coregreml ve 0.2037 >0
50 coregreml ve 0.1439 >0
51 coregreml ve 0.1213 >0
52 coregreml ve 0.1747 >0
53 coregreml ve 0.1895 >0
54 coregreml ve 0.1893 >0
55 coregreml ve 0.1792 >0
56 coregreml ve 0.2492 >0
57 coregreml ve 0.1995 >0
58 coregreml ve 0.2054 >0
59 coregreml ve 0.2552 >0
60 coregreml ve 0.1655 >0
61 coregreml ve 0.2112 >0
62 coregreml ve 0.2151 >0
63 coregreml ve 0.1852 >0
64 coregreml ve 0.2608 >0
65 coregreml ve 0.1833 >0
66 coregreml ve 0.22 >0
67 coregreml ve 0.2436 >0
68 coregreml ve 0.2222 >0
69 coregreml ve 0.2101 >0
70 coregreml ve 0.2508 >0
71 coregreml ve 0.2641 >0
72 coregreml ve 0.2466 >0
73 coregreml ve 0.2428 >0
74 coregreml ve 0.226 >0
75 coregreml ve 0.2055 >0
76 coregreml ve 0.2128 >0
77 coregreml ve 0.1409 >0
78 coregreml ve 0.2459 >0
79 coregreml ve 0.1268 >0
80 coregreml ve 0.1778 >0
81 coregreml ve 0.2716 >0
82 coregreml ve 0.1609 >0
83 coregreml ve 0.1236 >0
84 coregreml ve 0.1956 >0
85 coregreml ve 0.2503 >0
86 coregreml ve 0.1755 >0
87 coregreml ve 0.1868 >0
88 coregreml ve 0.1128 >0
89 coregreml ve 0.28 >0
90 coregreml ve 0.2136 >0
91 coregreml ve 0.2145 >0
92 coregreml ve 0.188 >0
93 coregreml ve 0.2011 >0
94 coregreml ve 0.2443 >0
95 coregreml ve 0.2069 >0
96 coregreml ve 0.1906 >0
97 coregreml ve 0.2317 >0
98 coregreml ve 0.2743 >0
99 coregreml ve 0.1725 >0
100 coregreml ve 0.2619 >0
101 coregreml ve 0.2052 >0
102 coregreml ve 0.244 >0
103 coregreml ve 0.1779 >0
104 coregreml ve 0.2136 >0
105 coregreml ve 0.2576 >0
106 coregreml ve 0.1913 >0
107 coregreml ve 0.1165 >0
108 coregreml ve 0.1706 >0
109 coregreml ve 0.2141 >0
110 coregreml ve 0.1684 >0
111 coregreml ve 0.1573 >0
112 coregreml ve 0.1352 >0
113 coregreml ve 0.2173 >0
114 coregreml ve 0.2491 >0
115 coregreml ve 0.1855 >0
116 coregreml ve 0.1767 >0
117 coregreml ve 0.1722 >0
118 coregreml ve 0.2178 >0
119 coregreml ve 0.0604 >0
120 coregreml ve 0.2112 >0
121 coregreml ve 0.1516 >0
122 coregreml ve 0.1766 >0
123 coregreml ve 0.2194 >0
124 coregreml ve 0.1732 >0
125 coregreml ve 0.2006 >0
126 coregreml ve 0.2197 >0
127 coregreml ve 0.2606 >0
128 coregreml ve 0.2377 >0
129 coregreml ve 0.1891 >0
130 coregreml ve 0.2921 >0
131 coregreml ve 0.1613 >0
132 coregreml ve 0.1714 >0
133 coregreml ve 0.1737 >0
134 coregreml ve 0.1799 >0
135 coregreml ve 0.2073 >0
136 coregreml ve 0.1973 >0
137 coregreml ve 0.1841 >0
138 coregreml ve 0.2243 >0
139 coregreml ve 0.1611 >0
140 coregreml ve 0.1554 >0
141 coregreml ve 0.175 >0
142 coregreml ve 0.1949 >0
143 coregreml ve 0.1893 >0
144 coregreml ve 0.1915 >0
145 coregreml ve 0.2342 >0
146 coregreml ve 0.1978 >0
147 coregreml ve 0.0823 >0
148 coregreml ve 0.228 >0
149 coregreml ve 0.1583 >0
150 coregreml ve 0.2391 >0
151 coregreml ve 0.215 >0
152 coregreml ve 0.2171 >0
153 coregreml ve 0.1326 >0
154 coregreml ve 0.1859 >0
155 coregreml ve 0.2028 >0
156 coregreml ve 0.2145 >0
157 coregreml ve 0.2464 >0
158 coregreml ve 0.2442 >0
159 coregreml ve 0.2525 >0
160 coregreml ve 0.2157 >0
161 coregreml ve 0.2077 >0
162 coregreml ve 0.252 >0
163 coregreml ve 0.1998 >0
164 coregreml ve 0.2778 >0
165 coregreml ve 0.239 >0
166 coregreml ve 0.1297 >0
167 coregreml ve 0.2336 >0
168 coregreml ve 0.2001 >0
169 coregreml ve 0.2059 >0
170 coregreml ve 0.1882 >0
171 coregreml ve 0.2094 >0
172 coregreml ve 0.1512 >0
173 coregreml ve 0.2109 >0
174 coregreml ve 0.2122 >0
175 coregreml ve 0.258 >0
176 coregreml ve 0.2267 >0
177 coregreml ve 0.1816 >0
178 coregreml ve 0.2192 >0
179 coregreml ve 0.2222 >0
180 coregreml ve 0.2277 >0
181 coregreml ve 0.1626 >0
182 coregreml ve 0.2588 >0
183 coregreml ve 0.1398 >0
184 coregreml ve 0.1732 >0
185 coregreml ve 0.197 >0
186 coregreml ve 0.102 >0
187 coregreml ve 0.1843 >0
188 coregreml ve 0.2284 >0
189 coregreml ve 0.2241 >0
190 coregreml ve 0.1346 >0
191 coregreml ve 0.2197 >0
192 coregreml ve 0.1995 >0
193 coregreml ve 0.2565 >0
194 coregreml ve 0.1685 >0
195 coregreml ve 0.1514 >0
196 coregreml ve 0.1183 >0
197 coregreml ve 0.2158 >0
198 coregreml ve 0.1529 >0
199 coregreml ve 0.1967 >0
200 coregreml ve 0.2525 >0
201 coregreml ve 0.1867 >0
202 coregreml ve 0.2252 >0
203 coregreml ve 0.1714 >0
204 coregreml ve 0.2557 >0
205 coregreml ve 0.1946 >0
206 coregreml ve 0.2138 >0
207 coregreml ve 0.1553 >0
208 coregreml ve 0.318 >0
209 coregreml ve 0.2231 >0
210 coregreml ve 0.2127 >0
211 coregreml ve 0.2354 >0
212 coregreml ve 0.2358 >0
213 coregreml ve 0.1996 >0
214 coregreml ve 0.2014 >0
215 coregreml ve 0.144 >0
216 coregreml ve 0.2033 >0
217 coregreml ve 0.1983 >0
218 coregreml ve 0.2502 >0
219 coregreml ve 0.1431 >0
220 coregreml ve 0.2613 >0
221 coregreml ve 0.1849 >0
222 coregreml ve 0.2167 >0
223 coregreml ve 0.1058 >0
224 coregreml ve 0.1991 >0
225 coregreml ve 0.102 >0
226 coregreml ve 0.219 >0
227 coregreml ve 0.2806 >0
228 coregreml ve 0.1676 >0
229 coregreml ve 0.1683 >0
230 coregreml ve 0.1627 >0
231 coregreml ve 0.2071 >0
232 coregreml ve 0.2098 >0
233 coregreml ve 0.3173 >0
234 coregreml ve 0.2758 >0
235 coregreml ve 0.1872 >0
236 coregreml ve 0.1919 >0
237 coregreml ve 0.2112 >0
238 coregreml ve 0.1496 >0
239 coregreml ve 0.1911 >0
240 coregreml ve 0.2075 >0
241 coregreml ve 0.1761 >0
242 coregreml ve 0.1844 >0
243 coregreml ve 0.2773 >0
244 coregreml ve 0.1842 >0
245 coregreml ve 0.1997 >0
246 coregreml ve 0.2137 >0
247 coregreml ve 0.2159 >0
248 coregreml ve 0.1256 >0
249 coregreml ve 0.2181 >0
250 coregreml ve 0.1965 >0
251 coregreml ve 0.171 >0
252 coregreml ve 0.1428 >0
253 coregreml ve 0.2207 >0
254 coregreml ve 0.213 >0
255 coregreml ve 0.2063 >0
256 coregreml ve 0.19 >0
257 coregreml ve 0.1961 >0
258 coregreml ve 0.2675 >0
259 coregreml ve 0.2116 >0
260 coregreml ve 0.2001 >0
261 coregreml ve 0.1433 >0
262 coregreml ve 0.1706 >0
263 coregreml ve 0.1653 >0
264 coregreml ve 0.1602 >0
265 coregreml ve 0.1772 >0
266 coregreml ve 0.1676 >0
267 coregreml ve 0.226 >0
268 coregreml ve 0.1828 >0
269 coregreml ve 0.2049 >0
270 coregreml ve 0.1831 >0
271 coregreml ve 0.2982 >0
272 coregreml ve 0.1886 >0
273 coregreml ve 0.2546 >0
274 coregreml ve 0.2428 >0
275 coregreml ve 0.2368 >0
276 coregreml ve 0.1513 >0
277 coregreml ve 0.2205 >0
278 coregreml ve 0.2448 >0
279 coregreml ve 0.1689 >0
280 coregreml ve 0.1889 >0
281 coregreml ve 0.2654 >0
282 coregreml ve 0.1417 >0
283 coregreml ve 0.2901 >0
284 coregreml ve 0.243 >0
285 coregreml ve 0.1659 >0
286 coregreml ve 0.16 >0
287 coregreml ve 0.1707 >0
288 coregreml ve 0.1759 >0
289 coregreml ve 0.2321 >0
290 coregreml ve 0.1483 >0
291 coregreml ve 0.1987 >0
292 coregreml ve 0.2329 >0
293 coregreml ve 0.2397 >0
294 coregreml ve 0.1904 >0
295 coregreml ve 0.182 >0
296 coregreml ve 0.2121 >0
297 coregreml ve 0.2659 >0
298 coregreml ve 0.2479 >0
299 coregreml ve 0.2497 >0
300 coregreml ve 0.2378 >0
301 coregreml ve 0.1319 >0
302 coregreml ve 0.2769 >0
303 coregreml ve 0.2527 >0
304 coregreml ve 0.1621 >0
305 coregreml ve 0.2413 >0
306 coregreml ve 0.2791 >0
307 coregreml ve 0.1649 >0
308 coregreml ve 0.2257 >0
309 coregreml ve 0.2241 >0
310 coregreml ve 0.2111 >0
311 coregreml ve 0.2084 >0
312 coregreml ve 0.1673 >0
313 coregreml ve 0.1141 >0
314 coregreml ve 0.2132 >0
315 coregreml ve 0.2017 >0
316 coregreml ve 0.1624 >0
317 coregreml ve 0.1858 >0
318 coregreml ve 0.2187 >0
319 coregreml ve 0.1628 >0
320 coregreml ve 0.2289 >0
321 coregreml ve 0.204 >0
322 coregreml ve 0.223 >0
323 coregreml ve 0.203 >0
324 coregreml ve 0.256 >0
325 coregreml ve 0.1308 >0
326 coregreml ve 0.1765 >0
327 coregreml ve 0.1004 >0
328 coregreml ve 0.2517 >0
329 coregreml ve 0.2468 >0
330 coregreml ve 0.2019 >0
331 coregreml ve 0.2097 >0
332 coregreml ve 0.2183 >0
333 coregreml ve 0.1599 >0
334 coregreml ve 0.2526 >0
335 coregreml ve 0.153 >0
336 coregreml ve 0.2327 >0
337 coregreml ve 0.1791 >0
338 coregreml ve 0.1919 >0
339 coregreml ve 0.2455 >0
340 coregreml ve 0.19 >0
341 coregreml ve 0.0958 >0
342 coregreml ve 0.1405 >0
343 coregreml ve 0.135 >0
344 coregreml ve 0.1594 >0
345 coregreml ve 0.2998 >0
346 coregreml ve 0.2398 >0
347 coregreml ve 0.1499 >0
348 coregreml ve 0.3266 >0
349 coregreml ve 0.2625 >0
350 coregreml ve 0.2688 >0
351 coregreml ve 0.2528 >0
352 coregreml ve 0.2548 >0
353 coregreml ve 0.1352 >0
354 coregreml ve 0.2017 >0
355 coregreml ve 0.1755 >0
356 coregreml ve 0.2453 >0
357 coregreml ve 0.2388 >0
358 coregreml ve 0.1838 >0
359 coregreml ve 0.2142 >0
360 coregreml ve 0.2421 >0
361 coregreml ve 0.2373 >0
362 coregreml ve 0.1358 >0
363 coregreml ve 0.2241 >0
364 coregreml ve 0.1848 >0
365 coregreml ve 0.1086 >0
366 coregreml ve 0.2337 >0
367 coregreml ve 0.1896 >0
368 coregreml ve 0.261 >0
369 coregreml ve 0.2124 >0
370 coregreml ve 0.2071 >0
371 coregreml ve 0.2592 >0
372 coregreml ve 0.1971 >0
373 coregreml ve 0.2061 >0
374 coregreml ve 0.2605 >0
375 coregreml ve 0.2599 >0
376 coregreml ve 0.0637 >0
377 coregreml ve 0.2119 >0
378 coregreml ve 0.2135 >0
379 coregreml ve 0.2995 >0
380 coregreml ve 0.1995 >0
381 coregreml ve 0.1924 >0
382 coregreml ve 0.2005 >0
383 coregreml ve 0.1581 >0
384 coregreml ve 0.2042 >0
385 coregreml ve 0.1634 >0
386 coregreml ve 0.1512 >0
387 coregreml ve 0.2555 >0
388 coregreml ve 0.1742 >0
389 coregreml ve 0.1827 >0
390 coregreml ve 0.2413 >0
391 coregreml ve 0.2737 >0
392 coregreml ve 0.2091 >0
393 coregreml ve 0.1497 >0
394 coregreml ve 0.2281 >0
395 coregreml ve 0.1629 >0
396 coregreml ve 0.1966 >0
397 coregreml ve 0.2324 >0
398 coregreml ve 0.1287 >0
399 coregreml ve 0.1787 >0
400 coregreml ve 0.2522 >0
401 coregreml ve 0.1363 >0
402 coregreml ve 0.1834 >0
403 coregreml ve 0.1756 >0
404 coregreml ve 0.1761 >0
405 coregreml ve 0.0805 >0
406 coregreml ve 0.1393 >0
407 coregreml ve 0.0564 >0
408 coregreml ve 0.2671 >0
409 coregreml ve 0.1741 >0
410 coregreml ve 0.1575 >0
411 coregreml ve 0.2369 >0
412 coregreml ve 0.2225 >0
413 coregreml ve 0.2128 >0
414 coregreml ve 0.1767 >0
415 coregreml ve 0.1781 >0
416 coregreml ve 0.1637 >0
417 coregreml ve 0.2579 >0
418 coregreml ve 0.2632 >0
419 coregreml ve 0.1503 >0
420 coregreml ve 0.2298 >0
421 coregreml ve 0.2563 >0
422 coregreml ve 0.2515 >0
423 coregreml ve 0.2792 >0
424 coregreml ve 0.219 >0
425 coregreml ve 0.288 >0
426 coregreml ve 0.3162 >0
427 coregreml ve 0.1593 >0
428 coregreml ve 0.1617 >0
429 coregreml ve 0.229 >0
430 coregreml ve 0.2493 >0
431 coregreml ve 0.1471 >0
432 coregreml ve 0.1384 >0
433 coregreml ve 0.1945 >0
434 coregreml ve 0.2001 >0
435 coregreml ve 0.1676 >0
436 coregreml ve 0.1434 >0
437 coregreml ve 0.1456 >0
438 coregreml ve 0.1761 >0
439 coregreml ve 0.2513 >0
440 coregreml ve 0.1815 >0
441 coregreml ve 0.1502 >0
442 coregreml ve 0.1559 >0
443 coregreml ve 0.2128 >0
444 coregreml ve 0.1784 >0
445 coregreml ve 0.1292 >0
446 coregreml ve 0.1215 >0
447 coregreml ve 0.257 >0
448 coregreml ve 0.2505 >0
449 coregreml ve 0.1731 >0
450 coregreml ve 0.233 >0
451 coregreml ve 0.1509 >0
452 coregreml ve 0.2657 >0
453 coregreml ve 0.2165 >0
454 coregreml ve 0.2445 >0
455 coregreml ve 0.223 >0
456 coregreml ve 0.2166 >0
457 coregreml ve 0.1578 >0
458 coregreml ve 0.1461 >0
459 coregreml ve 0.2961 >0
460 coregreml ve 0.1443 >0
461 coregreml ve 0.1809 >0
462 coregreml ve 0.218 >0
463 coregreml ve 0.2791 >0
464 coregreml ve 0.2496 >0
465 coregreml ve 0.1984 >0
466 coregreml ve 0.1508 >0
467 coregreml ve 0.2673 >0
468 coregreml ve 0.2759 >0
469 coregreml ve 0.1644 >0
470 coregreml ve 0.2477 >0
471 coregreml ve 0.1959 >0
472 coregreml ve 0.1507 >0
473 coregreml ve 0.1873 >0
474 coregreml ve 0.2136 >0
475 coregreml ve 0.1841 >0
476 coregreml ve 0.1551 >0
477 coregreml ve 0.2607 >0
478 coregreml ve 0.2748 >0
479 coregreml ve 0.1297 >0
480 coregreml ve 0.1979 >0
481 coregreml ve 0.1828 >0
482 coregreml ve 0.2288 >0
483 coregreml ve 0.2391 >0
484 coregreml ve 0.2279 >0
485 coregreml ve 0.065 >0
486 coregreml ve 0.2914 >0
487 coregreml ve 0.2783 >0
488 coregreml ve 0.2357 >0
489 coregreml ve 0.1503 >0
490 coregreml ve 0.1504 >0
491 coregreml ve 0.2483 >0
492 coregreml ve 0.2421 >0
493 coregreml ve 0.257 >0
494 coregreml ve 0.1621 >0
495 coregreml ve 0.2864 >0
496 coregreml ve 0.1699 >0
497 coregreml ve 0.2829 >0
498 coregreml ve 0.1641 >0
499 coregreml ve 0.2242 >0
500 coregreml ve 0.178 >0
1 greml vreg 0.6346 >0
2 greml vreg 0.5896 >0
3 greml vreg 0.5327 >0
4 greml vreg 0.6204 >0
5 greml vreg 0.5916 >0
6 greml vreg 0.6744 >0
7 greml vreg 0.5453 >0
8 greml vreg 0.607 >0
9 greml vreg 0.5361 >0
10 greml vreg 0.5854 >0
11 greml vreg 0.5218 >0
12 greml vreg 0.6257 >0
13 greml vreg 0.597 >0
14 greml vreg 0.5782 >0
15 greml vreg 0.5256 >0
16 greml vreg 0.6193 >0
17 greml vreg 0.5555 >0
18 greml vreg 0.5403 >0
19 greml vreg 0.6048 >0
20 greml vreg 0.5874 >0
21 greml vreg 0.5834 >0
22 greml vreg 0.5892 >0
23 greml vreg 0.5137 >0
24 greml vreg 0.6167 >0
25 greml vreg 0.5789 >0
26 greml vreg 0.5205 >0
27 greml vreg 0.5778 >0
28 greml vreg 0.5938 >0
29 greml vreg 0.5168 >0
30 greml vreg 0.5187 >0
31 greml vreg 0.5608 >0
32 greml vreg 0.5335 >0
33 greml vreg 0.64 >0
34 greml vreg 0.5895 >0
35 greml vreg 0.5707 >0
36 greml vreg 0.6115 >0
37 greml vreg 0.5574 >0
38 greml vreg 0.6322 >0
39 greml vreg 0.539 >0
40 greml vreg 0.6142 >0
41 greml vreg 0.5764 >0
42 greml vreg 0.6581 >0
43 greml vreg 0.4679 >0
44 greml vreg 0.5352 >0
45 greml vreg 0.5326 >0
46 greml vreg 0.5967 >0
47 greml vreg 0.6045 >0
48 greml vreg 0.6757 >0
49 greml vreg 0.5756 >0
50 greml vreg 0.5278 >0
51 greml vreg 0.5923 >0
52 greml vreg 0.6033 >0
53 greml vreg 0.5861 >0
54 greml vreg 0.5438 >0
55 greml vreg 0.6118 >0
56 greml vreg 0.5083 >0
57 greml vreg 0.5496 >0
58 greml vreg 0.56 >0
59 greml vreg 0.5988 >0
60 greml vreg 0.5872 >0
61 greml vreg 0.6019 >0
62 greml vreg 0.5225 >0
63 greml vreg 0.5888 >0
64 greml vreg 0.5651 >0
65 greml vreg 0.5493 >0
66 greml vreg 0.6205 >0
67 greml vreg 0.5615 >0
68 greml vreg 0.5502 >0
69 greml vreg 0.5829 >0
70 greml vreg 0.6539 >0
71 greml vreg 0.5591 >0
72 greml vreg 0.5817 >0
73 greml vreg 0.6058 >0
74 greml vreg 0.604 >0
75 greml vreg 0.568 >0
76 greml vreg 0.6263 >0
77 greml vreg 0.5791 >0
78 greml vreg 0.5871 >0
79 greml vreg 0.5869 >0
80 greml vreg 0.5648 >0
81 greml vreg 0.5394 >0
82 greml vreg 0.6287 >0
83 greml vreg 0.5571 >0
84 greml vreg 0.5602 >0
85 greml vreg 0.6203 >0
86 greml vreg 0.5627 >0
87 greml vreg 0.5832 >0
88 greml vreg 0.5467 >0
89 greml vreg 0.5388 >0
90 greml vreg 0.615 >0
91 greml vreg 0.5188 >0
92 greml vreg 0.5622 >0
93 greml vreg 0.6053 >0
94 greml vreg 0.5569 >0
95 greml vreg 0.6085 >0
96 greml vreg 0.5943 >0
97 greml vreg 0.5791 >0
98 greml vreg 0.5679 >0
99 greml vreg 0.5702 >0
100 greml vreg 0.626 >0
101 greml vreg 0.5553 >0
102 greml vreg 0.5716 >0
103 greml vreg 0.5995 >0
104 greml vreg 0.5698 >0
105 greml vreg 0.5844 >0
106 greml vreg 0.6378 >0
107 greml vreg 0.5882 >0
108 greml vreg 0.6142 >0
109 greml vreg 0.5834 >0
110 greml vreg 0.5695 >0
111 greml vreg 0.5658 >0
112 greml vreg 0.5783 >0
113 greml vreg 0.5582 >0
114 greml vreg 0.578 >0
115 greml vreg 0.5603 >0
116 greml vreg 0.5375 >0
117 greml vreg 0.6318 >0
118 greml vreg 0.5913 >0
119 greml vreg 0.6104 >0
120 greml vreg 0.5808 >0
121 greml vreg 0.609 >0
122 greml vreg 0.5642 >0
123 greml vreg 0.5481 >0
124 greml vreg 0.6363 >0
125 greml vreg 0.5723 >0
126 greml vreg 0.5547 >0
127 greml vreg 0.5209 >0
128 greml vreg 0.5814 >0
129 greml vreg 0.589 >0
130 greml vreg 0.5377 >0
131 greml vreg 0.582 >0
132 greml vreg 0.5993 >0
133 greml vreg 0.5759 >0
134 greml vreg 0.5834 >0
135 greml vreg 0.5217 >0
136 greml vreg 0.5887 >0
137 greml vreg 0.6221 >0
138 greml vreg 0.5941 >0
139 greml vreg 0.5873 >0
140 greml vreg 0.6086 >0
141 greml vreg 0.6119 >0
142 greml vreg 0.5365 >0
143 greml vreg 0.6121 >0
144 greml vreg 0.6381 >0
145 greml vreg 0.5708 >0
146 greml vreg 0.4717 >0
147 greml vreg 0.5741 >0
148 greml vreg 0.5916 >0
149 greml vreg 0.5456 >0
150 greml vreg 0.5575 >0
151 greml vreg 0.563 >0
152 greml vreg 0.5156 >0
153 greml vreg 0.5621 >0
154 greml vreg 0.6033 >0
155 greml vreg 0.5443 >0
156 greml vreg 0.5599 >0
157 greml vreg 0.5151 >0
158 greml vreg 0.5593 >0
159 greml vreg 0.6294 >0
160 greml vreg 0.5808 >0
161 greml vreg 0.6083 >0
162 greml vreg 0.5868 >0
163 greml vreg 0.5414 >0
164 greml vreg 0.53 >0
165 greml vreg 0.6133 >0
166 greml vreg 0.5576 >0
167 greml vreg 0.5563 >0
168 greml vreg 0.5822 >0
169 greml vreg 0.5135 >0
170 greml vreg 0.5625 >0
171 greml vreg 0.5989 >0
172 greml vreg 0.5768 >0
173 greml vreg 0.5961 >0
174 greml vreg 0.5794 >0
175 greml vreg 0.5126 >0
176 greml vreg 0.5501 >0
177 greml vreg 0.5768 >0
178 greml vreg 0.5136 >0
179 greml vreg 0.5359 >0
180 greml vreg 0.555 >0
181 greml vreg 0.644 >0
182 greml vreg 0.5689 >0
183 greml vreg 0.5719 >0
184 greml vreg 0.5258 >0
185 greml vreg 0.6773 >0
186 greml vreg 0.5641 >0
187 greml vreg 0.6399 >0
188 greml vreg 0.5611 >0
189 greml vreg 0.6317 >0
190 greml vreg 0.5358 >0
191 greml vreg 0.5757 >0
192 greml vreg 0.6107 >0
193 greml vreg 0.5247 >0
194 greml vreg 0.6019 >0
195 greml vreg 0.6006 >0
196 greml vreg 0.5415 >0
197 greml vreg 0.5959 >0
198 greml vreg 0.6279 >0
199 greml vreg 0.5901 >0
200 greml vreg 0.5538 >0
201 greml vreg 0.5736 >0
202 greml vreg 0.6326 >0
203 greml vreg 0.5623 >0
204 greml vreg 0.5831 >0
205 greml vreg 0.5693 >0
206 greml vreg 0.5704 >0
207 greml vreg 0.5121 >0
208 greml vreg 0.5735 >0
209 greml vreg 0.5745 >0
210 greml vreg 0.5393 >0
211 greml vreg 0.5299 >0
212 greml vreg 0.6405 >0
213 greml vreg 0.5469 >0
214 greml vreg 0.5907 >0
215 greml vreg 0.6485 >0
216 greml vreg 0.5598 >0
217 greml vreg 0.5539 >0
218 greml vreg 0.5972 >0
219 greml vreg 0.594 >0
220 greml vreg 0.6209 >0
221 greml vreg 0.5338 >0
222 greml vreg 0.5427 >0
223 greml vreg 0.5775 >0
224 greml vreg 0.571 >0
225 greml vreg 0.6483 >0
226 greml vreg 0.5765 >0
227 greml vreg 0.5805 >0
228 greml vreg 0.5785 >0
229 greml vreg 0.5857 >0
230 greml vreg 0.594 >0
231 greml vreg 0.5864 >0
232 greml vreg 0.6313 >0
233 greml vreg 0.5635 >0
234 greml vreg 0.631 >0
235 greml vreg 0.6298 >0
236 greml vreg 0.5638 >0
237 greml vreg 0.5509 >0
238 greml vreg 0.5696 >0
239 greml vreg 0.5911 >0
240 greml vreg 0.614 >0
241 greml vreg 0.559 >0
242 greml vreg 0.5973 >0
243 greml vreg 0.5454 >0
244 greml vreg 0.5746 >0
245 greml vreg 0.567 >0
246 greml vreg 0.525 >0
247 greml vreg 0.5838 >0
248 greml vreg 0.5482 >0
249 greml vreg 0.5753 >0
250 greml vreg 0.615 >0
251 greml vreg 0.5003 >0
252 greml vreg 0.6274 >0
253 greml vreg 0.5641 >0
254 greml vreg 0.6029 >0
255 greml vreg 0.6905 >0
256 greml vreg 0.6771 >0
257 greml vreg 0.5986 >0
258 greml vreg 0.5385 >0
259 greml vreg 0.603 >0
260 greml vreg 0.6015 >0
261 greml vreg 0.5346 >0
262 greml vreg 0.5095 >0
263 greml vreg 0.6231 >0
264 greml vreg 0.5779 >0
265 greml vreg 0.5448 >0
266 greml vreg 0.6058 >0
267 greml vreg 0.5574 >0
268 greml vreg 0.6094 >0
269 greml vreg 0.6044 >0
270 greml vreg 0.6063 >0
271 greml vreg 0.6157 >0
272 greml vreg 0.6632 >0
273 greml vreg 0.6147 >0
274 greml vreg 0.5231 >0
275 greml vreg 0.5548 >0
276 greml vreg 0.4882 >0
277 greml vreg 0.5783 >0
278 greml vreg 0.6193 >0
279 greml vreg 0.5982 >0
280 greml vreg 0.5465 >0
281 greml vreg 0.6258 >0
282 greml vreg 0.5777 >0
283 greml vreg 0.5438 >0
284 greml vreg 0.5327 >0
285 greml vreg 0.6141 >0
286 greml vreg 0.648 >0
287 greml vreg 0.6295 >0
288 greml vreg 0.5405 >0
289 greml vreg 0.5069 >0
290 greml vreg 0.4982 >0
291 greml vreg 0.5578 >0
292 greml vreg 0.5886 >0
293 greml vreg 0.5894 >0
294 greml vreg 0.5227 >0
295 greml vreg 0.5601 >0
296 greml vreg 0.6104 >0
297 greml vreg 0.5586 >0
298 greml vreg 0.5835 >0
299 greml vreg 0.6052 >0
300 greml vreg 0.5911 >0
301 greml vreg 0.6354 >0
302 greml vreg 0.5878 >0
303 greml vreg 0.6007 >0
304 greml vreg 0.5807 >0
305 greml vreg 0.5191 >0
306 greml vreg 0.6079 >0
307 greml vreg 0.5888 >0
308 greml vreg 0.5941 >0
309 greml vreg 0.555 >0
310 greml vreg 0.5709 >0
311 greml vreg 0.5727 >0
312 greml vreg 0.573 >0
313 greml vreg 0.6042 >0
314 greml vreg 0.5343 >0
315 greml vreg 0.6691 >0
316 greml vreg 0.586 >0
317 greml vreg 0.544 >0
318 greml vreg 0.5964 >0
319 greml vreg 0.6234 >0
320 greml vreg 0.561 >0
321 greml vreg 0.5672 >0
322 greml vreg 0.5803 >0
323 greml vreg 0.6214 >0
324 greml vreg 0.5732 >0
325 greml vreg 0.5568 >0
326 greml vreg 0.63 >0
327 greml vreg 0.5386 >0
328 greml vreg 0.5756 >0
329 greml vreg 0.5875 >0
330 greml vreg 0.5901 >0
331 greml vreg 0.5622 >0
332 greml vreg 0.6001 >0
333 greml vreg 0.5463 >0
334 greml vreg 0.5814 >0
335 greml vreg 0.5684 >0
336 greml vreg 0.535 >0
337 greml vreg 0.5821 >0
338 greml vreg 0.5648 >0
339 greml vreg 0.6094 >0
340 greml vreg 0.5886 >0
341 greml vreg 0.6493 >0
342 greml vreg 0.672 >0
343 greml vreg 0.5471 >0
344 greml vreg 0.5735 >0
345 greml vreg 0.5424 >0
346 greml vreg 0.5552 >0
347 greml vreg 0.5978 >0
348 greml vreg 0.6273 >0
349 greml vreg 0.513 >0
350 greml vreg 0.5909 >0
351 greml vreg 0.5456 >0
352 greml vreg 0.4974 >0
353 greml vreg 0.6322 >0
354 greml vreg 0.508 >0
355 greml vreg 0.5838 >0
356 greml vreg 0.6224 >0
357 greml vreg 0.5931 >0
358 greml vreg 0.581 >0
359 greml vreg 0.6108 >0
360 greml vreg 0.6289 >0
361 greml vreg 0.6064 >0
362 greml vreg 0.6038 >0
363 greml vreg 0.5171 >0
364 greml vreg 0.5622 >0
365 greml vreg 0.5285 >0
366 greml vreg 0.5937 >0
367 greml vreg 0.5255 >0
368 greml vreg 0.6478 >0
369 greml vreg 0.6217 >0
370 greml vreg 0.5622 >0
371 greml vreg 0.5836 >0
372 greml vreg 0.5894 >0
373 greml vreg 0.5672 >0
374 greml vreg 0.5646 >0
375 greml vreg 0.5129 >0
376 greml vreg 0.5569 >0
377 greml vreg 0.5946 >0
378 greml vreg 0.5794 >0
379 greml vreg 0.5508 >0
380 greml vreg 0.5637 >0
381 greml vreg 0.6071 >0
382 greml vreg 0.562 >0
383 greml vreg 0.6003 >0
384 greml vreg 0.586 >0
385 greml vreg 0.6186 >0
386 greml vreg 0.585 >0
387 greml vreg 0.6083 >0
388 greml vreg 0.5795 >0
389 greml vreg 0.6016 >0
390 greml vreg 0.571 >0
391 greml vreg 0.5311 >0
392 greml vreg 0.5452 >0
393 greml vreg 0.5423 >0
394 greml vreg 0.5607 >0
395 greml vreg 0.5475 >0
396 greml vreg 0.5932 >0
397 greml vreg 0.5769 >0
398 greml vreg 0.558 >0
399 greml vreg 0.641 >0
400 greml vreg 0.5955 >0
401 greml vreg 0.6552 >0
402 greml vreg 0.5848 >0
403 greml vreg 0.5891 >0
404 greml vreg 0.5156 >0
405 greml vreg 0.577 >0
406 greml vreg 0.6314 >0
407 greml vreg 0.5601 >0
408 greml vreg 0.6122 >0
409 greml vreg 0.5898 >0
410 greml vreg 0.5435 >0
411 greml vreg 0.5709 >0
412 greml vreg 0.5473 >0
413 greml vreg 0.5828 >0
414 greml vreg 0.5913 >0
415 greml vreg 0.5781 >0
416 greml vreg 0.5712 >0
417 greml vreg 0.6023 >0
418 greml vreg 0.5716 >0
419 greml vreg 0.5399 >0
420 greml vreg 0.5934 >0
421 greml vreg 0.637 >0
422 greml vreg 0.5581 >0
423 greml vreg 0.538 >0
424 greml vreg 0.5672 >0
425 greml vreg 0.5552 >0
426 greml vreg 0.5311 >0
427 greml vreg 0.6549 >0
428 greml vreg 0.6309 >0
429 greml vreg 0.5607 >0
430 greml vreg 0.6217 >0
431 greml vreg 0.6132 >0
432 greml vreg 0.6666 >0
433 greml vreg 0.6079 >0
434 greml vreg 0.5284 >0
435 greml vreg 0.5356 >0
436 greml vreg 0.6023 >0
437 greml vreg 0.5698 >0
438 greml vreg 0.5951 >0
439 greml vreg 0.61 >0
440 greml vreg 0.5449 >0
441 greml vreg 0.6146 >0
442 greml vreg 0.6182 >0
443 greml vreg 0.5966 >0
444 greml vreg 0.5761 >0
445 greml vreg 0.554 >0
446 greml vreg 0.5815 >0
447 greml vreg 0.5561 >0
448 greml vreg 0.62 >0
449 greml vreg 0.4978 >0
450 greml vreg 0.5821 >0
451 greml vreg 0.522 >0
452 greml vreg 0.573 >0
453 greml vreg 0.6048 >0
454 greml vreg 0.5576 >0
455 greml vreg 0.6146 >0
456 greml vreg 0.5848 >0
457 greml vreg 0.584 >0
458 greml vreg 0.5991 >0
459 greml vreg 0.5861 >0
460 greml vreg 0.5686 >0
461 greml vreg 0.6063 >0
462 greml vreg 0.6039 >0
463 greml vreg 0.6361 >0
464 greml vreg 0.5926 >0
465 greml vreg 0.6666 >0
466 greml vreg 0.6479 >0
467 greml vreg 0.5556 >0
468 greml vreg 0.5348 >0
469 greml vreg 0.6372 >0
470 greml vreg 0.6573 >0
471 greml vreg 0.6346 >0
472 greml vreg 0.6234 >0
473 greml vreg 0.5957 >0
474 greml vreg 0.5603 >0
475 greml vreg 0.5273 >0
476 greml vreg 0.6114 >0
477 greml vreg 0.5469 >0
478 greml vreg 0.6008 >0
479 greml vreg 0.5992 >0
480 greml vreg 0.614 >0
481 greml vreg 0.5638 >0
482 greml vreg 0.6449 >0
483 greml vreg 0.5343 >0
484 greml vreg 0.6115 >0
485 greml vreg 0.6201 >0
486 greml vreg 0.6016 >0
487 greml vreg 0.5326 >0
488 greml vreg 0.5618 >0
489 greml vreg 0.5676 >0
490 greml vreg 0.5675 >0
491 greml vreg 0.5358 >0
492 greml vreg 0.6308 >0
493 greml vreg 0.6036 >0
494 greml vreg 0.5733 >0
495 greml vreg 0.5685 >0
496 greml vreg 0.5712 >0
497 greml vreg 0.5215 >0
498 greml vreg 0.5859 >0
499 greml vreg 0.6162 >0
500 greml vreg 0.5692 >0
1 coregreml vreg 0.2403 >0
2 coregreml vreg 0.2823 >0
3 coregreml vreg 0.2863 >0
4 coregreml vreg 0.3734 >0
5 coregreml vreg 0.4044 >0
6 coregreml vreg 0.3772 >0
7 coregreml vreg 0.2246 >0
8 coregreml vreg 0.4284 >0
9 coregreml vreg 0.3909 >0
10 coregreml vreg 0.3556 >0
11 coregreml vreg 0.3502 >0
12 coregreml vreg 0.4 >0
13 coregreml vreg 0.3617 >0
14 coregreml vreg 0.391 >0
15 coregreml vreg 0.2389 >0
16 coregreml vreg 0.3496 >0
17 coregreml vreg 0.1832 >0
18 coregreml vreg 0.1874 >0
19 coregreml vreg 0.2025 >0
20 coregreml vreg 0.1691 >0
21 coregreml vreg 0.2981 >0
22 coregreml vreg 0.3694 >0
23 coregreml vreg 0.2841 >0
24 coregreml vreg 0.3337 >0
25 coregreml vreg 0.4156 >0
26 coregreml vreg 0.2179 >0
27 coregreml vreg 0.2553 >0
28 coregreml vreg 0.3489 >0
29 coregreml vreg 0.1191 >0
30 coregreml vreg 0.213 >0
31 coregreml vreg 0.2264 >0
32 coregreml vreg 0.1442 >0
33 coregreml vreg 0.3382 >0
34 coregreml vreg 0.4821 >0
35 coregreml vreg 0.2351 >0
36 coregreml vreg 0.311 >0
37 coregreml vreg 0.3911 >0
38 coregreml vreg 0.3425 >0
39 coregreml vreg 0.2363 >0
40 coregreml vreg 0.4105 >0
41 coregreml vreg 0.3538 >0
42 coregreml vreg 0.265 >0
43 coregreml vreg 0.3756 >0
44 coregreml vreg 0.3013 >0
45 coregreml vreg 0.2103 >0
46 coregreml vreg 0.3719 >0
47 coregreml vreg 0.3361 >0
48 coregreml vreg 0.399 >0
49 coregreml vreg 0.488 >0
50 coregreml vreg 0.2058 >0
51 coregreml vreg 0.4287 >0
52 coregreml vreg 0.3936 >0
53 coregreml vreg 0.3403 >0
54 coregreml vreg 0.2765 >0
55 coregreml vreg 0.4476 >0
56 coregreml vreg 0.1585 >0
57 coregreml vreg 0.1506 >0
58 coregreml vreg 0.3171 >0
59 coregreml vreg 0.2917 >0
60 coregreml vreg 0.2226 >0
61 coregreml vreg 0.3117 >0
62 coregreml vreg 0.2537 >0
63 coregreml vreg 0.2739 >0
64 coregreml vreg 0.3434 >0
65 coregreml vreg 0.3729 >0
66 coregreml vreg 0.1931 >0
67 coregreml vreg 0.2992 >0
68 coregreml vreg 0.3156 >0
69 coregreml vreg 0.2017 >0
70 coregreml vreg 0.2372 >0
71 coregreml vreg 0.2174 >0
72 coregreml vreg 0.2001 >0
73 coregreml vreg 0.2099 >0
74 coregreml vreg 0.2961 >0
75 coregreml vreg 0.208 >0
76 coregreml vreg 0.315 >0
77 coregreml vreg 0.4299 >0
78 coregreml vreg 0.224 >0
79 coregreml vreg 0.3389 >0
80 coregreml vreg 0.2753 >0
81 coregreml vreg 0.2682 >0
82 coregreml vreg 0.3703 >0
83 coregreml vreg 0.4153 >0
84 coregreml vreg 0.1054 >0
85 coregreml vreg 0.1553 >0
86 coregreml vreg 0.3212 >0
87 coregreml vreg 0.2959 >0
88 coregreml vreg 0.4554 >0
89 coregreml vreg 0.2333 >0
90 coregreml vreg 0.3316 >0
91 coregreml vreg 0.243 >0
92 coregreml vreg 0.3424 >0
93 coregreml vreg 0.3674 >0
94 coregreml vreg 0.1903 >0
95 coregreml vreg 0.2336 >0
96 coregreml vreg 0.3297 >0
97 coregreml vreg 0.3164 >0
98 coregreml vreg 0.2661 >0
99 coregreml vreg 0.3451 >0
100 coregreml vreg 0.3218 >0
101 coregreml vreg 0.2973 >0
102 coregreml vreg 0.168 >0
103 coregreml vreg 0.5917 >0
104 coregreml vreg 0.3679 >0
105 coregreml vreg 0.3845 >0
106 coregreml vreg 0.4399 >0
107 coregreml vreg 0.2637 >0
108 coregreml vreg 0.3092 >0
109 coregreml vreg 0.4118 >0
110 coregreml vreg 0.2569 >0
111 coregreml vreg 0.2482 >0
112 coregreml vreg 0.4764 >0
113 coregreml vreg 0.2345 >0
114 coregreml vreg 0.3446 >0
115 coregreml vreg 0.1802 >0
116 coregreml vreg 0.1892 >0
117 coregreml vreg 0.3075 >0
118 coregreml vreg 0.2323 >0
119 coregreml vreg 0.2722 >0
120 coregreml vreg 0.2954 >0
121 coregreml vreg 0.3297 >0
122 coregreml vreg 0.2679 >0
123 coregreml vreg 0.2717 >0
124 coregreml vreg 0.3235 >0
125 coregreml vreg 0.1786 >0
126 coregreml vreg 0.2889 >0
127 coregreml vreg 0.1758 >0
128 coregreml vreg 0.3382 >0
129 coregreml vreg 0.345 >0
130 coregreml vreg 0.3426 >0
131 coregreml vreg 0.4763 >0
132 coregreml vreg 0.3632 >0
133 coregreml vreg 0.2349 >0
134 coregreml vreg 0.4426 >0
135 coregreml vreg 0.2186 >0
136 coregreml vreg 0.4003 >0
137 coregreml vreg 0.2799 >0
138 coregreml vreg 0.2256 >0
139 coregreml vreg 0.3058 >0
140 coregreml vreg 0.2815 >0
141 coregreml vreg 0.3632 >0
142 coregreml vreg 0.3197 >0
143 coregreml vreg 0.3257 >0
144 coregreml vreg 0.2278 >0
145 coregreml vreg 0.2653 >0
146 coregreml vreg 0.3355 >0
147 coregreml vreg 0.281 >0
148 coregreml vreg 0.409 >0
149 coregreml vreg 0.3544 >0
150 coregreml vreg 0.2147 >0
151 coregreml vreg 0.3319 >0
152 coregreml vreg 0.2516 >0
153 coregreml vreg 0.3372 >0
154 coregreml vreg 0.2112 >0
155 coregreml vreg 0.2605 >0
156 coregreml vreg 0.2666 >0
157 coregreml vreg 0.2654 >0
158 coregreml vreg 0.3539 >0
159 coregreml vreg 0.3946 >0
160 coregreml vreg 0.3359 >0
161 coregreml vreg 0.2884 >0
162 coregreml vreg 0.3496 >0
163 coregreml vreg 0.3203 >0
164 coregreml vreg 0.1773 >0
165 coregreml vreg 0.3388 >0
166 coregreml vreg 0.3618 >0
167 coregreml vreg 0.2858 >0
168 coregreml vreg 0.3845 >0
169 coregreml vreg 0.2014 >0
170 coregreml vreg 0.3469 >0
171 coregreml vreg 0.1921 >0
172 coregreml vreg 0.4543 >0
173 coregreml vreg 0.3945 >0
174 coregreml vreg 0.2888 >0
175 coregreml vreg -0.0288 >0
176 coregreml vreg 0.2126 >0
177 coregreml vreg 0.3387 >0
178 coregreml vreg 0.2579 >0
179 coregreml vreg 0.1676 >0
180 coregreml vreg 0.4122 >0
181 coregreml vreg 0.2943 >0
182 coregreml vreg 0.3153 >0
183 coregreml vreg 0.2829 >0
184 coregreml vreg 0.3714 >0
185 coregreml vreg 0.3803 >0
186 coregreml vreg 0.2297 >0
187 coregreml vreg 0.3395 >0
188 coregreml vreg 0.2907 >0
189 coregreml vreg 0.4892 >0
190 coregreml vreg 0.2589 >0
191 coregreml vreg 0.361 >0
192 coregreml vreg 0.3686 >0
193 coregreml vreg 0.313 >0
194 coregreml vreg 0.1267 >0
195 coregreml vreg 0.2891 >0
196 coregreml vreg 0.0853 >0
197 coregreml vreg 0.337 >0
198 coregreml vreg 0.3732 >0
199 coregreml vreg 0.3309 >0
200 coregreml vreg 0.2341 >0
201 coregreml vreg 0.3648 >0
202 coregreml vreg 0.5008 >0
203 coregreml vreg 0.3165 >0
204 coregreml vreg 0.3624 >0
205 coregreml vreg 0.2553 >0
206 coregreml vreg 0.3737 >0
207 coregreml vreg 0.3912 >0
208 coregreml vreg 0.2526 >0
209 coregreml vreg 0.2062 >0
210 coregreml vreg 0.2661 >0
211 coregreml vreg 0.2972 >0
212 coregreml vreg 0.4263 >0
213 coregreml vreg 0.414 >0
214 coregreml vreg 0.2462 >0
215 coregreml vreg 0.3154 >0
216 coregreml vreg 0.2359 >0
217 coregreml vreg 0.2036 >0
218 coregreml vreg 0.1099 >0
219 coregreml vreg 0.2582 >0
220 coregreml vreg 0.4893 >0
221 coregreml vreg 0.1743 >0
222 coregreml vreg 0.2675 >0
223 coregreml vreg 0.3171 >0
224 coregreml vreg 0.3801 >0
225 coregreml vreg 0.256 >0
226 coregreml vreg 0.2981 >0
227 coregreml vreg 0.4577 >0
228 coregreml vreg 0.417 >0
229 coregreml vreg 0.2439 >0
230 coregreml vreg 0.3346 >0
231 coregreml vreg 0.4226 >0
232 coregreml vreg 0.3523 >0
233 coregreml vreg 0.3649 >0
234 coregreml vreg 0.2595 >0
235 coregreml vreg 0.3995 >0
236 coregreml vreg 0.241 >0
237 coregreml vreg 0.2077 >0
238 coregreml vreg 0.195 >0
239 coregreml vreg 0.4013 >0
240 coregreml vreg 0.3244 >0
241 coregreml vreg 0.2025 >0
242 coregreml vreg 0.354 >0
243 coregreml vreg 0.31 >0
244 coregreml vreg 0.3633 >0
245 coregreml vreg 0.3804 >0
246 coregreml vreg 0.1349 >0
247 coregreml vreg 0.4106 >0
248 coregreml vreg 0.3132 >0
249 coregreml vreg 0.4647 >0
250 coregreml vreg 0.3733 >0
251 coregreml vreg 0.0888 >0
252 coregreml vreg 0.2022 >0
253 coregreml vreg 0.4796 >0
254 coregreml vreg 0.3581 >0
255 coregreml vreg 0.4303 >0
256 coregreml vreg 0.3641 >0
257 coregreml vreg 0.1951 >0
258 coregreml vreg 0.2539 >0
259 coregreml vreg 0.2508 >0
260 coregreml vreg 0.3589 >0
261 coregreml vreg 0.1566 >0
262 coregreml vreg 0.2501 >0
263 coregreml vreg 0.3601 >0
264 coregreml vreg 0.3844 >0
265 coregreml vreg 0.4506 >0
266 coregreml vreg 0.3431 >0
267 coregreml vreg 0.2458 >0
268 coregreml vreg 0.3096 >0
269 coregreml vreg 0.2718 >0
270 coregreml vreg 0.331 >0
271 coregreml vreg 0.2717 >0
272 coregreml vreg 0.3843 >0
273 coregreml vreg 0.2535 >0
274 coregreml vreg 0.13 >0
275 coregreml vreg 0.2495 >0
276 coregreml vreg 0.2797 >0
277 coregreml vreg 0.3141 >0
278 coregreml vreg 0.4552 >0
279 coregreml vreg 0.3576 >0
280 coregreml vreg 0.3325 >0
281 coregreml vreg 0.3736 >0
282 coregreml vreg 0.3859 >0
283 coregreml vreg 0.2725 >0
284 coregreml vreg 0.305 >0
285 coregreml vreg 0.3174 >0
286 coregreml vreg 0.5115 >0
287 coregreml vreg 0.3396 >0
288 coregreml vreg 0.3218 >0
289 coregreml vreg 0.2303 >0
290 coregreml vreg 0.2261 >0
291 coregreml vreg 0.3072 >0
292 coregreml vreg 0.3093 >0
293 coregreml vreg 0.3425 >0
294 coregreml vreg 0.1791 >0
295 coregreml vreg 0.0806 >0
296 coregreml vreg 0.3678 >0
297 coregreml vreg 0.3232 >0
298 coregreml vreg 0.2902 >0
299 coregreml vreg 0.3223 >0
300 coregreml vreg 0.3319 >0
301 coregreml vreg 0.425 >0
302 coregreml vreg 0.3143 >0
303 coregreml vreg 0.31 >0
304 coregreml vreg 0.3252 >0
305 coregreml vreg 0.308 >0
306 coregreml vreg 0.2974 >0
307 coregreml vreg 0.3419 >0
308 coregreml vreg 0.371 >0
309 coregreml vreg 0.3448 >0
310 coregreml vreg 0.1986 >0
311 coregreml vreg 0.153 >0
312 coregreml vreg 0.2822 >0
313 coregreml vreg 0.2834 >0
314 coregreml vreg 0.1876 >0
315 coregreml vreg 0.4271 >0
316 coregreml vreg 0.5259 >0
317 coregreml vreg 0.1281 >0
318 coregreml vreg 0.277 >0
319 coregreml vreg 0.3795 >0
320 coregreml vreg 0.3239 >0
321 coregreml vreg 0.3359 >0
322 coregreml vreg 0.3675 >0
323 coregreml vreg 0.3145 >0
324 coregreml vreg 0.1777 >0
325 coregreml vreg 0.2523 >0
326 coregreml vreg 0.4071 >0
327 coregreml vreg 0.1923 >0
328 coregreml vreg 0.0887 >0
329 coregreml vreg 0.3816 >0
330 coregreml vreg 0.374 >0
331 coregreml vreg 0.2818 >0
332 coregreml vreg 0.4324 >0
333 coregreml vreg 0.2023 >0
334 coregreml vreg 0.3851 >0
335 coregreml vreg 0.2579 >0
336 coregreml vreg 0.0709 >0
337 coregreml vreg 0.2523 >0
338 coregreml vreg 0.2517 >0
339 coregreml vreg 0.3404 >0
340 coregreml vreg 0.4005 >0
341 coregreml vreg 0.2894 >0
342 coregreml vreg 0.3581 >0
343 coregreml vreg 0.2882 >0
344 coregreml vreg 0.2508 >0
345 coregreml vreg 0.2663 >0
346 coregreml vreg 0.2553 >0
347 coregreml vreg 0.2594 >0
348 coregreml vreg 0.3404 >0
349 coregreml vreg 0.2338 >0
350 coregreml vreg 0.3648 >0
351 coregreml vreg 0.2611 >0
352 coregreml vreg 0.2495 >0
353 coregreml vreg 0.2868 >0
354 coregreml vreg 0.4068 >0
355 coregreml vreg 0.1937 >0
356 coregreml vreg 0.3794 >0
357 coregreml vreg 0.2681 >0
358 coregreml vreg 0.3041 >0
359 coregreml vreg 0.3801 >0
360 coregreml vreg 0.3092 >0
361 coregreml vreg 0.2229 >0
362 coregreml vreg 0.4657 >0
363 coregreml vreg 0.2241 >0
364 coregreml vreg 0.371 >0
365 coregreml vreg 0.2702 >0
366 coregreml vreg 0.1956 >0
367 coregreml vreg 0.1838 >0
368 coregreml vreg 0.5304 >0
369 coregreml vreg 0.3429 >0
370 coregreml vreg 0.2306 >0
371 coregreml vreg 0.2732 >0
372 coregreml vreg 0.2948 >0
373 coregreml vreg 0.2907 >0
374 coregreml vreg 0.2694 >0
375 coregreml vreg 0.2593 >0
376 coregreml vreg 0.3376 >0
377 coregreml vreg 0.3233 >0
378 coregreml vreg 0.0864 >0
379 coregreml vreg 0.1693 >0
380 coregreml vreg 0.2404 >0
381 coregreml vreg 0.2145 >0
382 coregreml vreg 0.1755 >0
383 coregreml vreg 0.2966 >0
384 coregreml vreg 0.2484 >0
385 coregreml vreg 0.2973 >0
386 coregreml vreg 0.2762 >0
387 coregreml vreg 0.4112 >0
388 coregreml vreg 0.2211 >0
389 coregreml vreg 0.2829 >0
390 coregreml vreg 0.2116 >0
391 coregreml vreg 0.2306 >0
392 coregreml vreg 0.2407 >0
393 coregreml vreg 0.2227 >0
394 coregreml vreg 0.2386 >0
395 coregreml vreg 0.3468 >0
396 coregreml vreg 0.2203 >0
397 coregreml vreg 0.1458 >0
398 coregreml vreg 0.2971 >0
399 coregreml vreg 0.4485 >0
400 coregreml vreg 0.3685 >0
401 coregreml vreg 0.351 >0
402 coregreml vreg 0.314 >0
403 coregreml vreg 0.2623 >0
404 coregreml vreg 0.2789 >0
405 coregreml vreg 0.3242 >0
406 coregreml vreg 0.4926 >0
407 coregreml vreg 0.2673 >0
408 coregreml vreg 0.2969 >0
409 coregreml vreg 0.3506 >0
410 coregreml vreg 0.2435 >0
411 coregreml vreg 0.2603 >0
412 coregreml vreg 0.2152 >0
413 coregreml vreg 0.4459 >0
414 coregreml vreg 0.2479 >0
415 coregreml vreg 0.2877 >0
416 coregreml vreg 0.3805 >0
417 coregreml vreg 0.408 >0
418 coregreml vreg 0.3122 >0
419 coregreml vreg 0.2771 >0
420 coregreml vreg 0.2789 >0
421 coregreml vreg 0.2173 >0
422 coregreml vreg 0.1276 >0
423 coregreml vreg 0.2253 >0
424 coregreml vreg 0.2758 >0
425 coregreml vreg 0.344 >0
426 coregreml vreg 0.1861 >0
427 coregreml vreg 0.316 >0
428 coregreml vreg 0.348 >0
429 coregreml vreg 0.3104 >0
430 coregreml vreg 0.4153 >0
431 coregreml vreg 0.3882 >0
432 coregreml vreg 0.3083 >0
433 coregreml vreg 0.2441 >0
434 coregreml vreg 0.2327 >0
435 coregreml vreg 0.2507 >0
436 coregreml vreg 0.3765 >0
437 coregreml vreg 0.3368 >0
438 coregreml vreg 0.4087 >0
439 coregreml vreg 0.3825 >0
440 coregreml vreg 0.2662 >0
441 coregreml vreg 0.2441 >0
442 coregreml vreg 0.2353 >0
443 coregreml vreg 0.3799 >0
444 coregreml vreg 0.265 >0
445 coregreml vreg 0.3174 >0
446 coregreml vreg 0.3676 >0
447 coregreml vreg 0.3232 >0
448 coregreml vreg 0.2164 >0
449 coregreml vreg 0.2156 >0
450 coregreml vreg 0.3025 >0
451 coregreml vreg 0.3125 >0
452 coregreml vreg 0.3339 >0
453 coregreml vreg 0.3443 >0
454 coregreml vreg 0.1703 >0
455 coregreml vreg 0.3215 >0
456 coregreml vreg 0.2622 >0
457 coregreml vreg 0.3092 >0
458 coregreml vreg 0.2187 >0
459 coregreml vreg 0.2431 >0
460 coregreml vreg 0.3757 >0
461 coregreml vreg 0.1878 >0
462 coregreml vreg 0.2852 >0
463 coregreml vreg 0.336 >0
464 coregreml vreg 0.3048 >0
465 coregreml vreg 0.35 >0
466 coregreml vreg 0.3576 >0
467 coregreml vreg 0.352 >0
468 coregreml vreg 0.1114 >0
469 coregreml vreg 0.4941 >0
470 coregreml vreg 0.3724 >0
471 coregreml vreg 0.3196 >0
472 coregreml vreg 0.4206 >0
473 coregreml vreg 0.2733 >0
474 coregreml vreg 0.185 >0
475 coregreml vreg 0.2941 >0
476 coregreml vreg 0.3415 >0
477 coregreml vreg 0.3749 >0
478 coregreml vreg 0.1188 >0
479 coregreml vreg 0.4794 >0
480 coregreml vreg 0.3137 >0
481 coregreml vreg 0.2991 >0
482 coregreml vreg 0.4432 >0
483 coregreml vreg 0.2406 >0
484 coregreml vreg 0.2669 >0
485 coregreml vreg 0.367 >0
486 coregreml vreg 0.2231 >0
487 coregreml vreg 0.353 >0
488 coregreml vreg 0.2738 >0
489 coregreml vreg 0.1 >0
490 coregreml vreg 0.2085 >0
491 coregreml vreg 0.3543 >0
492 coregreml vreg 0.2863 >0
493 coregreml vreg 0.3344 >0
494 coregreml vreg 0.3037 >0
495 coregreml vreg 0.3504 >0
496 coregreml vreg 0.333 >0
497 coregreml vreg 0.1006 >0
498 coregreml vreg 0.1563 >0
499 coregreml vreg 0.2331 >0
500 coregreml vreg 0.2848 >0
1 greml vdhs 0.6428 >0
2 greml vdhs 0.5666 >0
3 greml vdhs 0.6536 >0
4 greml vdhs 0.783 >0
5 greml vdhs 0.6273 >0
6 greml vdhs 0.5171 >0
7 greml vdhs 0.7769 >0
8 greml vdhs 0.6601 >0
9 greml vdhs 0.7549 >0
10 greml vdhs 0.5927 >0
11 greml vdhs 0.7077 >0
12 greml vdhs 0.5794 >0
13 greml vdhs 0.6878 >0
14 greml vdhs 0.5352 >0
15 greml vdhs 0.6256 >0
16 greml vdhs 0.6546 >0
17 greml vdhs 0.6339 >0
18 greml vdhs 0.7588 >0
19 greml vdhs 0.5577 >0
20 greml vdhs 0.5781 >0
21 greml vdhs 0.6186 >0
22 greml vdhs 0.6659 >0
23 greml vdhs 0.649 >0
24 greml vdhs 0.6968 >0
25 greml vdhs 0.5721 >0
26 greml vdhs 0.7029 >0
27 greml vdhs 0.6862 >0
28 greml vdhs 0.707 >0
29 greml vdhs 0.6087 >0
30 greml vdhs 0.6098 >0
31 greml vdhs 0.6588 >0
32 greml vdhs 0.6783 >0
33 greml vdhs 0.6475 >0
34 greml vdhs 0.5542 >0
35 greml vdhs 0.6826 >0
36 greml vdhs 0.5731 >0
37 greml vdhs 0.8105 >0
38 greml vdhs 0.5666 >0
39 greml vdhs 0.6994 >0
40 greml vdhs 0.8461 >0
41 greml vdhs 0.7234 >0
42 greml vdhs 0.562 >0
43 greml vdhs 0.527 >0
44 greml vdhs 0.5684 >0
45 greml vdhs 0.5789 >0
46 greml vdhs 0.7638 >0
47 greml vdhs 0.7209 >0
48 greml vdhs 0.4679 >0
49 greml vdhs 0.7235 >0
50 greml vdhs 0.7204 >0
51 greml vdhs 0.5425 >0
52 greml vdhs 0.6191 >0
53 greml vdhs 0.601 >0
54 greml vdhs 0.5518 >0
55 greml vdhs 0.6625 >0
56 greml vdhs 0.5096 >0
57 greml vdhs 0.6606 >0
58 greml vdhs 0.6911 >0
59 greml vdhs 0.4218 >0
60 greml vdhs 0.663 >0
61 greml vdhs 0.3626 >0
62 greml vdhs 0.7097 >0
63 greml vdhs 0.5874 >0
64 greml vdhs 0.536 >0
65 greml vdhs 0.7153 >0
66 greml vdhs 0.6266 >0
67 greml vdhs 0.6008 >0
68 greml vdhs 0.6004 >0
69 greml vdhs 0.5862 >0
70 greml vdhs 0.5824 >0
71 greml vdhs 0.6149 >0
72 greml vdhs 0.6007 >0
73 greml vdhs 0.5518 >0
74 greml vdhs 0.5656 >0
75 greml vdhs 0.5691 >0
76 greml vdhs 0.4497 >0
77 greml vdhs 0.6926 >0
78 greml vdhs 0.7337 >0
79 greml vdhs 0.6262 >0
80 greml vdhs 0.6815 >0
81 greml vdhs 0.5325 >0
82 greml vdhs 0.703 >0
83 greml vdhs 0.5811 >0
84 greml vdhs 0.6794 >0
85 greml vdhs 0.5688 >0
86 greml vdhs 0.492 >0
87 greml vdhs 0.4548 >0
88 greml vdhs 0.5276 >0
89 greml vdhs 0.5993 >0
90 greml vdhs 0.5793 >0
91 greml vdhs 0.7085 >0
92 greml vdhs 0.4328 >0
93 greml vdhs 0.5082 >0
94 greml vdhs 0.5321 >0
95 greml vdhs 0.6816 >0
96 greml vdhs 0.5989 >0
97 greml vdhs 0.6831 >0
98 greml vdhs 0.5495 >0
99 greml vdhs 0.6538 >0
100 greml vdhs 0.6413 >0
101 greml vdhs 0.6052 >0
102 greml vdhs 0.6758 >0
103 greml vdhs 0.5802 >0
104 greml vdhs 0.7234 >0
105 greml vdhs 0.6158 >0
106 greml vdhs 0.5562 >0
107 greml vdhs 0.5004 >0
108 greml vdhs 0.6437 >0
109 greml vdhs 0.5623 >0
110 greml vdhs 0.5576 >0
111 greml vdhs 0.6424 >0
112 greml vdhs 0.6487 >0
113 greml vdhs 0.5292 >0
114 greml vdhs 0.5316 >0
115 greml vdhs 0.583 >0
116 greml vdhs 0.5179 >0
117 greml vdhs 0.5737 >0
118 greml vdhs 0.4985 >0
119 greml vdhs 0.7412 >0
120 greml vdhs 0.6818 >0
121 greml vdhs 0.6085 >0
122 greml vdhs 0.4757 >0
123 greml vdhs 0.853 >0
124 greml vdhs 0.681 >0
125 greml vdhs 0.631 >0
126 greml vdhs 0.5106 >0
127 greml vdhs 0.6726 >0
128 greml vdhs 0.6948 >0
129 greml vdhs 0.6268 >0
130 greml vdhs 0.5034 >0
131 greml vdhs 0.5292 >0
132 greml vdhs 0.4269 >0
133 greml vdhs 0.5808 >0
134 greml vdhs 0.6736 >0
135 greml vdhs 0.5796 >0
136 greml vdhs 0.5789 >0
137 greml vdhs 0.6013 >0
138 greml vdhs 0.694 >0
139 greml vdhs 0.6321 >0
140 greml vdhs 0.5703 >0
141 greml vdhs 0.6873 >0
142 greml vdhs 0.5826 >0
143 greml vdhs 0.6678 >0
144 greml vdhs 0.4863 >0
145 greml vdhs 0.6 >0
146 greml vdhs 0.7878 >0
147 greml vdhs 0.5791 >0
148 greml vdhs 0.6526 >0
149 greml vdhs 0.6853 >0
150 greml vdhs 0.6713 >0
151 greml vdhs 0.5292 >0
152 greml vdhs 0.6825 >0
153 greml vdhs 0.7007 >0
154 greml vdhs 0.7156 >0
155 greml vdhs 0.6775 >0
156 greml vdhs 0.6205 >0
157 greml vdhs 0.5919 >0
158 greml vdhs 0.5108 >0
159 greml vdhs 0.7231 >0
160 greml vdhs 0.5759 >0
161 greml vdhs 0.6454 >0
162 greml vdhs 0.7194 >0
163 greml vdhs 0.5635 >0
164 greml vdhs 0.55 >0
165 greml vdhs 0.573 >0
166 greml vdhs 0.617 >0
167 greml vdhs 0.7299 >0
168 greml vdhs 0.7043 >0
169 greml vdhs 0.5963 >0
170 greml vdhs 0.5517 >0
171 greml vdhs 0.5704 >0
172 greml vdhs 0.6611 >0
173 greml vdhs 0.6054 >0
174 greml vdhs 0.6548 >0
175 greml vdhs 0.6678 >0
176 greml vdhs 0.4959 >0
177 greml vdhs 0.579 >0
178 greml vdhs 0.715 >0
179 greml vdhs 0.6052 >0
180 greml vdhs 0.5868 >0
181 greml vdhs 0.579 >0
182 greml vdhs 0.51 >0
183 greml vdhs 0.7309 >0
184 greml vdhs 0.6824 >0
185 greml vdhs 0.48 >0
186 greml vdhs 0.6493 >0
187 greml vdhs 0.4713 >0
188 greml vdhs 0.7799 >0
189 greml vdhs 0.5747 >0
190 greml vdhs 0.5494 >0
191 greml vdhs 0.6156 >0
192 greml vdhs 0.6055 >0
193 greml vdhs 0.6749 >0
194 greml vdhs 0.7407 >0
195 greml vdhs 0.7693 >0
196 greml vdhs 0.8498 >0
197 greml vdhs 0.6481 >0
198 greml vdhs 0.5565 >0
199 greml vdhs 0.5971 >0
200 greml vdhs 0.6066 >0
201 greml vdhs 0.6382 >0
202 greml vdhs 0.6257 >0
203 greml vdhs 0.6476 >0
204 greml vdhs 0.5054 >0
205 greml vdhs 0.5714 >0
206 greml vdhs 0.5491 >0
207 greml vdhs 0.6576 >0
208 greml vdhs 0.5265 >0
209 greml vdhs 0.6334 >0
210 greml vdhs 0.5697 >0
211 greml vdhs 0.5661 >0
212 greml vdhs 0.6531 >0
213 greml vdhs 0.8035 >0
214 greml vdhs 0.5886 >0
215 greml vdhs 0.6917 >0
216 greml vdhs 0.5684 >0
217 greml vdhs 0.5564 >0
218 greml vdhs 0.5217 >0
219 greml vdhs 0.5104 >0
220 greml vdhs 0.4823 >0
221 greml vdhs 0.6059 >0
222 greml vdhs 0.6213 >0
223 greml vdhs 0.6852 >0
224 greml vdhs 0.7021 >0
225 greml vdhs 0.6033 >0
226 greml vdhs 0.6613 >0
227 greml vdhs 0.6164 >0
228 greml vdhs 0.5993 >0
229 greml vdhs 0.5694 >0
230 greml vdhs 0.5865 >0
231 greml vdhs 0.8096 >0
232 greml vdhs 0.5248 >0
233 greml vdhs 0.4987 >0
234 greml vdhs 0.4714 >0
235 greml vdhs 0.5599 >0
236 greml vdhs 0.6663 >0
237 greml vdhs 0.6086 >0
238 greml vdhs 0.7554 >0
239 greml vdhs 0.6204 >0
240 greml vdhs 0.4159 >0
241 greml vdhs 0.7594 >0
242 greml vdhs 0.5918 >0
243 greml vdhs 0.5892 >0
244 greml vdhs 0.7617 >0
245 greml vdhs 0.5378 >0
246 greml vdhs 0.647 >0
247 greml vdhs 0.5283 >0
248 greml vdhs 0.6533 >0
249 greml vdhs 0.6373 >0
250 greml vdhs 0.6278 >0
251 greml vdhs 0.5792 >0
252 greml vdhs 0.8167 >0
253 greml vdhs 0.6077 >0
254 greml vdhs 0.5851 >0
255 greml vdhs 0.5308 >0
256 greml vdhs 0.6611 >0
257 greml vdhs 0.6922 >0
258 greml vdhs 0.5697 >0
259 greml vdhs 0.6115 >0
260 greml vdhs 0.7243 >0
261 greml vdhs 0.7054 >0
262 greml vdhs 0.5109 >0
263 greml vdhs 0.6155 >0
264 greml vdhs 0.5833 >0
265 greml vdhs 0.6618 >0
266 greml vdhs 0.6592 >0
267 greml vdhs 0.6817 >0
268 greml vdhs 0.7731 >0
269 greml vdhs 0.7872 >0
270 greml vdhs 0.5737 >0
271 greml vdhs 0.5962 >0
272 greml vdhs 0.6422 >0
273 greml vdhs 0.6574 >0
274 greml vdhs 0.5478 >0
275 greml vdhs 0.7149 >0
276 greml vdhs 0.6543 >0
277 greml vdhs 0.6666 >0
278 greml vdhs 0.5736 >0
279 greml vdhs 0.5598 >0
280 greml vdhs 0.6336 >0
281 greml vdhs 0.69 >0
282 greml vdhs 0.6674 >0
283 greml vdhs 0.6153 >0
284 greml vdhs 0.5986 >0
285 greml vdhs 0.6036 >0
286 greml vdhs 0.6269 >0
287 greml vdhs 0.5602 >0
288 greml vdhs 0.5777 >0
289 greml vdhs 0.746 >0
290 greml vdhs 0.6025 >0
291 greml vdhs 0.6701 >0
292 greml vdhs 0.5535 >0
293 greml vdhs 0.5602 >0
294 greml vdhs 0.6471 >0
295 greml vdhs 0.6585 >0
296 greml vdhs 0.5011 >0
297 greml vdhs 0.4658 >0
298 greml vdhs 0.6626 >0
299 greml vdhs 0.3883 >0
300 greml vdhs 0.571 >0
301 greml vdhs 0.6216 >0
302 greml vdhs 0.5167 >0
303 greml vdhs 0.5378 >0
304 greml vdhs 0.5789 >0
305 greml vdhs 0.6258 >0
306 greml vdhs 0.7295 >0
307 greml vdhs 0.7468 >0
308 greml vdhs 0.6048 >0
309 greml vdhs 0.6149 >0
310 greml vdhs 0.6292 >0
311 greml vdhs 0.6116 >0
312 greml vdhs 0.5754 >0
313 greml vdhs 0.637 >0
314 greml vdhs 0.7183 >0
315 greml vdhs 0.5522 >0
316 greml vdhs 0.4836 >0
317 greml vdhs 0.704 >0
318 greml vdhs 0.7069 >0
319 greml vdhs 0.5701 >0
320 greml vdhs 0.7447 >0
321 greml vdhs 0.5886 >0
322 greml vdhs 0.538 >0
323 greml vdhs 0.5444 >0
324 greml vdhs 0.7014 >0
325 greml vdhs 0.7417 >0
326 greml vdhs 0.5485 >0
327 greml vdhs 0.5915 >0
328 greml vdhs 0.4987 >0
329 greml vdhs 0.6925 >0
330 greml vdhs 0.5322 >0
331 greml vdhs 0.7203 >0
332 greml vdhs 0.6145 >0
333 greml vdhs 0.6763 >0
334 greml vdhs 0.6329 >0
335 greml vdhs 0.602 >0
336 greml vdhs 0.6426 >0
337 greml vdhs 0.6018 >0
338 greml vdhs 0.5635 >0
339 greml vdhs 0.6037 >0
340 greml vdhs 0.5629 >0
341 greml vdhs 0.7381 >0
342 greml vdhs 0.6229 >0
343 greml vdhs 0.7054 >0
344 greml vdhs 0.6181 >0
345 greml vdhs 0.6481 >0
346 greml vdhs 0.6189 >0
347 greml vdhs 0.5893 >0
348 greml vdhs 0.5179 >0
349 greml vdhs 0.7706 >0
350 greml vdhs 0.6842 >0
351 greml vdhs 0.5676 >0
352 greml vdhs 0.6411 >0
353 greml vdhs 0.4458 >0
354 greml vdhs 0.6508 >0
355 greml vdhs 0.5866 >0
356 greml vdhs 0.6024 >0
357 greml vdhs 0.6003 >0
358 greml vdhs 0.8376 >0
359 greml vdhs 0.647 >0
360 greml vdhs 0.5492 >0
361 greml vdhs 0.7079 >0
362 greml vdhs 0.6558 >0
363 greml vdhs 0.6049 >0
364 greml vdhs 0.5725 >0
365 greml vdhs 0.6254 >0
366 greml vdhs 0.5357 >0
367 greml vdhs 0.6628 >0
368 greml vdhs 0.6544 >0
369 greml vdhs 0.5452 >0
370 greml vdhs 0.7573 >0
371 greml vdhs 0.6795 >0
372 greml vdhs 0.5387 >0
373 greml vdhs 0.7186 >0
374 greml vdhs 0.6178 >0
375 greml vdhs 0.5582 >0
376 greml vdhs 0.7705 >0
377 greml vdhs 0.5164 >0
378 greml vdhs 0.5888 >0
379 greml vdhs 0.6836 >0
380 greml vdhs 0.6624 >0
381 greml vdhs 0.705 >0
382 greml vdhs 0.6148 >0
383 greml vdhs 0.7035 >0
384 greml vdhs 0.713 >0
385 greml vdhs 0.4714 >0
386 greml vdhs 0.7074 >0
387 greml vdhs 0.7295 >0
388 greml vdhs 0.6582 >0
389 greml vdhs 0.6904 >0
390 greml vdhs 0.6258 >0
391 greml vdhs 0.6726 >0
392 greml vdhs 0.651 >0
393 greml vdhs 0.7474 >0
394 greml vdhs 0.5539 >0
395 greml vdhs 0.6181 >0
396 greml vdhs 0.5531 >0
397 greml vdhs 0.7352 >0
398 greml vdhs 0.6909 >0
399 greml vdhs 0.4254 >0
400 greml vdhs 0.4571 >0
401 greml vdhs 0.6485 >0
402 greml vdhs 0.5592 >0
403 greml vdhs 0.6966 >0
404 greml vdhs 0.5459 >0
405 greml vdhs 0.6273 >0
406 greml vdhs 0.6298 >0
407 greml vdhs 0.5747 >0
408 greml vdhs 0.5515 >0
409 greml vdhs 0.7929 >0
410 greml vdhs 0.6958 >0
411 greml vdhs 0.5602 >0
412 greml vdhs 0.6085 >0
413 greml vdhs 0.6708 >0
414 greml vdhs 0.5415 >0
415 greml vdhs 0.7036 >0
416 greml vdhs 0.6109 >0
417 greml vdhs 0.6731 >0
418 greml vdhs 0.6451 >0
419 greml vdhs 0.6604 >0
420 greml vdhs 0.4927 >0
421 greml vdhs 0.5328 >0
422 greml vdhs 0.6725 >0
423 greml vdhs 0.6337 >0
424 greml vdhs 0.67 >0
425 greml vdhs 0.6924 >0
426 greml vdhs 0.6042 >0
427 greml vdhs 0.5143 >0
428 greml vdhs 0.5179 >0
429 greml vdhs 0.6287 >0
430 greml vdhs 0.525 >0
431 greml vdhs 0.4461 >0
432 greml vdhs 0.7404 >0
433 greml vdhs 0.48 >0
434 greml vdhs 0.6689 >0
435 greml vdhs 0.6163 >0
436 greml vdhs 0.6193 >0
437 greml vdhs 0.726 >0
438 greml vdhs 0.5435 >0
439 greml vdhs 0.6633 >0
440 greml vdhs 0.6926 >0
441 greml vdhs 0.7895 >0
442 greml vdhs 0.6222 >0
443 greml vdhs 0.6455 >0
444 greml vdhs 0.5104 >0
445 greml vdhs 0.8256 >0
446 greml vdhs 0.757 >0
447 greml vdhs 0.6826 >0
448 greml vdhs 0.4393 >0
449 greml vdhs 0.5866 >0
450 greml vdhs 0.6119 >0
451 greml vdhs 0.6652 >0
452 greml vdhs 0.6129 >0
453 greml vdhs 0.7384 >0
454 greml vdhs 0.743 >0
455 greml vdhs 0.5641 >0
456 greml vdhs 0.6561 >0
457 greml vdhs 0.5885 >0
458 greml vdhs 0.5718 >0
459 greml vdhs 0.5897 >0
460 greml vdhs 0.6585 >0
461 greml vdhs 0.558 >0
462 greml vdhs 0.4131 >0
463 greml vdhs 0.4886 >0
464 greml vdhs 0.4857 >0
465 greml vdhs 0.4748 >0
466 greml vdhs 0.5281 >0
467 greml vdhs 0.621 >0
468 greml vdhs 0.7726 >0
469 greml vdhs 0.4911 >0
470 greml vdhs 0.4601 >0
471 greml vdhs 0.6365 >0
472 greml vdhs 0.6275 >0
473 greml vdhs 0.6282 >0
474 greml vdhs 0.4707 >0
475 greml vdhs 0.7136 >0
476 greml vdhs 0.7097 >0
477 greml vdhs 0.5625 >0
478 greml vdhs 0.5019 >0
479 greml vdhs 0.5994 >0
480 greml vdhs 0.6039 >0
481 greml vdhs 0.5726 >0
482 greml vdhs 0.4846 >0
483 greml vdhs 0.6534 >0
484 greml vdhs 0.5833 >0
485 greml vdhs 0.6859 >0
486 greml vdhs 0.5616 >0
487 greml vdhs 0.6052 >0
488 greml vdhs 0.7405 >0
489 greml vdhs 0.7944 >0
490 greml vdhs 0.5215 >0
491 greml vdhs 0.6299 >0
492 greml vdhs 0.5914 >0
493 greml vdhs 0.6739 >0
494 greml vdhs 0.6984 >0
495 greml vdhs 0.6737 >0
496 greml vdhs 0.5018 >0
497 greml vdhs 0.6098 >0
498 greml vdhs 0.6104 >0
499 greml vdhs 0.6261 >0
500 greml vdhs 0.6041 >0
1 coregreml vdhs 0.0756 >0
2 coregreml vdhs 0.7782 >0
3 coregreml vdhs -0.0674 >0
4 coregreml vdhs 0.6419 >0
5 coregreml vdhs 0.5314 >0
6 coregreml vdhs 0.0354 >0
7 coregreml vdhs 0.5856 >0
8 coregreml vdhs 0.112 >0
9 coregreml vdhs 0.7752 >0
10 coregreml vdhs 0.5837 >0
11 coregreml vdhs 0.6091 >0
12 coregreml vdhs 0.5379 >0
13 coregreml vdhs 1.0637 >0
14 coregreml vdhs 0.2987 >0
15 coregreml vdhs 0.5433 >0
16 coregreml vdhs 0.4733 >0
17 coregreml vdhs 0.5258 >0
18 coregreml vdhs 0.4211 >0
19 coregreml vdhs 0.287 >0
20 coregreml vdhs 0.1776 >0
21 coregreml vdhs 0.9519 >0
22 coregreml vdhs 0.3549 >0
23 coregreml vdhs 0.2453 >0
24 coregreml vdhs 0.453 >0
25 coregreml vdhs 0.0696 >0
26 coregreml vdhs 0.6691 >0
27 coregreml vdhs 0.4301 >0
28 coregreml vdhs 0.8445 >0
29 coregreml vdhs -0.0635 >0
30 coregreml vdhs 0.7532 >0
31 coregreml vdhs 0.9745 >0
32 coregreml vdhs 0.5895 >0
33 coregreml vdhs 0.3944 >0
34 coregreml vdhs 0.5186 >0
35 coregreml vdhs 0.5241 >0
36 coregreml vdhs 0.9387 >0
37 coregreml vdhs 0.5694 >0
38 coregreml vdhs 0.4238 >0
39 coregreml vdhs -0.6306 >0
40 coregreml vdhs 0.772 >0
41 coregreml vdhs 0.3874 >0
42 coregreml vdhs 0.962 >0
43 coregreml vdhs -0.2456 >0
44 coregreml vdhs -0.1007 >0
45 coregreml vdhs 0.2212 >0
46 coregreml vdhs 0.9357 >0
47 coregreml vdhs 0.6353 >0
48 coregreml vdhs 0.4698 >0
49 coregreml vdhs 0.8985 >0
50 coregreml vdhs 0.9208 >0
51 coregreml vdhs 0.9408 >0
52 coregreml vdhs 0.6223 >0
53 coregreml vdhs 0.2126 >0
54 coregreml vdhs 0.2035 >0
55 coregreml vdhs 0.6924 >0
56 coregreml vdhs 0.5717 >0
57 coregreml vdhs 0.5105 >0
58 coregreml vdhs 0.2143 >0
59 coregreml vdhs 0.4265 >0
60 coregreml vdhs 0.3065 >0
61 coregreml vdhs 0.1365 >0
62 coregreml vdhs 0.3811 >0
63 coregreml vdhs 0.6941 >0
64 coregreml vdhs 0.2388 >0
65 coregreml vdhs 0.1613 >0
66 coregreml vdhs 0.4381 >0
67 coregreml vdhs 0.6258 >0
68 coregreml vdhs 0.8343 >0
69 coregreml vdhs 0.8549 >0
70 coregreml vdhs 0.1455 >0
71 coregreml vdhs 0.7745 >0
72 coregreml vdhs 0.6495 >0
73 coregreml vdhs 0.4457 >0
74 coregreml vdhs 0.7888 >0
75 coregreml vdhs 0.4246 >0
76 coregreml vdhs -0.1597 >0
77 coregreml vdhs 0.8351 >0
78 coregreml vdhs 0.3576 >0
79 coregreml vdhs 0.7269 >0
80 coregreml vdhs 0.7191 >0
81 coregreml vdhs 0.3474 >0
82 coregreml vdhs -0.1403 >0
83 coregreml vdhs 1.0402 >0
84 coregreml vdhs 1.1467 >0
85 coregreml vdhs -0.2415 >0
86 coregreml vdhs 0.3133 >0
87 coregreml vdhs 0.5737 >0
88 coregreml vdhs 0.8623 >0
89 coregreml vdhs 0.2812 >0
90 coregreml vdhs -0.4668 >0
91 coregreml vdhs 1.1335 >0
92 coregreml vdhs 0.3916 >0
93 coregreml vdhs 0.5229 >0
94 coregreml vdhs 0.6656 >0
95 coregreml vdhs 0.8163 >0
96 coregreml vdhs -0.1176 >0
97 coregreml vdhs 0.4371 >0
98 coregreml vdhs 0.1006 >0
99 coregreml vdhs 0.7423 >0
100 coregreml vdhs -0.1827 >0
101 coregreml vdhs 0.6841 >0
102 coregreml vdhs 0.462 >0
103 coregreml vdhs 0.4977 >0
104 coregreml vdhs 0.2572 >0
105 coregreml vdhs 0.5761 >0
106 coregreml vdhs -0.2089 >0
107 coregreml vdhs 1.2977 >0
108 coregreml vdhs 0.3053 >0
109 coregreml vdhs 0.427 >0
110 coregreml vdhs 1.166 >0
111 coregreml vdhs 0.5032 >0
112 coregreml vdhs 0.368 >0
113 coregreml vdhs 1.3028 >0
114 coregreml vdhs 0.2572 >0
115 coregreml vdhs 0.1495 >0
116 coregreml vdhs 0.0923 >0
117 coregreml vdhs -0.0507 >0
118 coregreml vdhs 0.5793 >0
119 coregreml vdhs 1.0682 >0
120 coregreml vdhs 0.366 >0
121 coregreml vdhs 0.3838 >0
122 coregreml vdhs -0.0917 >0
123 coregreml vdhs 0.1774 >0
124 coregreml vdhs 0.3228 >0
125 coregreml vdhs 0.3991 >0
126 coregreml vdhs 0.5552 >0
127 coregreml vdhs 0.2417 >0
128 coregreml vdhs 0.1445 >0
129 coregreml vdhs 0.6589 >0
130 coregreml vdhs 0.3559 >0
131 coregreml vdhs -0.0191 >0
132 coregreml vdhs -0.2961 >0
133 coregreml vdhs 0.8565 >0
134 coregreml vdhs 0.8375 >0
135 coregreml vdhs 0.3216 >0
136 coregreml vdhs 0.5743 >0
137 coregreml vdhs 0.5286 >0
138 coregreml vdhs 0.6467 >0
139 coregreml vdhs 0.6512 >0
140 coregreml vdhs 0.6304 >0
141 coregreml vdhs 0.6227 >0
142 coregreml vdhs 0.2261 >0
143 coregreml vdhs 0.3308 >0
144 coregreml vdhs 0.1641 >0
145 coregreml vdhs 0.3135 >0
146 coregreml vdhs 0.6798 >0
147 coregreml vdhs 0.6858 >0
148 coregreml vdhs 0.0327 >0
149 coregreml vdhs 0.0072 >0
150 coregreml vdhs 0.3259 >0
151 coregreml vdhs -0.3493 >0
152 coregreml vdhs 0.7238 >0
153 coregreml vdhs -0.0946 >0
154 coregreml vdhs 0.4118 >0
155 coregreml vdhs 0.1073 >0
156 coregreml vdhs 0.5235 >0
157 coregreml vdhs 0.7542 >0
158 coregreml vdhs -0.0528 >0
159 coregreml vdhs 0.4294 >0
160 coregreml vdhs -0.5929 >0
161 coregreml vdhs 0.8361 >0
162 coregreml vdhs -0.0809 >0
163 coregreml vdhs 0.6891 >0
164 coregreml vdhs 0.5756 >0
165 coregreml vdhs 0.43 >0
166 coregreml vdhs 0.0492 >0
167 coregreml vdhs 0.5678 >0
168 coregreml vdhs 0.2729 >0
169 coregreml vdhs 0.9865 >0
170 coregreml vdhs -0.0827 >0
171 coregreml vdhs -0.1012 >0
172 coregreml vdhs 0.4605 >0
173 coregreml vdhs 0.3232 >0
174 coregreml vdhs 0.5442 >0
175 coregreml vdhs 0.119 >0
176 coregreml vdhs 0.4989 >0
177 coregreml vdhs 0.2843 >0
178 coregreml vdhs 0.1506 >0
179 coregreml vdhs 0.3134 >0
180 coregreml vdhs 0.3655 >0
181 coregreml vdhs 0.3003 >0
182 coregreml vdhs 0.2799 >0
183 coregreml vdhs 0.436 >0
184 coregreml vdhs 0.6465 >0
185 coregreml vdhs 0.6363 >0
186 coregreml vdhs 0.4772 >0
187 coregreml vdhs 0.5077 >0
188 coregreml vdhs 1.1014 >0
189 coregreml vdhs -0.0028 >0
190 coregreml vdhs 0.0736 >0
191 coregreml vdhs -0.3268 >0
192 coregreml vdhs 0.2569 >0
193 coregreml vdhs 0.6099 >0
194 coregreml vdhs 1.5355 >0
195 coregreml vdhs 0.6794 >0
196 coregreml vdhs 0.1718 >0
197 coregreml vdhs 0.2516 >0
198 coregreml vdhs 0.8533 >0
199 coregreml vdhs 0.4664 >0
200 coregreml vdhs 0.7468 >0
201 coregreml vdhs 0.1215 >0
202 coregreml vdhs 0.0155 >0
203 coregreml vdhs 0.1804 >0
204 coregreml vdhs -0.0875 >0
205 coregreml vdhs 0.3937 >0
206 coregreml vdhs 0.922 >0
207 coregreml vdhs 0.4926 >0
208 coregreml vdhs 0.3832 >0
209 coregreml vdhs 0.203 >0
210 coregreml vdhs 0.2304 >0
211 coregreml vdhs 0.4129 >0
212 coregreml vdhs -0.0377 >0
213 coregreml vdhs 0.1107 >0
214 coregreml vdhs 1.0426 >0
215 coregreml vdhs 0.3436 >0
216 coregreml vdhs 0.1298 >0
217 coregreml vdhs 0.636 >0
218 coregreml vdhs 0.6999 >0
219 coregreml vdhs 0.3873 >0
220 coregreml vdhs -0.293 >0
221 coregreml vdhs 0.4329 >0
222 coregreml vdhs 0.5368 >0
223 coregreml vdhs 0.4359 >0
224 coregreml vdhs -0.1249 >0
225 coregreml vdhs 0.6399 >0
226 coregreml vdhs 0.7089 >0
227 coregreml vdhs -0.4773 >0
228 coregreml vdhs 0.1718 >0
229 coregreml vdhs 0.1444 >0
230 coregreml vdhs 0.2371 >0
231 coregreml vdhs 0.2981 >0
232 coregreml vdhs 0.6516 >0
233 coregreml vdhs 0.3627 >0
234 coregreml vdhs 0.3627 >0
235 coregreml vdhs 0.119 >0
236 coregreml vdhs -0.049 >0
237 coregreml vdhs 0.8677 >0
238 coregreml vdhs 0.6939 >0
239 coregreml vdhs 0.5102 >0
240 coregreml vdhs 0.7203 >0
241 coregreml vdhs -0.105 >0
242 coregreml vdhs 0.9192 >0
243 coregreml vdhs 0.5229 >0
244 coregreml vdhs 0.1501 >0
245 coregreml vdhs 0.2083 >0
246 coregreml vdhs 0.3977 >0
247 coregreml vdhs 0.2235 >0
248 coregreml vdhs 0.5781 >0
249 coregreml vdhs 0.6697 >0
250 coregreml vdhs 0.1417 >0
251 coregreml vdhs 0.4929 >0
252 coregreml vdhs 1.1791 >0
253 coregreml vdhs -0.0459 >0
254 coregreml vdhs 0.6551 >0
255 coregreml vdhs 0.875 >0
256 coregreml vdhs -0.0616 >0
257 coregreml vdhs 1.1889 >0
258 coregreml vdhs 0.3126 >0
259 coregreml vdhs 0.2175 >0
260 coregreml vdhs 1.0668 >0
261 coregreml vdhs 0.0772 >0
262 coregreml vdhs 0.368 >0
263 coregreml vdhs -0.041 >0
264 coregreml vdhs 1.0006 >0
265 coregreml vdhs -0.0116 >0
266 coregreml vdhs 0.3031 >0
267 coregreml vdhs -0.2707 >0
268 coregreml vdhs 0.4201 >0
269 coregreml vdhs 0.4575 >0
270 coregreml vdhs 0.2497 >0
271 coregreml vdhs 0.0587 >0
272 coregreml vdhs -0.1275 >0
273 coregreml vdhs 0.2546 >0
274 coregreml vdhs 0.7131 >0
275 coregreml vdhs 0.3382 >0
276 coregreml vdhs 0.2239 >0
277 coregreml vdhs 0.0889 >0
278 coregreml vdhs 0.091 >0
279 coregreml vdhs 0.7889 >0
280 coregreml vdhs 0.0548 >0
281 coregreml vdhs 0.6128 >0
282 coregreml vdhs 0.4261 >0
283 coregreml vdhs 0.087 >0
284 coregreml vdhs -0.2193 >0
285 coregreml vdhs 0.4589 >0
286 coregreml vdhs 0.3717 >0
287 coregreml vdhs 0.6674 >0
288 coregreml vdhs 1.0263 >0
289 coregreml vdhs -0.0198 >0
290 coregreml vdhs 0.4045 >0
291 coregreml vdhs 0.9321 >0
292 coregreml vdhs 0.859 >0
293 coregreml vdhs 0.6315 >0
294 coregreml vdhs 0.3478 >0
295 coregreml vdhs 0.9372 >0
296 coregreml vdhs 0.3762 >0
297 coregreml vdhs 0.3321 >0
298 coregreml vdhs 0.7052 >0
299 coregreml vdhs 0.8351 >0
300 coregreml vdhs -0.1533 >0
301 coregreml vdhs 0.4763 >0
302 coregreml vdhs 0.5472 >0
303 coregreml vdhs 0.4002 >0
304 coregreml vdhs -0.4972 >0
305 coregreml vdhs 0.6195 >0
306 coregreml vdhs 0.339 >0
307 coregreml vdhs 0.2896 >0
308 coregreml vdhs 0.8436 >0
309 coregreml vdhs -0.4914 >0
310 coregreml vdhs 0.0372 >0
311 coregreml vdhs 0.3213 >0
312 coregreml vdhs 0.0942 >0
313 coregreml vdhs 1.3335 >0
314 coregreml vdhs 0.6274 >0
315 coregreml vdhs -0.3483 >0
316 coregreml vdhs -0.3025 >0
317 coregreml vdhs 1.0047 >0
318 coregreml vdhs 0.0149 >0
319 coregreml vdhs 0.1902 >0
320 coregreml vdhs 0.4093 >0
321 coregreml vdhs -0.1625 >0
322 coregreml vdhs 0.3032 >0
323 coregreml vdhs 0.0352 >0
324 coregreml vdhs 1.0823 >0
325 coregreml vdhs 0.8181 >0
326 coregreml vdhs 0.9029 >0
327 coregreml vdhs 1.143 >0
328 coregreml vdhs 0.4012 >0
329 coregreml vdhs 1.0566 >0
330 coregreml vdhs 0.557 >0
331 coregreml vdhs 0.8173 >0
332 coregreml vdhs 0.082 >0
333 coregreml vdhs -0.2186 >0
334 coregreml vdhs -0.5993 >0
335 coregreml vdhs 0.4241 >0
336 coregreml vdhs 0.6412 >0
337 coregreml vdhs 0.9039 >0
338 coregreml vdhs 0.7347 >0
339 coregreml vdhs 0.4116 >0
340 coregreml vdhs 0.6594 >0
341 coregreml vdhs 0.5787 >0
342 coregreml vdhs -0.2241 >0
343 coregreml vdhs 0.2017 >0
344 coregreml vdhs 0.493 >0
345 coregreml vdhs 0.6669 >0
346 coregreml vdhs -0.1337 >0
347 coregreml vdhs 0.1151 >0
348 coregreml vdhs 0.0445 >0
349 coregreml vdhs 0.8243 >0
350 coregreml vdhs 0.4326 >0
351 coregreml vdhs 0.2923 >0
352 coregreml vdhs 0.4378 >0
353 coregreml vdhs 0.1823 >0
354 coregreml vdhs 0.1462 >0
355 coregreml vdhs 0.6281 >0
356 coregreml vdhs 0.9227 >0
357 coregreml vdhs -0.0083 >0
358 coregreml vdhs -0.287 >0
359 coregreml vdhs 0.1422 >0
360 coregreml vdhs 0.6453 >0
361 coregreml vdhs 0.519 >0
362 coregreml vdhs 0.4812 >0
363 coregreml vdhs -0.3763 >0
364 coregreml vdhs 0.489 >0
365 coregreml vdhs 0.1556 >0
366 coregreml vdhs 0.5803 >0
367 coregreml vdhs 0.3395 >0
368 coregreml vdhs 0.7195 >0
369 coregreml vdhs 0.9606 >0
370 coregreml vdhs 0.584 >0
371 coregreml vdhs 0.5046 >0
372 coregreml vdhs -0.3148 >0
373 coregreml vdhs 0.6979 >0
374 coregreml vdhs 0.2717 >0
375 coregreml vdhs 0.3324 >0
376 coregreml vdhs 0.8708 >0
377 coregreml vdhs 0.5612 >0
378 coregreml vdhs 1.0454 >0
379 coregreml vdhs 0.497 >0
380 coregreml vdhs -0.0204 >0
381 coregreml vdhs 0.6383 >0
382 coregreml vdhs 0.4419 >0
383 coregreml vdhs 0.8613 >0
384 coregreml vdhs 0.2011 >0
385 coregreml vdhs -0.4673 >0
386 coregreml vdhs -0.2666 >0
387 coregreml vdhs 0.5146 >0
388 coregreml vdhs 0.3591 >0
389 coregreml vdhs 0.937 >0
390 coregreml vdhs 0.5689 >0
391 coregreml vdhs 0.4825 >0
392 coregreml vdhs 0.503 >0
393 coregreml vdhs 0.7572 >0
394 coregreml vdhs 0.1423 >0
395 coregreml vdhs 0.9488 >0
396 coregreml vdhs 0.9515 >0
397 coregreml vdhs 0.7275 >0
398 coregreml vdhs 0.4087 >0
399 coregreml vdhs -0.087 >0
400 coregreml vdhs -0.1685 >0
401 coregreml vdhs 0.2066 >0
402 coregreml vdhs 0.5655 >0
403 coregreml vdhs 0.2533 >0
404 coregreml vdhs 1.3536 >0
405 coregreml vdhs 0.4621 >0
406 coregreml vdhs 0.6289 >0
407 coregreml vdhs -0.0734 >0
408 coregreml vdhs 0.3087 >0
409 coregreml vdhs 0.6315 >0
410 coregreml vdhs 0.5769 >0
411 coregreml vdhs 0.613 >0
412 coregreml vdhs 0.2065 >0
413 coregreml vdhs 0.4107 >0
414 coregreml vdhs 0.3792 >0
415 coregreml vdhs 0.719 >0
416 coregreml vdhs -0.1788 >0
417 coregreml vdhs -0.2371 >0
418 coregreml vdhs 0.2799 >0
419 coregreml vdhs 0.2023 >0
420 coregreml vdhs 0.5144 >0
421 coregreml vdhs 0.2148 >0
422 coregreml vdhs 0.4015 >0
423 coregreml vdhs 0.5392 >0
424 coregreml vdhs 0.4598 >0
425 coregreml vdhs 0.6613 >0
426 coregreml vdhs 0.1399 >0
427 coregreml vdhs 0.4415 >0
428 coregreml vdhs 0.9917 >0
429 coregreml vdhs 0.3712 >0
430 coregreml vdhs 0.6214 >0
431 coregreml vdhs -0.2053 >0
432 coregreml vdhs 0.0621 >0
433 coregreml vdhs 0.3453 >0
434 coregreml vdhs -0.1051 >0
435 coregreml vdhs 0.372 >0
436 coregreml vdhs 0.4584 >0
437 coregreml vdhs 0.691 >0
438 coregreml vdhs 0.7567 >0
439 coregreml vdhs 0.5501 >0
440 coregreml vdhs 0.0084 >0
441 coregreml vdhs 0.6023 >0
442 coregreml vdhs 0.6781 >0
443 coregreml vdhs 0.8736 >0
444 coregreml vdhs 0.0188 >0
445 coregreml vdhs 0.6736 >0
446 coregreml vdhs 0.4946 >0
447 coregreml vdhs 1.3556 >0
448 coregreml vdhs 0.8453 >0
449 coregreml vdhs -0.1911 >0
450 coregreml vdhs 0.4662 >0
451 coregreml vdhs 0.488 >0
452 coregreml vdhs 0.5109 >0
453 coregreml vdhs 0.5341 >0
454 coregreml vdhs 1.4625 >0
455 coregreml vdhs 0.7837 >0
456 coregreml vdhs 0.7564 >0
457 coregreml vdhs 0.4316 >0
458 coregreml vdhs 0.8406 >0
459 coregreml vdhs 0.7092 >0
460 coregreml vdhs 0.3651 >0
461 coregreml vdhs 0.1759 >0
462 coregreml vdhs 0.1877 >0
463 coregreml vdhs -0.0711 >0
464 coregreml vdhs 0.0658 >0
465 coregreml vdhs -0.1861 >0
466 coregreml vdhs 0.2387 >0
467 coregreml vdhs 0.2216 >0
468 coregreml vdhs 1.2232 >0
469 coregreml vdhs -0.4879 >0
470 coregreml vdhs 0.3652 >0
471 coregreml vdhs -0.07 >0
472 coregreml vdhs 0.3093 >0
473 coregreml vdhs 0.9044 >0
474 coregreml vdhs 0.3397 >0
475 coregreml vdhs -0.2191 >0
476 coregreml vdhs 0.3224 >0
477 coregreml vdhs -0.0742 >0
478 coregreml vdhs 0.2591 >0
479 coregreml vdhs 0.1563 >0
480 coregreml vdhs 0.332 >0
481 coregreml vdhs 0.0429 >0
482 coregreml vdhs 0.5751 >0
483 coregreml vdhs -0.0403 >0
484 coregreml vdhs -0.0277 >0
485 coregreml vdhs -0.011 >0
486 coregreml vdhs 0.4894 >0
487 coregreml vdhs 0.4519 >0
488 coregreml vdhs 0.4899 >0
489 coregreml vdhs 0.9683 >0
490 coregreml vdhs 0.3803 >0
491 coregreml vdhs 0.3194 >0
492 coregreml vdhs 0.2918 >0
493 coregreml vdhs 0.4964 >0
494 coregreml vdhs 0.4685 >0
495 coregreml vdhs 1.0876 >0
496 coregreml vdhs -0.2539 >0
497 coregreml vdhs 0.4611 >0
498 coregreml vdhs 1.2786 >0
499 coregreml vdhs 0.5895 >0
500 coregreml vdhs 0.3017 >0
1 greml voth 0.1806 >0
2 greml voth 0.2664 >0
3 greml voth 0.237 >0
4 greml voth 0.0344 >0
5 greml voth 0.1668 >0
6 greml voth 0.282 >0
7 greml voth 0.1282 >0
8 greml voth 0.1567 >0
9 greml voth 0.1083 >0
10 greml voth 0.2389 >0
11 greml voth 0.1837 >0
12 greml voth 0.252 >0
13 greml voth 0.1775 >0
14 greml voth 0.3114 >0
15 greml voth 0.2946 >0
16 greml voth 0.1589 >0
17 greml voth 0.1766 >0
18 greml voth 0.1325 >0
19 greml voth 0.2505 >0
20 greml voth 0.2513 >0
21 greml voth 0.2321 >0
22 greml voth 0.1878 >0
23 greml voth 0.2042 >0
24 greml voth 0.1296 >0
25 greml voth 0.2158 >0
26 greml voth 0.1526 >0
27 greml voth 0.2511 >0
28 greml voth 0.1966 >0
29 greml voth 0.2612 >0
30 greml voth 0.234 >0
31 greml voth 0.0784 >0
32 greml voth 0.2245 >0
33 greml voth 0.2298 >0
34 greml voth 0.3171 >0
35 greml voth 0.2711 >0
36 greml voth 0.295 >0
37 greml voth 0.014 >0
38 greml voth 0.284 >0
39 greml voth 0.1652 >0
40 greml voth -0.0087 >0
41 greml voth 0.1297 >0
42 greml voth 0.2523 >0
43 greml voth 0.3863 >0
44 greml voth 0.228 >0
45 greml voth 0.2967 >0
46 greml voth 0.0137 >0
47 greml voth 0.1618 >0
48 greml voth 0.2414 >0
49 greml voth 0.116 >0
50 greml voth 0.2154 >0
51 greml voth 0.3925 >0
52 greml voth 0.2199 >0
53 greml voth 0.2633 >0
54 greml voth 0.3225 >0
55 greml voth 0.1547 >0
56 greml voth 0.344 >0
57 greml voth 0.2286 >0
58 greml voth 0.1698 >0
59 greml voth 0.3506 >0
60 greml voth 0.2112 >0
61 greml voth 0.4468 >0
62 greml voth 0.1618 >0
63 greml voth 0.2626 >0
64 greml voth 0.2663 >0
65 greml voth 0.1825 >0
66 greml voth 0.1473 >0
67 greml voth 0.2317 >0
68 greml voth 0.2448 >0
69 greml voth 0.2498 >0
70 greml voth 0.1598 >0
71 greml voth 0.1817 >0
72 greml voth 0.2062 >0
73 greml voth 0.2668 >0
74 greml voth 0.204 >0
75 greml voth 0.2667 >0
76 greml voth 0.3481 >0
77 greml voth 0.2208 >0
78 greml voth 0.0417 >0
79 greml voth 0.3031 >0
80 greml voth 0.1909 >0
81 greml voth 0.2863 >0
82 greml voth 0.1328 >0
83 greml voth 0.3805 >0
84 greml voth 0.1842 >0
85 greml voth 0.2081 >0
86 greml voth 0.3922 >0
87 greml voth 0.4003 >0
88 greml voth 0.4236 >0
89 greml voth 0.1938 >0
90 greml voth 0.1993 >0
91 greml voth 0.1741 >0
92 greml voth 0.403 >0
93 greml voth 0.307 >0
94 greml voth 0.2858 >0
95 greml voth 0.125 >0
96 greml voth 0.2661 >0
97 greml voth 0.1251 >0
98 greml voth 0.2352 >0
99 greml voth 0.2287 >0
100 greml voth 0.1113 >0
101 greml voth 0.247 >0
102 greml voth 0.1378 >0
103 greml voth 0.2553 >0
104 greml voth 0.135 >0
105 greml voth 0.1593 >0
106 greml voth 0.2289 >0
107 greml voth 0.4383 >0
108 greml voth 0.2115 >0
109 greml voth 0.253 >0
110 greml voth 0.3451 >0
111 greml voth 0.2701 >0
112 greml voth 0.2586 >0
113 greml voth 0.3011 >0
114 greml voth 0.242 >0
115 greml voth 0.2997 >0
116 greml voth 0.4087 >0
117 greml voth 0.249 >0
118 greml voth 0.3279 >0
119 greml voth 0.2278 >0
120 greml voth 0.156 >0
121 greml voth 0.2706 >0
122 greml voth 0.4177 >0
123 greml voth 0.0097 >0
124 greml voth 0.126 >0
125 greml voth 0.2046 >0
126 greml voth 0.3354 >0
127 greml voth 0.1682 >0
128 greml voth 0.1036 >0
129 greml voth 0.2292 >0
130 greml voth 0.2552 >0
131 greml voth 0.3481 >0
132 greml voth 0.4095 >0
133 greml voth 0.2681 >0
134 greml voth 0.1804 >0
135 greml voth 0.3036 >0
136 greml voth 0.2617 >0
137 greml voth 0.2367 >0
138 greml voth 0.1197 >0
139 greml voth 0.2152 >0
140 greml voth 0.3074 >0
141 greml voth 0.1793 >0
142 greml voth 0.2854 >0
143 greml voth 0.1655 >0
144 greml voth 0.3372 >0
145 greml voth 0.2083 >0
146 greml voth 0.1876 >0
147 greml voth 0.4022 >0
148 greml voth 0.1555 >0
149 greml voth 0.2196 >0
150 greml voth 0.1659 >0
151 greml voth 0.3314 >0
152 greml voth 0.1993 >0
153 greml voth 0.2078 >0
154 greml voth 0.1271 >0
155 greml voth 0.1911 >0
156 greml voth 0.2109 >0
157 greml voth 0.2672 >0
158 greml voth 0.281 >0
159 greml voth 0.0315 >0
160 greml voth 0.2592 >0
161 greml voth 0.1283 >0
162 greml voth 0.0558 >0
163 greml voth 0.3127 >0
164 greml voth 0.2292 >0
165 greml voth 0.2155 >0
166 greml voth 0.3134 >0
167 greml voth 0.1066 >0
168 greml voth 0.1361 >0
169 greml voth 0.3044 >0
170 greml voth 0.2901 >0
171 greml voth 0.2492 >0
172 greml voth 0.2447 >0
173 greml voth 0.2149 >0
174 greml voth 0.183 >0
175 greml voth 0.1758 >0
176 greml voth 0.3573 >0
177 greml voth 0.281 >0
178 greml voth 0.1847 >0
179 greml voth 0.2538 >0
180 greml voth 0.2526 >0
181 greml voth 0.2338 >0
182 greml voth 0.2653 >0
183 greml voth 0.1714 >0
184 greml voth 0.2256 >0
185 greml voth 0.2613 >0
186 greml voth 0.3078 >0
187 greml voth 0.3336 >0
188 greml voth 0.0707 >0
189 greml voth 0.2002 >0
190 greml voth 0.3924 >0
191 greml voth 0.2184 >0
192 greml voth 0.2332 >0
193 greml voth 0.1772 >0
194 greml voth 0.1246 >0
195 greml voth 0.1139 >0
196 greml voth 0.1225 >0
197 greml voth 0.1569 >0
198 greml voth 0.2955 >0
199 greml voth 0.2099 >0
200 greml voth 0.2139 >0
201 greml voth 0.2294 >0
202 greml voth 0.1403 >0
203 greml voth 0.2507 >0
204 greml voth 0.2779 >0
205 greml voth 0.2905 >0
206 greml voth 0.29 >0
207 greml voth 0.288 >0
208 greml voth 0.2003 >0
209 greml voth 0.1797 >0
210 greml voth 0.2813 >0
211 greml voth 0.2913 >0
212 greml voth 0.0884 >0
213 greml voth 0.0573 >0
214 greml voth 0.2667 >0
215 greml voth 0.1209 >0
216 greml voth 0.2931 >0
217 greml voth 0.3399 >0
218 greml voth 0.2648 >0
219 greml voth 0.3727 >0
220 greml voth 0.2693 >0
221 greml voth 0.3078 >0
222 greml voth 0.2469 >0
223 greml voth 0.2511 >0
224 greml voth 0.155 >0
225 greml voth 0.2681 >0
226 greml voth 0.1702 >0
227 greml voth 0.1388 >0
228 greml voth 0.2889 >0
229 greml voth 0.2948 >0
230 greml voth 0.2715 >0
231 greml voth -0.0169 >0
232 greml voth 0.263 >0
233 greml voth 0.2516 >0
234 greml voth 0.2387 >0
235 greml voth 0.2421 >0
236 greml voth 0.2204 >0
237 greml voth 0.2442 >0
238 greml voth 0.1553 >0
239 greml voth 0.2118 >0
240 greml voth 0.3837 >0
241 greml voth 0.1198 >0
242 greml voth 0.2838 >0
243 greml voth 0.1882 >0
244 greml voth 0.11 >0
245 greml voth 0.3105 >0
246 greml voth 0.2634 >0
247 greml voth 0.2777 >0
248 greml voth 0.316 >0
249 greml voth 0.1972 >0
250 greml voth 0.2143 >0
251 greml voth 0.3657 >0
252 greml voth 0.0761 >0
253 greml voth 0.185 >0
254 greml voth 0.2195 >0
255 greml voth 0.2099 >0
256 greml voth 0.0979 >0
257 greml voth 0.1281 >0
258 greml voth 0.2619 >0
259 greml voth 0.2003 >0
260 greml voth 0.1143 >0
261 greml voth 0.2596 >0
262 greml voth 0.395 >0
263 greml voth 0.2361 >0
264 greml voth 0.3031 >0
265 greml voth 0.2431 >0
266 greml voth 0.2094 >0
267 greml voth 0.1603 >0
268 greml voth 0.0496 >0
269 greml voth 0.0395 >0
270 greml voth 0.2551 >0
271 greml voth 0.1535 >0
272 greml voth 0.1914 >0
273 greml voth 0.0989 >0
274 greml voth 0.2855 >0
275 greml voth 0.1208 >0
276 greml voth 0.3323 >0
277 greml voth 0.1621 >0
278 greml voth 0.2174 >0
279 greml voth 0.2799 >0
280 greml voth 0.2492 >0
281 greml voth 0.05 >0
282 greml voth 0.2258 >0
283 greml voth 0.1883 >0
284 greml voth 0.2319 >0
285 greml voth 0.255 >0
286 greml voth 0.1701 >0
287 greml voth 0.2684 >0
288 greml voth 0.3083 >0
289 greml voth 0.1625 >0
290 greml voth 0.3864 >0
291 greml voth 0.1807 >0
292 greml voth 0.2581 >0
293 greml voth 0.2387 >0
294 greml voth 0.2703 >0
295 greml voth 0.2239 >0
296 greml voth 0.3202 >0
297 greml voth 0.3284 >0
298 greml voth 0.1305 >0
299 greml voth 0.3761 >0
300 greml voth 0.2493 >0
301 greml voth 0.2154 >0
302 greml voth 0.2209 >0
303 greml voth 0.2229 >0
304 greml voth 0.3126 >0
305 greml voth 0.2252 >0
306 greml voth 0.0116 >0
307 greml voth 0.1197 >0
308 greml voth 0.1913 >0
309 greml voth 0.2267 >0
310 greml voth 0.2359 >0
311 greml voth 0.2458 >0
312 greml voth 0.3015 >0
313 greml voth 0.2616 >0
314 greml voth 0.1599 >0
315 greml voth 0.2074 >0
316 greml voth 0.369 >0
317 greml voth 0.2072 >0
318 greml voth 0.0973 >0
319 greml voth 0.2686 >0
320 greml voth 0.0673 >0
321 greml voth 0.2671 >0
322 greml voth 0.2939 >0
323 greml voth 0.2789 >0
324 greml voth 0.1015 >0
325 greml voth 0.1961 >0
326 greml voth 0.2787 >0
327 greml voth 0.4203 >0
328 greml voth 0.298 >0
329 greml voth 0.1003 >0
330 greml voth 0.3163 >0
331 greml voth 0.1557 >0
332 greml voth 0.1882 >0
333 greml voth 0.2542 >0
334 greml voth 0.1498 >0
335 greml voth 0.3104 >0
336 greml voth 0.215 >0
337 greml voth 0.2749 >0
338 greml voth 0.3113 >0
339 greml voth 0.1678 >0
340 greml voth 0.2823 >0
341 greml voth 0.1727 >0
342 greml voth 0.1981 >0
343 greml voth 0.2355 >0
344 greml voth 0.2857 >0
345 greml voth 0.1219 >0
346 greml voth 0.2024 >0
347 greml voth 0.2961 >0
348 greml voth 0.1781 >0
349 greml voth 0.0818 >0
350 greml voth 0.0828 >0
351 greml voth 0.2556 >0
352 greml voth 0.2191 >0
353 greml voth 0.4314 >0
354 greml voth 0.2311 >0
355 greml voth 0.3219 >0
356 greml voth 0.1777 >0
357 greml voth 0.1788 >0
358 greml voth 0.029 >0
359 greml voth 0.1483 >0
360 greml voth 0.1992 >0
361 greml voth 0.1093 >0
362 greml voth 0.2454 >0
363 greml voth 0.2638 >0
364 greml voth 0.276 >0
365 greml voth 0.3879 >0
366 greml voth 0.2138 >0
367 greml voth 0.2437 >0
368 greml voth 0.0746 >0
369 greml voth 0.2531 >0
370 greml voth 0.1152 >0
371 greml voth 0.1294 >0
372 greml voth 0.309 >0
373 greml voth 0.1252 >0
374 greml voth 0.1891 >0
375 greml voth 0.2861 >0
376 greml voth 0.2503 >0
377 greml voth 0.3216 >0
378 greml voth 0.2463 >0
379 greml voth 0.0955 >0
380 greml voth 0.2061 >0
381 greml voth 0.1221 >0
382 greml voth 0.2684 >0
383 greml voth 0.1655 >0
384 greml voth 0.131 >0
385 greml voth 0.385 >0
386 greml voth 0.1622 >0
387 greml voth 0.0214 >0
388 greml voth 0.2212 >0
389 greml voth 0.1845 >0
390 greml voth 0.2103 >0
391 greml voth 0.1259 >0
392 greml voth 0.209 >0
393 greml voth 0.1942 >0
394 greml voth 0.2863 >0
395 greml voth 0.2927 >0
396 greml voth 0.2938 >0
397 greml voth 0.0884 >0
398 greml voth 0.2445 >0
399 greml voth 0.3777 >0
400 greml voth 0.3082 >0
401 greml voth 0.1884 >0
402 greml voth 0.3132 >0
403 greml voth 0.1784 >0
404 greml voth 0.3869 >0
405 greml voth 0.3259 >0
406 greml voth 0.2139 >0
407 greml voth 0.4339 >0
408 greml voth 0.2164 >0
409 greml voth 0.082 >0
410 greml voth 0.2585 >0
411 greml voth 0.2564 >0
412 greml voth 0.2444 >0
413 greml voth 0.1658 >0
414 greml voth 0.3294 >0
415 greml voth 0.1728 >0
416 greml voth 0.2981 >0
417 greml voth 0.1111 >0
418 greml voth 0.1348 >0
419 greml voth 0.2434 >0
420 greml voth 0.2985 >0
421 greml voth 0.2554 >0
422 greml voth 0.1427 >0
423 greml voth 0.1802 >0
424 greml voth 0.1781 >0
425 greml voth 0.0854 >0
426 greml voth 0.169 >0
427 greml voth 0.2914 >0
428 greml voth 0.342 >0
429 greml voth 0.1822 >0
430 greml voth 0.2026 >0
431 greml voth 0.422 >0
432 greml voth 0.1027 >0
433 greml voth 0.3333 >0
434 greml voth 0.2236 >0
435 greml voth 0.2905 >0
436 greml voth 0.2677 >0
437 greml voth 0.1947 >0
438 greml voth 0.296 >0
439 greml voth 0.11 >0
440 greml voth 0.1847 >0
441 greml voth 0.073 >0
442 greml voth 0.2255 >0
443 greml voth 0.1538 >0
444 greml voth 0.3521 >0
445 greml voth 0.1235 >0
446 greml voth 0.1846 >0
447 greml voth 0.0981 >0
448 greml voth 0.3098 >0
449 greml voth 0.3578 >0
450 greml voth 0.1854 >0
451 greml voth 0.2978 >0
452 greml voth 0.163 >0
453 greml voth 0.0936 >0
454 greml voth 0.0708 >0
455 greml voth 0.1956 >0
456 greml voth 0.1623 >0
457 greml voth 0.3245 >0
458 greml voth 0.335 >0
459 greml voth 0.1467 >0
460 greml voth 0.2544 >0
461 greml voth 0.2968 >0
462 greml voth 0.3738 >0
463 greml voth 0.2149 >0
464 greml voth 0.2772 >0
465 greml voth 0.2833 >0
466 greml voth 0.297 >0
467 greml voth 0.1683 >0
468 greml voth 0.0397 >0
469 greml voth 0.362 >0
470 greml voth 0.269 >0
471 greml voth 0.166 >0
472 greml voth 0.2356 >0
473 greml voth 0.2084 >0
474 greml voth 0.3686 >0
475 greml voth 0.1944 >0
476 greml voth 0.1599 >0
477 greml voth 0.2706 >0
478 greml voth 0.2521 >0
479 greml voth 0.282 >0
480 greml voth 0.1865 >0
481 greml voth 0.3155 >0
482 greml voth 0.2843 >0
483 greml voth 0.186 >0
484 greml voth 0.2316 >0
485 greml voth 0.2529 >0
486 greml voth 0.1698 >0
487 greml voth 0.1886 >0
488 greml voth 0.1047 >0
489 greml voth 0.1298 >0
490 greml voth 0.3667 >0
491 greml voth 0.2022 >0
492 greml voth 0.1722 >0
493 greml voth 0.0812 >0
494 greml voth 0.1671 >0
495 greml voth 0.0933 >0
496 greml voth 0.3838 >0
497 greml voth 0.2078 >0
498 greml voth 0.2487 >0
499 greml voth 0.1851 >0
500 greml voth 0.2613 >0
1 coregreml voth -0.4272 >0
2 coregreml voth 0.5814 >0
3 coregreml voth -0.5264 >0
4 coregreml voth 0.0832 >0
5 coregreml voth 0.1806 >0
6 coregreml voth 0.0179 >0
7 coregreml voth 0.1507 >0
8 coregreml voth -0.181 >0
9 coregreml voth 0.4134 >0
10 coregreml voth 0.3541 >0
11 coregreml voth -0.1066 >0
12 coregreml voth 0.1988 >0
13 coregreml voth 0.7096 >0
14 coregreml voth 0.3154 >0
15 coregreml voth 0.0184 >0
16 coregreml voth -0.1605 >0
17 coregreml voth 0.4263 >0
18 coregreml voth -0.0887 >0
19 coregreml voth 0.182 >0
20 coregreml voth 0.1887 >0
21 coregreml voth 0.5395 >0
22 coregreml voth -0.2626 >0
23 coregreml voth 0.0961 >0
24 coregreml voth 0.2755 >0
25 coregreml voth -0.1248 >0
26 coregreml voth 0.611 >0
27 coregreml voth 0.257 >0
28 coregreml voth 0.2558 >0
29 coregreml voth -0.4624 >0
30 coregreml voth 0.7637 >0
31 coregreml voth 0.5164 >0
32 coregreml voth -0.2614 >0
33 coregreml voth 0.4313 >0
34 coregreml voth 0.123 >0
35 coregreml voth -0.0769 >0
36 coregreml voth 0.4166 >0
37 coregreml voth -0.1653 >0
38 coregreml voth 0.5716 >0
39 coregreml voth -1.1508 >0
40 coregreml voth -0.2123 >0
41 coregreml voth -0.1987 >0
42 coregreml voth 0.6263 >0
43 coregreml voth -0.1378 >0
44 coregreml voth -0.547 >0
45 coregreml voth -0.0526 >0
46 coregreml voth 0.54 >0
47 coregreml voth 0.5113 >0
48 coregreml voth 0.5634 >0
49 coregreml voth -0.2039 >0
50 coregreml voth 0.1817 >0
51 coregreml voth 0.6764 >0
52 coregreml voth 0.5585 >0
53 coregreml voth 0.2549 >0
54 coregreml voth 0.3039 >0
55 coregreml voth -0.0206 >0
56 coregreml voth -0.11 >0
57 coregreml voth 0.0629 >0
58 coregreml voth -0.2016 >0
59 coregreml voth 0.4244 >0
60 coregreml voth 0.005 >0
61 coregreml voth 0.2514 >0
62 coregreml voth -0.4673 >0
63 coregreml voth 0.3189 >0
64 coregreml voth 0.1683 >0
65 coregreml voth -0.3619 >0
66 coregreml voth 0.1723 >0
67 coregreml voth 0.3089 >0
68 coregreml voth 0.1793 >0
69 coregreml voth 0.6185 >0
70 coregreml voth 8e-04 >0
71 coregreml voth 0.3055 >0
72 coregreml voth -0.1926 >0
73 coregreml voth -0.0542 >0
74 coregreml voth 0.422 >0
75 coregreml voth 0.1983 >0
76 coregreml voth -0.0897 >0
77 coregreml voth 0.4694 >0
78 coregreml voth 0.0209 >0
79 coregreml voth 0.9172 >0
80 coregreml voth -0.2317 >0
81 coregreml voth -0.0202 >0
82 coregreml voth -0.5789 >0
83 coregreml voth 0.4378 >0
84 coregreml voth 0.4924 >0
85 coregreml voth -0.1835 >0
86 coregreml voth 0.3947 >0
87 coregreml voth 0.3339 >0
88 coregreml voth 0.6782 >0
89 coregreml voth 0.1386 >0
90 coregreml voth -0.8736 >0
91 coregreml voth 0.381 >0
92 coregreml voth 0.2004 >0
93 coregreml voth 0.2289 >0
94 coregreml voth 0.3417 >0
95 coregreml voth 0.4772 >0
96 coregreml voth -0.3003 >0
97 coregreml voth -0.2694 >0
98 coregreml voth -0.364 >0
99 coregreml voth 0.3846 >0
100 coregreml voth -0.2552 >0
101 coregreml voth 0.528 >0
102 coregreml voth 0.3192 >0
103 coregreml voth -0.2489 >0
104 coregreml voth 0.0977 >0
105 coregreml voth 0.1568 >0
106 coregreml voth -0.3652 >0
107 coregreml voth 0.9135 >0
108 coregreml voth 0.1422 >0
109 coregreml voth 0.2867 >0
110 coregreml voth 0.3972 >0
111 coregreml voth 0.1995 >0
112 coregreml voth -0.3222 >0
113 coregreml voth 0.9389 >0
114 coregreml voth -0.0769 >0
115 coregreml voth 0.2395 >0
116 coregreml voth -0.0244 >0
117 coregreml voth -0.3551 >0
118 coregreml voth 0.4722 >0
119 coregreml voth 0.7345 >0
120 coregreml voth 0.0761 >0
121 coregreml voth -0.1872 >0
122 coregreml voth 0.1088 >0
123 coregreml voth -0.083 >0
124 coregreml voth 0.065 >0
125 coregreml voth -0.0543 >0
126 coregreml voth 0.1667 >0
127 coregreml voth 0.2719 >0
128 coregreml voth -0.0479 >0
129 coregreml voth 0.2541 >0
130 coregreml voth 0.1962 >0
131 coregreml voth -0.1868 >0
132 coregreml voth -0.2199 >0
133 coregreml voth 0.5661 >0
134 coregreml voth -0.1386 >0
135 coregreml voth 0.0773 >0
136 coregreml voth 0.2765 >0
137 coregreml voth -0.1777 >0
138 coregreml voth -0.1095 >0
139 coregreml voth 0.3697 >0
140 coregreml voth 0.376 >0
141 coregreml voth -0.1628 >0
142 coregreml voth 0.0293 >0
143 coregreml voth 0.2667 >0
144 coregreml voth 0.0344 >0
145 coregreml voth -0.161 >0
146 coregreml voth 0.4518 >0
147 coregreml voth 0.5864 >0
148 coregreml voth -0.0731 >0
149 coregreml voth -0.0817 >0
150 coregreml voth 0.1977 >0
151 coregreml voth -0.3168 >0
152 coregreml voth 0.3929 >0
153 coregreml voth -0.236 >0
154 coregreml voth -0.2202 >0
155 coregreml voth -0.3272 >0
156 coregreml voth 0.0351 >0
157 coregreml voth 0.5509 >0
158 coregreml voth 0.0863 >0
159 coregreml voth -0.1971 >0
160 coregreml voth -0.4886 >0
161 coregreml voth 0.2797 >0
162 coregreml voth -0.655 >0
163 coregreml voth 0.2826 >0
164 coregreml voth 0.2589 >0
165 coregreml voth 0.0291 >0
166 coregreml voth 0.3397 >0
167 coregreml voth 0.354 >0
168 coregreml voth -0.2605 >0
169 coregreml voth 0.4336 >0
170 coregreml voth -0.3379 >0
171 coregreml voth -0.0988 >0
172 coregreml voth -0.1429 >0
173 coregreml voth 0.0468 >0
174 coregreml voth -0.0299 >0
175 coregreml voth -0.3075 >0
176 coregreml voth 0.3799 >0
177 coregreml voth -0.1185 >0
178 coregreml voth -0.8102 >0
179 coregreml voth 0.1293 >0
180 coregreml voth 0.5984 >0
181 coregreml voth -0.1626 >0
182 coregreml voth -0.3415 >0
183 coregreml voth -0.0919 >0
184 coregreml voth 0.5387 >0
185 coregreml voth 0.4755 >0
186 coregreml voth -0.0056 >0
187 coregreml voth 0.2505 >0
188 coregreml voth 0.4181 >0
189 coregreml voth 0.0501 >0
190 coregreml voth -0.0129 >0
191 coregreml voth -0.1216 >0
192 coregreml voth -0.1302 >0
193 coregreml voth -0.0081 >0
194 coregreml voth 1.0517 >0
195 coregreml voth -0.1546 >0
196 coregreml voth -0.3136 >0
197 coregreml voth -0.178 >0
198 coregreml voth 0.3625 >0
199 coregreml voth 0.1253 >0
200 coregreml voth 0.2819 >0
201 coregreml voth -0.5259 >0
202 coregreml voth -0.4866 >0
203 coregreml voth 0.031 >0
204 coregreml voth -0.0454 >0
205 coregreml voth 0.2099 >0
206 coregreml voth 0.4217 >0
207 coregreml voth -0.1303 >0
208 coregreml voth 0.3567 >0
209 coregreml voth 0.2156 >0
210 coregreml voth -0.0566 >0
211 coregreml voth -0.0264 >0
212 coregreml voth 0.1417 >0
213 coregreml voth -0.3927 >0
214 coregreml voth 0.9534 >0
215 coregreml voth -0.0329 >0
216 coregreml voth 0.1163 >0
217 coregreml voth 0.5184 >0
218 coregreml voth 0.3557 >0
219 coregreml voth 0.2809 >0
220 coregreml voth -0.0816 >0
221 coregreml voth 0.548 >0
222 coregreml voth 0.2368 >0
223 coregreml voth -0.2487 >0
224 coregreml voth -0.5082 >0
225 coregreml voth 0.0318 >0
226 coregreml voth 0.3627 >0
227 coregreml voth -0.4802 >0
228 coregreml voth -0.3408 >0
229 coregreml voth -0.0474 >0
230 coregreml voth -0.0142 >0
231 coregreml voth -0.5302 >0
232 coregreml voth 0.0767 >0
233 coregreml voth 0.1103 >0
234 coregreml voth -0.1193 >0
235 coregreml voth -0.1992 >0
236 coregreml voth -0.2973 >0
237 coregreml voth 0.5825 >0
238 coregreml voth 0.0198 >0
239 coregreml voth 0.1712 >0
240 coregreml voth 0.64 >0
241 coregreml voth -0.4912 >0
242 coregreml voth 0.007 >0
243 coregreml voth 0.4656 >0
244 coregreml voth 0.1435 >0
245 coregreml voth 0.025 >0
246 coregreml voth -0.1829 >0
247 coregreml voth 0.2378 >0
248 coregreml voth 0.1664 >0
249 coregreml voth 0.3325 >0
250 coregreml voth 0.0459 >0
251 coregreml voth 0.0762 >0
252 coregreml voth 0.6324 >0
253 coregreml voth -0.072 >0
254 coregreml voth 0.2855 >0
255 coregreml voth 0.5589 >0
256 coregreml voth -0.7986 >0
257 coregreml voth 0.662 >0
258 coregreml voth 0.3595 >0
259 coregreml voth 0.0904 >0
260 coregreml voth -3e-04 >0
261 coregreml voth -0.1463 >0
262 coregreml voth 0.0283 >0
263 coregreml voth -0.0817 >0
264 coregreml voth -0.0355 >0
265 coregreml voth -0.5753 >0
266 coregreml voth 0.153 >0
267 coregreml voth -1.229 >0
268 coregreml voth -0.1101 >0
269 coregreml voth -0.1672 >0
270 coregreml voth 0.1939 >0
271 coregreml voth -0.1489 >0
272 coregreml voth -0.3451 >0
273 coregreml voth -0.1064 >0
274 coregreml voth 0.6561 >0
275 coregreml voth -0.0562 >0
276 coregreml voth 0.0649 >0
277 coregreml voth -0.363 >0
278 coregreml voth 0.1432 >0
279 coregreml voth 0.2831 >0
280 coregreml voth -0.1959 >0
281 coregreml voth -0.167 >0
282 coregreml voth 0.1723 >0
283 coregreml voth -0.1478 >0
284 coregreml voth -0.3298 >0
285 coregreml voth -0.0301 >0
286 coregreml voth 0.2798 >0
287 coregreml voth 0.454 >0
288 coregreml voth 0.4505 >0
289 coregreml voth -0.6392 >0
290 coregreml voth 0.0897 >0
291 coregreml voth 0.7483 >0
292 coregreml voth 0.3141 >0
293 coregreml voth 0.5837 >0
294 coregreml voth 0.2273 >0
295 coregreml voth 0.3463 >0
296 coregreml voth -0.0622 >0
297 coregreml voth -0.079 >0
298 coregreml voth 0.5501 >0
299 coregreml voth 0.4266 >0
300 coregreml voth -0.462 >0
301 coregreml voth 0.0526 >0
302 coregreml voth 0.1124 >0
303 coregreml voth 0.5116 >0
304 coregreml voth -0.1301 >0
305 coregreml voth 0.1687 >0
306 coregreml voth 0.2314 >0
307 coregreml voth -0.1311 >0
308 coregreml voth 0.4018 >0
309 coregreml voth -0.8983 >0
310 coregreml voth -0.6047 >0
311 coregreml voth -0.2718 >0
312 coregreml voth -0.0241 >0
313 coregreml voth 0.9313 >0
314 coregreml voth -0.0349 >0
315 coregreml voth -0.5644 >0
316 coregreml voth -0.1038 >0
317 coregreml voth 0.5785 >0
318 coregreml voth -0.492 >0
319 coregreml voth -0.1507 >0
320 coregreml voth -0.1043 >0
321 coregreml voth -0.3324 >0
322 coregreml voth 0.0218 >0
323 coregreml voth -0.2663 >0
324 coregreml voth 0.2014 >0
325 coregreml voth 0.145 >0
326 coregreml voth 0.2169 >0
327 coregreml voth 0.637 >0
328 coregreml voth 0.3695 >0
329 coregreml voth 0.5324 >0
330 coregreml voth -0.1866 >0
331 coregreml voth -0.2075 >0
332 coregreml voth -0.2771 >0
333 coregreml voth -0.4122 >0
334 coregreml voth -0.5946 >0
335 coregreml voth 0.2544 >0
336 coregreml voth 0.1517 >0
337 coregreml voth 0.8143 >0
338 coregreml voth 0.6055 >0
339 coregreml voth 0.1012 >0
340 coregreml voth 0.3365 >0
341 coregreml voth -0.0125 >0
342 coregreml voth 0.1574 >0
343 coregreml voth 0.1697 >0
344 coregreml voth 0.0504 >0
345 coregreml voth -0.0973 >0
346 coregreml voth -0.1893 >0
347 coregreml voth 0.3401 >0
348 coregreml voth -0.0582 >0
349 coregreml voth -0.0619 >0
350 coregreml voth 0.0153 >0
351 coregreml voth 0.019 >0
352 coregreml voth 0.2452 >0
353 coregreml voth 0.1861 >0
354 coregreml voth -0.5335 >0
355 coregreml voth 0.1809 >0
356 coregreml voth 0.4332 >0
357 coregreml voth -0.1007 >0
358 coregreml voth -0.7164 >0
359 coregreml voth -0.1337 >0
360 coregreml voth 0.5295 >0
361 coregreml voth -0.011 >0
362 coregreml voth 0.2267 >0
363 coregreml voth -0.407 >0
364 coregreml voth -0.2127 >0
365 coregreml voth 0.1368 >0
366 coregreml voth 0.2194 >0
367 coregreml voth -0.2591 >0
368 coregreml voth 0.0335 >0
369 coregreml voth 0.5364 >0
370 coregreml voth -0.342 >0
371 coregreml voth 0.024 >0
372 coregreml voth -0.5382 >0
373 coregreml voth 0.2847 >0
374 coregreml voth -0.2004 >0
375 coregreml voth 0.0797 >0
376 coregreml voth 0.3184 >0
377 coregreml voth 0.6356 >0
378 coregreml voth 0.761 >0
379 coregreml voth -0.0333 >0
380 coregreml voth -0.2502 >0
381 coregreml voth 0.0228 >0
382 coregreml voth 0.0085 >0
383 coregreml voth 0.1844 >0
384 coregreml voth 0.0445 >0
385 coregreml voth -0.2299 >0
386 coregreml voth -0.9426 >0
387 coregreml voth -0.3633 >0
388 coregreml voth -0.1602 >0
389 coregreml voth 0.9139 >0
390 coregreml voth 0.2138 >0
391 coregreml voth -0.0204 >0
392 coregreml voth 0.487 >0
393 coregreml voth 0.1273 >0
394 coregreml voth -0.2071 >0
395 coregreml voth 0.6914 >0
396 coregreml voth 0.4352 >0
397 coregreml voth -0.1152 >0
398 coregreml voth -0.0758 >0
399 coregreml voth 0.3954 >0
400 coregreml voth 0.0315 >0
401 coregreml voth -0.1044 >0
402 coregreml voth 0.436 >0
403 coregreml voth -0.1363 >0
404 coregreml voth 0.9734 >0
405 coregreml voth 0.4333 >0
406 coregreml voth 0.188 >0
407 coregreml voth 0.1994 >0
408 coregreml voth 0.3102 >0
409 coregreml voth 0.0192 >0
410 coregreml voth 0.1973 >0
411 coregreml voth 0.183 >0
412 coregreml voth 0.0852 >0
413 coregreml voth 0.2008 >0
414 coregreml voth -0.057 >0
415 coregreml voth 0.1455 >0
416 coregreml voth -0.3974 >0
417 coregreml voth -0.7999 >0
418 coregreml voth 0.0481 >0
419 coregreml voth -0.2244 >0
420 coregreml voth 0.341 >0
421 coregreml voth 0.239 >0
422 coregreml voth -0.1892 >0
423 coregreml voth 0.7922 >0
424 coregreml voth 0.1872 >0
425 coregreml voth 0.2264 >0
426 coregreml voth -0.3808 >0
427 coregreml voth -0.1308 >0
428 coregreml voth 0.3499 >0
429 coregreml voth 0.1962 >0
430 coregreml voth 0.5432 >0
431 coregreml voth -0.1274 >0
432 coregreml voth 0.0435 >0
433 coregreml voth 0.4116 >0
434 coregreml voth -0.7693 >0
435 coregreml voth 0.2227 >0
436 coregreml voth 0.2785 >0
437 coregreml voth 0.0713 >0
438 coregreml voth 0.5994 >0
439 coregreml voth -0.1632 >0
440 coregreml voth -0.4532 >0
441 coregreml voth -0.1344 >0
442 coregreml voth 0.3764 >0
443 coregreml voth 0.789 >0
444 coregreml voth 0.1128 >0
445 coregreml voth 0.0353 >0
446 coregreml voth 0.4613 >0
447 coregreml voth 0.7549 >0
448 coregreml voth 0.5314 >0
449 coregreml voth -0.406 >0
450 coregreml voth -0.1071 >0
451 coregreml voth 0.0124 >0
452 coregreml voth 0.396 >0
453 coregreml voth 0.0263 >0
454 coregreml voth 0.4256 >0
455 coregreml voth 0.2263 >0
456 coregreml voth 0.2163 >0
457 coregreml voth 0.6234 >0
458 coregreml voth 0.5276 >0
459 coregreml voth 0.8706 >0
460 coregreml voth 0.2245 >0
461 coregreml voth -0.4945 >0
462 coregreml voth 0.2507 >0
463 coregreml voth -0.0813 >0
464 coregreml voth -0.4777 >0
465 coregreml voth -0.0276 >0
466 coregreml voth 0.0612 >0
467 coregreml voth 0.3133 >0
468 coregreml voth 0.481 >0
469 coregreml voth -0.4808 >0
470 coregreml voth 0.3461 >0
471 coregreml voth -0.335 >0
472 coregreml voth -0.3488 >0
473 coregreml voth 1.0424 >0
474 coregreml voth 0.1272 >0
475 coregreml voth -0.6901 >0
476 coregreml voth 0.0563 >0
477 coregreml voth 0.0333 >0
478 coregreml voth 0.4054 >0
479 coregreml voth 0.0745 >0
480 coregreml voth 0.1814 >0
481 coregreml voth 0.2332 >0
482 coregreml voth 0.3348 >0
483 coregreml voth -0.4571 >0
484 coregreml voth 0.0839 >0
485 coregreml voth -0.1854 >0
486 coregreml voth 0.2348 >0
487 coregreml voth 0.1329 >0
488 coregreml voth -0.0225 >0
489 coregreml voth 0.6944 >0
490 coregreml voth 0.2006 >0
491 coregreml voth 0.1698 >0
492 coregreml voth -0.3219 >0
493 coregreml voth -0.2503 >0
494 coregreml voth -0.1534 >0
495 coregreml voth 0.8258 >0
496 coregreml voth -0.096 >0
497 coregreml voth 0.2985 >0
498 coregreml voth 0.3989 >0
499 coregreml voth 0.2832 >0
500 coregreml voth 0.1657 >0
1 greml covregDhs NA >0
2 greml covregDhs NA >0
3 greml covregDhs NA >0
4 greml covregDhs NA >0
5 greml covregDhs NA >0
6 greml covregDhs NA >0
7 greml covregDhs NA >0
8 greml covregDhs NA >0
9 greml covregDhs NA >0
10 greml covregDhs NA >0
11 greml covregDhs NA >0
12 greml covregDhs NA >0
13 greml covregDhs NA >0
14 greml covregDhs NA >0
15 greml covregDhs NA >0
16 greml covregDhs NA >0
17 greml covregDhs NA >0
18 greml covregDhs NA >0
19 greml covregDhs NA >0
20 greml covregDhs NA >0
21 greml covregDhs NA >0
22 greml covregDhs NA >0
23 greml covregDhs NA >0
24 greml covregDhs NA >0
25 greml covregDhs NA >0
26 greml covregDhs NA >0
27 greml covregDhs NA >0
28 greml covregDhs NA >0
29 greml covregDhs NA >0
30 greml covregDhs NA >0
31 greml covregDhs NA >0
32 greml covregDhs NA >0
33 greml covregDhs NA >0
34 greml covregDhs NA >0
35 greml covregDhs NA >0
36 greml covregDhs NA >0
37 greml covregDhs NA >0
38 greml covregDhs NA >0
39 greml covregDhs NA >0
40 greml covregDhs NA >0
41 greml covregDhs NA >0
42 greml covregDhs NA >0
43 greml covregDhs NA >0
44 greml covregDhs NA >0
45 greml covregDhs NA >0
46 greml covregDhs NA >0
47 greml covregDhs NA >0
48 greml covregDhs NA >0
49 greml covregDhs NA >0
50 greml covregDhs NA >0
51 greml covregDhs NA >0
52 greml covregDhs NA >0
53 greml covregDhs NA >0
54 greml covregDhs NA >0
55 greml covregDhs NA >0
56 greml covregDhs NA >0
57 greml covregDhs NA >0
58 greml covregDhs NA >0
59 greml covregDhs NA >0
60 greml covregDhs NA >0
61 greml covregDhs NA >0
62 greml covregDhs NA >0
63 greml covregDhs NA >0
64 greml covregDhs NA >0
65 greml covregDhs NA >0
66 greml covregDhs NA >0
67 greml covregDhs NA >0
68 greml covregDhs NA >0
69 greml covregDhs NA >0
70 greml covregDhs NA >0
71 greml covregDhs NA >0
72 greml covregDhs NA >0
73 greml covregDhs NA >0
74 greml covregDhs NA >0
75 greml covregDhs NA >0
76 greml covregDhs NA >0
77 greml covregDhs NA >0
78 greml covregDhs NA >0
79 greml covregDhs NA >0
80 greml covregDhs NA >0
81 greml covregDhs NA >0
82 greml covregDhs NA >0
83 greml covregDhs NA >0
84 greml covregDhs NA >0
85 greml covregDhs NA >0
86 greml covregDhs NA >0
87 greml covregDhs NA >0
88 greml covregDhs NA >0
89 greml covregDhs NA >0
90 greml covregDhs NA >0
91 greml covregDhs NA >0
92 greml covregDhs NA >0
93 greml covregDhs NA >0
94 greml covregDhs NA >0
95 greml covregDhs NA >0
96 greml covregDhs NA >0
97 greml covregDhs NA >0
98 greml covregDhs NA >0
99 greml covregDhs NA >0
100 greml covregDhs NA >0
101 greml covregDhs NA >0
102 greml covregDhs NA >0
103 greml covregDhs NA >0
104 greml covregDhs NA >0
105 greml covregDhs NA >0
106 greml covregDhs NA >0
107 greml covregDhs NA >0
108 greml covregDhs NA >0
109 greml covregDhs NA >0
110 greml covregDhs NA >0
111 greml covregDhs NA >0
112 greml covregDhs NA >0
113 greml covregDhs NA >0
114 greml covregDhs NA >0
115 greml covregDhs NA >0
116 greml covregDhs NA >0
117 greml covregDhs NA >0
118 greml covregDhs NA >0
119 greml covregDhs NA >0
120 greml covregDhs NA >0
121 greml covregDhs NA >0
122 greml covregDhs NA >0
123 greml covregDhs NA >0
124 greml covregDhs NA >0
125 greml covregDhs NA >0
126 greml covregDhs NA >0
127 greml covregDhs NA >0
128 greml covregDhs NA >0
129 greml covregDhs NA >0
130 greml covregDhs NA >0
131 greml covregDhs NA >0
132 greml covregDhs NA >0
133 greml covregDhs NA >0
134 greml covregDhs NA >0
135 greml covregDhs NA >0
136 greml covregDhs NA >0
137 greml covregDhs NA >0
138 greml covregDhs NA >0
139 greml covregDhs NA >0
140 greml covregDhs NA >0
141 greml covregDhs NA >0
142 greml covregDhs NA >0
143 greml covregDhs NA >0
144 greml covregDhs NA >0
145 greml covregDhs NA >0
146 greml covregDhs NA >0
147 greml covregDhs NA >0
148 greml covregDhs NA >0
149 greml covregDhs NA >0
150 greml covregDhs NA >0
151 greml covregDhs NA >0
152 greml covregDhs NA >0
153 greml covregDhs NA >0
154 greml covregDhs NA >0
155 greml covregDhs NA >0
156 greml covregDhs NA >0
157 greml covregDhs NA >0
158 greml covregDhs NA >0
159 greml covregDhs NA >0
160 greml covregDhs NA >0
161 greml covregDhs NA >0
162 greml covregDhs NA >0
163 greml covregDhs NA >0
164 greml covregDhs NA >0
165 greml covregDhs NA >0
166 greml covregDhs NA >0
167 greml covregDhs NA >0
168 greml covregDhs NA >0
169 greml covregDhs NA >0
170 greml covregDhs NA >0
171 greml covregDhs NA >0
172 greml covregDhs NA >0
173 greml covregDhs NA >0
174 greml covregDhs NA >0
175 greml covregDhs NA >0
176 greml covregDhs NA >0
177 greml covregDhs NA >0
178 greml covregDhs NA >0
179 greml covregDhs NA >0
180 greml covregDhs NA >0
181 greml covregDhs NA >0
182 greml covregDhs NA >0
183 greml covregDhs NA >0
184 greml covregDhs NA >0
185 greml covregDhs NA >0
186 greml covregDhs NA >0
187 greml covregDhs NA >0
188 greml covregDhs NA >0
189 greml covregDhs NA >0
190 greml covregDhs NA >0
191 greml covregDhs NA >0
192 greml covregDhs NA >0
193 greml covregDhs NA >0
194 greml covregDhs NA >0
195 greml covregDhs NA >0
196 greml covregDhs NA >0
197 greml covregDhs NA >0
198 greml covregDhs NA >0
199 greml covregDhs NA >0
200 greml covregDhs NA >0
201 greml covregDhs NA >0
202 greml covregDhs NA >0
203 greml covregDhs NA >0
204 greml covregDhs NA >0
205 greml covregDhs NA >0
206 greml covregDhs NA >0
207 greml covregDhs NA >0
208 greml covregDhs NA >0
209 greml covregDhs NA >0
210 greml covregDhs NA >0
211 greml covregDhs NA >0
212 greml covregDhs NA >0
213 greml covregDhs NA >0
214 greml covregDhs NA >0
215 greml covregDhs NA >0
216 greml covregDhs NA >0
217 greml covregDhs NA >0
218 greml covregDhs NA >0
219 greml covregDhs NA >0
220 greml covregDhs NA >0
221 greml covregDhs NA >0
222 greml covregDhs NA >0
223 greml covregDhs NA >0
224 greml covregDhs NA >0
225 greml covregDhs NA >0
226 greml covregDhs NA >0
227 greml covregDhs NA >0
228 greml covregDhs NA >0
229 greml covregDhs NA >0
230 greml covregDhs NA >0
231 greml covregDhs NA >0
232 greml covregDhs NA >0
233 greml covregDhs NA >0
234 greml covregDhs NA >0
235 greml covregDhs NA >0
236 greml covregDhs NA >0
237 greml covregDhs NA >0
238 greml covregDhs NA >0
239 greml covregDhs NA >0
240 greml covregDhs NA >0
241 greml covregDhs NA >0
242 greml covregDhs NA >0
243 greml covregDhs NA >0
244 greml covregDhs NA >0
245 greml covregDhs NA >0
246 greml covregDhs NA >0
247 greml covregDhs NA >0
248 greml covregDhs NA >0
249 greml covregDhs NA >0
250 greml covregDhs NA >0
251 greml covregDhs NA >0
252 greml covregDhs NA >0
253 greml covregDhs NA >0
254 greml covregDhs NA >0
255 greml covregDhs NA >0
256 greml covregDhs NA >0
257 greml covregDhs NA >0
258 greml covregDhs NA >0
259 greml covregDhs NA >0
260 greml covregDhs NA >0
261 greml covregDhs NA >0
262 greml covregDhs NA >0
263 greml covregDhs NA >0
264 greml covregDhs NA >0
265 greml covregDhs NA >0
266 greml covregDhs NA >0
267 greml covregDhs NA >0
268 greml covregDhs NA >0
269 greml covregDhs NA >0
270 greml covregDhs NA >0
271 greml covregDhs NA >0
272 greml covregDhs NA >0
273 greml covregDhs NA >0
274 greml covregDhs NA >0
275 greml covregDhs NA >0
276 greml covregDhs NA >0
277 greml covregDhs NA >0
278 greml covregDhs NA >0
279 greml covregDhs NA >0
280 greml covregDhs NA >0
281 greml covregDhs NA >0
282 greml covregDhs NA >0
283 greml covregDhs NA >0
284 greml covregDhs NA >0
285 greml covregDhs NA >0
286 greml covregDhs NA >0
287 greml covregDhs NA >0
288 greml covregDhs NA >0
289 greml covregDhs NA >0
290 greml covregDhs NA >0
291 greml covregDhs NA >0
292 greml covregDhs NA >0
293 greml covregDhs NA >0
294 greml covregDhs NA >0
295 greml covregDhs NA >0
296 greml covregDhs NA >0
297 greml covregDhs NA >0
298 greml covregDhs NA >0
299 greml covregDhs NA >0
300 greml covregDhs NA >0
301 greml covregDhs NA >0
302 greml covregDhs NA >0
303 greml covregDhs NA >0
304 greml covregDhs NA >0
305 greml covregDhs NA >0
306 greml covregDhs NA >0
307 greml covregDhs NA >0
308 greml covregDhs NA >0
309 greml covregDhs NA >0
310 greml covregDhs NA >0
311 greml covregDhs NA >0
312 greml covregDhs NA >0
313 greml covregDhs NA >0
314 greml covregDhs NA >0
315 greml covregDhs NA >0
316 greml covregDhs NA >0
317 greml covregDhs NA >0
318 greml covregDhs NA >0
319 greml covregDhs NA >0
320 greml covregDhs NA >0
321 greml covregDhs NA >0
322 greml covregDhs NA >0
323 greml covregDhs NA >0
324 greml covregDhs NA >0
325 greml covregDhs NA >0
326 greml covregDhs NA >0
327 greml covregDhs NA >0
328 greml covregDhs NA >0
329 greml covregDhs NA >0
330 greml covregDhs NA >0
331 greml covregDhs NA >0
332 greml covregDhs NA >0
333 greml covregDhs NA >0
334 greml covregDhs NA >0
335 greml covregDhs NA >0
336 greml covregDhs NA >0
337 greml covregDhs NA >0
338 greml covregDhs NA >0
339 greml covregDhs NA >0
340 greml covregDhs NA >0
341 greml covregDhs NA >0
342 greml covregDhs NA >0
343 greml covregDhs NA >0
344 greml covregDhs NA >0
345 greml covregDhs NA >0
346 greml covregDhs NA >0
347 greml covregDhs NA >0
348 greml covregDhs NA >0
349 greml covregDhs NA >0
350 greml covregDhs NA >0
351 greml covregDhs NA >0
352 greml covregDhs NA >0
353 greml covregDhs NA >0
354 greml covregDhs NA >0
355 greml covregDhs NA >0
356 greml covregDhs NA >0
357 greml covregDhs NA >0
358 greml covregDhs NA >0
359 greml covregDhs NA >0
360 greml covregDhs NA >0
361 greml covregDhs NA >0
362 greml covregDhs NA >0
363 greml covregDhs NA >0
364 greml covregDhs NA >0
365 greml covregDhs NA >0
366 greml covregDhs NA >0
367 greml covregDhs NA >0
368 greml covregDhs NA >0
369 greml covregDhs NA >0
370 greml covregDhs NA >0
371 greml covregDhs NA >0
372 greml covregDhs NA >0
373 greml covregDhs NA >0
374 greml covregDhs NA >0
375 greml covregDhs NA >0
376 greml covregDhs NA >0
377 greml covregDhs NA >0
378 greml covregDhs NA >0
379 greml covregDhs NA >0
380 greml covregDhs NA >0
381 greml covregDhs NA >0
382 greml covregDhs NA >0
383 greml covregDhs NA >0
384 greml covregDhs NA >0
385 greml covregDhs NA >0
386 greml covregDhs NA >0
387 greml covregDhs NA >0
388 greml covregDhs NA >0
389 greml covregDhs NA >0
390 greml covregDhs NA >0
391 greml covregDhs NA >0
392 greml covregDhs NA >0
393 greml covregDhs NA >0
394 greml covregDhs NA >0
395 greml covregDhs NA >0
396 greml covregDhs NA >0
397 greml covregDhs NA >0
398 greml covregDhs NA >0
399 greml covregDhs NA >0
400 greml covregDhs NA >0
401 greml covregDhs NA >0
402 greml covregDhs NA >0
403 greml covregDhs NA >0
404 greml covregDhs NA >0
405 greml covregDhs NA >0
406 greml covregDhs NA >0
407 greml covregDhs NA >0
408 greml covregDhs NA >0
409 greml covregDhs NA >0
410 greml covregDhs NA >0
411 greml covregDhs NA >0
412 greml covregDhs NA >0
413 greml covregDhs NA >0
414 greml covregDhs NA >0
415 greml covregDhs NA >0
416 greml covregDhs NA >0
417 greml covregDhs NA >0
418 greml covregDhs NA >0
419 greml covregDhs NA >0
420 greml covregDhs NA >0
421 greml covregDhs NA >0
422 greml covregDhs NA >0
423 greml covregDhs NA >0
424 greml covregDhs NA >0
425 greml covregDhs NA >0
426 greml covregDhs NA >0
427 greml covregDhs NA >0
428 greml covregDhs NA >0
429 greml covregDhs NA >0
430 greml covregDhs NA >0
431 greml covregDhs NA >0
432 greml covregDhs NA >0
433 greml covregDhs NA >0
434 greml covregDhs NA >0
435 greml covregDhs NA >0
436 greml covregDhs NA >0
437 greml covregDhs NA >0
438 greml covregDhs NA >0
439 greml covregDhs NA >0
440 greml covregDhs NA >0
441 greml covregDhs NA >0
442 greml covregDhs NA >0
443 greml covregDhs NA >0
444 greml covregDhs NA >0
445 greml covregDhs NA >0
446 greml covregDhs NA >0
447 greml covregDhs NA >0
448 greml covregDhs NA >0
449 greml covregDhs NA >0
450 greml covregDhs NA >0
451 greml covregDhs NA >0
452 greml covregDhs NA >0
453 greml covregDhs NA >0
454 greml covregDhs NA >0
455 greml covregDhs NA >0
456 greml covregDhs NA >0
457 greml covregDhs NA >0
458 greml covregDhs NA >0
459 greml covregDhs NA >0
460 greml covregDhs NA >0
461 greml covregDhs NA >0
462 greml covregDhs NA >0
463 greml covregDhs NA >0
464 greml covregDhs NA >0
465 greml covregDhs NA >0
466 greml covregDhs NA >0
467 greml covregDhs NA >0
468 greml covregDhs NA >0
469 greml covregDhs NA >0
470 greml covregDhs NA >0
471 greml covregDhs NA >0
472 greml covregDhs NA >0
473 greml covregDhs NA >0
474 greml covregDhs NA >0
475 greml covregDhs NA >0
476 greml covregDhs NA >0
477 greml covregDhs NA >0
478 greml covregDhs NA >0
479 greml covregDhs NA >0
480 greml covregDhs NA >0
481 greml covregDhs NA >0
482 greml covregDhs NA >0
483 greml covregDhs NA >0
484 greml covregDhs NA >0
485 greml covregDhs NA >0
486 greml covregDhs NA >0
487 greml covregDhs NA >0
488 greml covregDhs NA >0
489 greml covregDhs NA >0
490 greml covregDhs NA >0
491 greml covregDhs NA >0
492 greml covregDhs NA >0
493 greml covregDhs NA >0
494 greml covregDhs NA >0
495 greml covregDhs NA >0
496 greml covregDhs NA >0
497 greml covregDhs NA >0
498 greml covregDhs NA >0
499 greml covregDhs NA >0
500 greml covregDhs NA >0
1 coregreml covregDhs 0.1446 >0
2 coregreml covregDhs 0.2394 >0
3 coregreml covregDhs 0.0704 >0
4 coregreml covregDhs 0.2503 >0
5 coregreml covregDhs 0.1611 >0
6 coregreml covregDhs 0.2758 >0
7 coregreml covregDhs 0.2975 >0
8 coregreml covregDhs 0.2027 >0
9 coregreml covregDhs 0.2498 >0
10 coregreml covregDhs 0.1927 >0
11 coregreml covregDhs -0.027 >0
12 coregreml covregDhs 0.1053 >0
13 coregreml covregDhs 0.2298 >0
14 coregreml covregDhs 0.2405 >0
15 coregreml covregDhs 0.0363 >0
16 coregreml covregDhs 0.0491 >0
17 coregreml covregDhs 0.4144 >0
18 coregreml covregDhs 0.2343 >0
19 coregreml covregDhs 0.3153 >0
20 coregreml covregDhs 0.4176 >0
21 coregreml covregDhs 0.1411 >0
22 coregreml covregDhs 0.0157 >0
23 coregreml covregDhs 0.2948 >0
24 coregreml covregDhs 0.3864 >0
25 coregreml covregDhs 0.1775 >0
26 coregreml covregDhs 0.4646 >0
27 coregreml covregDhs 0.3267 >0
28 coregreml covregDhs 0.0862 >0
29 coregreml covregDhs 0.1613 >0
30 coregreml covregDhs 0.3901 >0
31 coregreml covregDhs 0.2632 >0
32 coregreml covregDhs -0.0484 >0
33 coregreml covregDhs 0.44 >0
34 coregreml covregDhs -0.0422 >0
35 coregreml covregDhs 0.0462 >0
36 coregreml covregDhs 0.0094 >0
37 coregreml covregDhs 0.1165 >0
38 coregreml covregDhs 0.4089 >0
39 coregreml covregDhs 0.1395 >0
40 coregreml covregDhs 0.0222 >0
41 coregreml covregDhs 0.1136 >0
42 coregreml covregDhs 0.1988 >0
43 coregreml covregDhs 0.1805 >0
44 coregreml covregDhs 0.0383 >0
45 coregreml covregDhs 0.1618 >0
46 coregreml covregDhs 0.3505 >0
47 coregreml covregDhs 0.4098 >0
48 coregreml covregDhs 0.3363 >0
49 coregreml covregDhs -0.2658 >0
50 coregreml covregDhs 0.0419 >0
51 coregreml covregDhs 0.0197 >0
52 coregreml covregDhs 0.3192 >0
53 coregreml covregDhs 0.3508 >0
54 coregreml covregDhs 0.3288 >0
55 coregreml covregDhs -0.0464 >0
56 coregreml covregDhs -0.1438 >0
57 coregreml covregDhs 0.179 >0
58 coregreml covregDhs 0.1804 >0
59 coregreml covregDhs 0.2066 >0
60 coregreml covregDhs 0.2777 >0
61 coregreml covregDhs 0.1638 >0
62 coregreml covregDhs -0.0557 >0
63 coregreml covregDhs 0.1262 >0
64 coregreml covregDhs 0.2407 >0
65 coregreml covregDhs 0.0825 >0
66 coregreml covregDhs 0.3341 >0
67 coregreml covregDhs 0.1653 >0
68 coregreml covregDhs -0.0565 >0
69 coregreml covregDhs 0.2659 >0
70 coregreml covregDhs 0.367 >0
71 coregreml covregDhs 0.1527 >0
72 coregreml covregDhs -0.0899 >0
73 coregreml covregDhs 0.0839 >0
74 coregreml covregDhs 0.1591 >0
75 coregreml covregDhs 0.2263 >0
76 coregreml covregDhs 0.2456 >0
77 coregreml covregDhs 0.1488 >0
78 coregreml covregDhs 0.388 >0
79 coregreml covregDhs 0.4509 >0
80 coregreml covregDhs -0.147 >0
81 coregreml covregDhs 0.0551 >0
82 coregreml covregDhs 0.1758 >0
83 coregreml covregDhs -0.168 >0
84 coregreml covregDhs 0.137 >0
85 coregreml covregDhs 0.4835 >0
86 coregreml covregDhs 0.2381 >0
87 coregreml covregDhs 0.0429 >0
88 coregreml covregDhs 0.0074 >0
89 coregreml covregDhs 0.3187 >0
90 coregreml covregDhs 0.0966 >0
91 coregreml covregDhs 0.0249 >0
92 coregreml covregDhs 0.0082 >0
93 coregreml covregDhs 0.0671 >0
94 coregreml covregDhs 0.1521 >0
95 coregreml covregDhs 0.3433 >0
96 coregreml covregDhs 0.2063 >0
97 coregreml covregDhs 0.0281 >0
98 coregreml covregDhs 0.0366 >0
99 coregreml covregDhs 0.1664 >0
100 coregreml covregDhs 0.412 >0
101 coregreml covregDhs 0.2528 >0
102 coregreml covregDhs 0.4601 >0
103 coregreml covregDhs -0.2682 >0
104 coregreml covregDhs 0.3568 >0
105 coregreml covregDhs 0.1202 >0
106 coregreml covregDhs 0.1776 >0
107 coregreml covregDhs -0.0051 >0
108 coregreml covregDhs 0.3258 >0
109 coregreml covregDhs 0.1857 >0
110 coregreml covregDhs -0.1684 >0
111 coregreml covregDhs 0.2129 >0
112 coregreml covregDhs -0.1483 >0
113 coregreml covregDhs 0.1001 >0
114 coregreml covregDhs 0.0819 >0
115 coregreml covregDhs 0.4166 >0
116 coregreml covregDhs 0.1631 >0
117 coregreml covregDhs 0.1602 >0
118 coregreml covregDhs 0.2351 >0
119 coregreml covregDhs 0.2966 >0
120 coregreml covregDhs 0.2914 >0
121 coregreml covregDhs 0.0067 >0
122 coregreml covregDhs 0.3146 >0
123 coregreml covregDhs 0.4879 >0
124 coregreml covregDhs 0.3327 >0
125 coregreml covregDhs 0.1953 >0
126 coregreml covregDhs 0.0168 >0
127 coregreml covregDhs 0.5058 >0
128 coregreml covregDhs 0.3566 >0
129 coregreml covregDhs 0.1257 >0
130 coregreml covregDhs 0.1493 >0
131 coregreml covregDhs 0.0476 >0
132 coregreml covregDhs 0.1652 >0
133 coregreml covregDhs 0.1887 >0
134 coregreml covregDhs -0.2291 >0
135 coregreml covregDhs 0.1723 >0
136 coregreml covregDhs 0.0977 >0
137 coregreml covregDhs -0.046 >0
138 coregreml covregDhs 0.0732 >0
139 coregreml covregDhs 0.226 >0
140 coregreml covregDhs 0.1767 >0
141 coregreml covregDhs -0.0436 >0
142 coregreml covregDhs 0.1663 >0
143 coregreml covregDhs 0.409 >0
144 coregreml covregDhs 0.2184 >0
145 coregreml covregDhs 0.0965 >0
146 coregreml covregDhs 0.3004 >0
147 coregreml covregDhs 0.2045 >0
148 coregreml covregDhs 0.3158 >0
149 coregreml covregDhs 0.3158 >0
150 coregreml covregDhs 0.3955 >0
151 coregreml covregDhs 0.2427 >0
152 coregreml covregDhs 0.2477 >0
153 coregreml covregDhs 0.3008 >0
154 coregreml covregDhs 0.1493 >0
155 coregreml covregDhs 0.1733 >0
156 coregreml covregDhs 0.0959 >0
157 coregreml covregDhs 0.2134 >0
158 coregreml covregDhs 0.3213 >0
159 coregreml covregDhs 0.1494 >0
160 coregreml covregDhs 0.36 >0
161 coregreml covregDhs 0.1378 >0
162 coregreml covregDhs 0.1294 >0
163 coregreml covregDhs 0.0311 >0
164 coregreml covregDhs 0.1774 >0
165 coregreml covregDhs 0.1022 >0
166 coregreml covregDhs 0.4444 >0
167 coregreml covregDhs 0.389 >0
168 coregreml covregDhs 0.1005 >0
169 coregreml covregDhs 0.0046 >0
170 coregreml covregDhs 0.1024 >0
171 coregreml covregDhs 0.374 >0
172 coregreml covregDhs -0.0519 >0
173 coregreml covregDhs 0.1696 >0
174 coregreml covregDhs 0.0777 >0
175 coregreml covregDhs 0.2829 >0
176 coregreml covregDhs 0.1983 >0
177 coregreml covregDhs 0.0492 >0
178 coregreml covregDhs -0.1507 >0
179 coregreml covregDhs 0.285 >0
180 coregreml covregDhs 0.4283 >0
181 coregreml covregDhs 0.0912 >0
182 coregreml covregDhs -0.1065 >0
183 coregreml covregDhs 0.1587 >0
184 coregreml covregDhs 0.2919 >0
185 coregreml covregDhs 0.1795 >0
186 coregreml covregDhs 0.0787 >0
187 coregreml covregDhs 0.0776 >0
188 coregreml covregDhs 0.16 >0
189 coregreml covregDhs 0.3229 >0
190 coregreml covregDhs 0.1736 >0
191 coregreml covregDhs 0.4614 >0
192 coregreml covregDhs 0.113 >0
193 coregreml covregDhs 0.0399 >0
194 coregreml covregDhs 0.344 >0
195 coregreml covregDhs 0.0432 >0
196 coregreml covregDhs 0.3643 >0
197 coregreml covregDhs 0.1552 >0
198 coregreml covregDhs -0.003 >0
199 coregreml covregDhs 0.1527 >0
200 coregreml covregDhs 0.1225 >0
201 coregreml covregDhs -0.0708 >0
202 coregreml covregDhs 0.0346 >0
203 coregreml covregDhs 0.2692 >0
204 coregreml covregDhs 0.2707 >0
205 coregreml covregDhs 0.2121 >0
206 coregreml covregDhs -0.0422 >0
207 coregreml covregDhs -0.1 >0
208 coregreml covregDhs 0.3389 >0
209 coregreml covregDhs 0.4603 >0
210 coregreml covregDhs 0.1317 >0
211 coregreml covregDhs 0.023 >0
212 coregreml covregDhs 0.5558 >0
213 coregreml covregDhs 0.1952 >0
214 coregreml covregDhs 0.3331 >0
215 coregreml covregDhs 0.28 >0
216 coregreml covregDhs 0.3117 >0
217 coregreml covregDhs 0.2427 >0
218 coregreml covregDhs 0.1892 >0
219 coregreml covregDhs 0.194 >0
220 coregreml covregDhs 0.3263 >0
221 coregreml covregDhs 0.4186 >0
222 coregreml covregDhs 0.1852 >0
223 coregreml covregDhs -0.0229 >0
224 coregreml covregDhs 0.178 >0
225 coregreml covregDhs 0.0221 >0
226 coregreml covregDhs 0.2373 >0
227 coregreml covregDhs 0.3467 >0
228 coregreml covregDhs -0.059 >0
229 coregreml covregDhs 0.2135 >0
230 coregreml covregDhs 0.1557 >0
231 coregreml covregDhs 0.0569 >0
232 coregreml covregDhs -0.0458 >0
233 coregreml covregDhs 0.0929 >0
234 coregreml covregDhs 0.0272 >0
235 coregreml covregDhs 0.1111 >0
236 coregreml covregDhs 0.2746 >0
237 coregreml covregDhs 0.2362 >0
238 coregreml covregDhs 0.1478 >0
239 coregreml covregDhs 0.1363 >0
240 coregreml covregDhs 0.1207 >0
241 coregreml covregDhs 0.3185 >0
242 coregreml covregDhs -0.2592 >0
243 coregreml covregDhs 0.3338 >0
244 coregreml covregDhs 0.4768 >0
245 coregreml covregDhs 0.1154 >0
246 coregreml covregDhs 0.0826 >0
247 coregreml covregDhs 0.2477 >0
248 coregreml covregDhs 0.0734 >0
249 coregreml covregDhs 0.1162 >0
250 coregreml covregDhs 0.3145 >0
251 coregreml covregDhs 0.0967 >0
252 coregreml covregDhs 0.3613 >0
253 coregreml covregDhs 0.2707 >0
254 coregreml covregDhs 0.1313 >0
255 coregreml covregDhs 0.1437 >0
256 coregreml covregDhs 0.0146 >0
257 coregreml covregDhs 0.2321 >0
258 coregreml covregDhs 0.3564 >0
259 coregreml covregDhs 0.3352 >0
260 coregreml covregDhs -0.1578 >0
261 coregreml covregDhs 0.3013 >0
262 coregreml covregDhs -0.0198 >0
263 coregreml covregDhs 0.3265 >0
264 coregreml covregDhs -0.3478 >0
265 coregreml covregDhs -0.0611 >0
266 coregreml covregDhs 0.3077 >0
267 coregreml covregDhs -0.1359 >0
268 coregreml covregDhs 0.2614 >0
269 coregreml covregDhs 0.2377 >0
270 coregreml covregDhs 0.3029 >0
271 coregreml covregDhs 0.3001 >0
272 coregreml covregDhs 0.2751 >0
273 coregreml covregDhs 0.2898 >0
274 coregreml covregDhs 0.3407 >0
275 coregreml covregDhs 0.2688 >0
276 coregreml covregDhs 0.1972 >0
277 coregreml covregDhs 0.1516 >0
278 coregreml covregDhs 0.3286 >0
279 coregreml covregDhs -0.0131 >0
280 coregreml covregDhs 0.1749 >0
281 coregreml covregDhs 0.0335 >0
282 coregreml covregDhs 0.2074 >0
283 coregreml covregDhs 0.2329 >0
284 coregreml covregDhs 0.2664 >0
285 coregreml covregDhs 0.0706 >0
286 coregreml covregDhs 0.2959 >0
287 coregreml covregDhs 0.1994 >0
288 coregreml covregDhs -0.0595 >0
289 coregreml covregDhs 0.0929 >0
290 coregreml covregDhs 0.0755 >0
291 coregreml covregDhs 0.3213 >0
292 coregreml covregDhs 0.0023 >0
293 coregreml covregDhs 0.2961 >0
294 coregreml covregDhs 0.3372 >0
295 coregreml covregDhs 0.154 >0
296 coregreml covregDhs -0.0419 >0
297 coregreml covregDhs -0.0583 >0
298 coregreml covregDhs 0.3824 >0
299 coregreml covregDhs -0.0968 >0
300 coregreml covregDhs 0.1171 >0
301 coregreml covregDhs 0.088 >0
302 coregreml covregDhs 0.0509 >0
303 coregreml covregDhs 0.4183 >0
304 coregreml covregDhs 0.5116 >0
305 coregreml covregDhs 0.0755 >0
306 coregreml covregDhs 0.5408 >0
307 coregreml covregDhs 0.2472 >0
308 coregreml covregDhs 0.1065 >0
309 coregreml covregDhs 0.0648 >0
310 coregreml covregDhs 0.0269 >0
311 coregreml covregDhs 0.0491 >0
312 coregreml covregDhs 0.2406 >0
313 coregreml covregDhs 0.1761 >0
314 coregreml covregDhs 0.1272 >0
315 coregreml covregDhs 0.1805 >0
316 coregreml covregDhs 0.203 >0
317 coregreml covregDhs 0.2841 >0
318 coregreml covregDhs 0.2142 >0
319 coregreml covregDhs 0.0966 >0
320 coregreml covregDhs 0.2092 >0
321 coregreml covregDhs 0.1962 >0
322 coregreml covregDhs 0.0903 >0
323 coregreml covregDhs 0.1204 >0
324 coregreml covregDhs 0.0173 >0
325 coregreml covregDhs 0.0721 >0
326 coregreml covregDhs -0.1391 >0
327 coregreml covregDhs 0.0045 >0
328 coregreml covregDhs 0.3522 >0
329 coregreml covregDhs 0.1603 >0
330 coregreml covregDhs -0.2182 >0
331 coregreml covregDhs -0.1344 >0
332 coregreml covregDhs 0.1266 >0
333 coregreml covregDhs 0.2862 >0
334 coregreml covregDhs 0.3959 >0
335 coregreml covregDhs 0.2313 >0
336 coregreml covregDhs 0.1965 >0
337 coregreml covregDhs 0.336 >0
338 coregreml covregDhs 0.242 >0
339 coregreml covregDhs 0.2048 >0
340 coregreml covregDhs 0.0679 >0
341 coregreml covregDhs 0.1648 >0
342 coregreml covregDhs 0.6392 >0
343 coregreml covregDhs 0.39 >0
344 coregreml covregDhs 0.0802 >0
345 coregreml covregDhs -0.0068 >0
346 coregreml covregDhs 0.3546 >0
347 coregreml covregDhs 0.4926 >0
348 coregreml covregDhs 0.27 >0
349 coregreml covregDhs 0.024 >0
350 coregreml covregDhs 0.2195 >0
351 coregreml covregDhs 0.1625 >0
352 coregreml covregDhs 0.2623 >0
353 coregreml covregDhs 0.1893 >0
354 coregreml covregDhs -0.1311 >0
355 coregreml covregDhs 0.0765 >0
356 coregreml covregDhs 0.0946 >0
357 coregreml covregDhs 0.349 >0
358 coregreml covregDhs 0.3277 >0
359 coregreml covregDhs 0.2485 >0
360 coregreml covregDhs 0.303 >0
361 coregreml covregDhs 0.231 >0
362 coregreml covregDhs 0.1632 >0
363 coregreml covregDhs 0.3204 >0
364 coregreml covregDhs -0.1626 >0
365 coregreml covregDhs 0.263 >0
366 coregreml covregDhs 0.1977 >0
367 coregreml covregDhs 0.0516 >0
368 coregreml covregDhs -0.0085 >0
369 coregreml covregDhs 0.0695 >0
370 coregreml covregDhs -0.0142 >0
371 coregreml covregDhs 0.2079 >0
372 coregreml covregDhs 0.1393 >0
373 coregreml covregDhs 0.2514 >0
374 coregreml covregDhs 0.1338 >0
375 coregreml covregDhs 0.1434 >0
376 coregreml covregDhs 0.0949 >0
377 coregreml covregDhs 0.3093 >0
378 coregreml covregDhs 0.3145 >0
379 coregreml covregDhs 0.2112 >0
380 coregreml covregDhs 0.284 >0
381 coregreml covregDhs 0.1724 >0
382 coregreml covregDhs 0.1381 >0
383 coregreml covregDhs 0.0734 >0
384 coregreml covregDhs 0.4245 >0
385 coregreml covregDhs 0.3406 >0
386 coregreml covregDhs 0.0537 >0
387 coregreml covregDhs -0.014 >0
388 coregreml covregDhs 0.1167 >0
389 coregreml covregDhs 0.4846 >0
390 coregreml covregDhs 0.2289 >0
391 coregreml covregDhs 0.1768 >0
392 coregreml covregDhs 0.4207 >0
393 coregreml covregDhs 0.1185 >0
394 coregreml covregDhs 0.1068 >0
395 coregreml covregDhs 0.1523 >0
396 coregreml covregDhs 0.0608 >0
397 coregreml covregDhs 0.0913 >0
398 coregreml covregDhs 0.1122 >0
399 coregreml covregDhs 0.4045 >0
400 coregreml covregDhs 0.319 >0
401 coregreml covregDhs 0.2537 >0
402 coregreml covregDhs 0.2106 >0
403 coregreml covregDhs 0.2344 >0
404 coregreml covregDhs 0.0061 >0
405 coregreml covregDhs 0.2984 >0
406 coregreml covregDhs 0.0566 >0
407 coregreml covregDhs 0.4039 >0
408 coregreml covregDhs 0.3652 >0
409 coregreml covregDhs 0.1703 >0
410 coregreml covregDhs 0.1974 >0
411 coregreml covregDhs 0.082 >0
412 coregreml covregDhs 0.3175 >0
413 coregreml covregDhs 0.2485 >0
414 coregreml covregDhs 0.0344 >0
415 coregreml covregDhs 0.1199 >0
416 coregreml covregDhs 0.1322 >0
417 coregreml covregDhs 0.0679 >0
418 coregreml covregDhs 0.3052 >0
419 coregreml covregDhs 0.1175 >0
420 coregreml covregDhs 0.1653 >0
421 coregreml covregDhs 0.3945 >0
422 coregreml covregDhs 0.1645 >0
423 coregreml covregDhs 0.5964 >0
424 coregreml covregDhs 0.2668 >0
425 coregreml covregDhs 0.2128 >0
426 coregreml covregDhs 0.1243 >0
427 coregreml covregDhs -0.059 >0
428 coregreml covregDhs -0.1319 >0
429 coregreml covregDhs 0.2859 >0
430 coregreml covregDhs 0.2564 >0
431 coregreml covregDhs 0.1641 >0
432 coregreml covregDhs 0.5601 >0
433 coregreml covregDhs 0.3123 >0
434 coregreml covregDhs 0.0012 >0
435 coregreml covregDhs 0.2496 >0
436 coregreml covregDhs 0.2166 >0
437 coregreml covregDhs 0.0617 >0
438 coregreml covregDhs 0.1551 >0
439 coregreml covregDhs 0.0037 >0
440 coregreml covregDhs 0.1494 >0
441 coregreml covregDhs 0.1918 >0
442 coregreml covregDhs 0.2546 >0
443 coregreml covregDhs 0.3722 >0
444 coregreml covregDhs 0.3083 >0
445 coregreml covregDhs 0.1454 >0
446 coregreml covregDhs 0.4407 >0
447 coregreml covregDhs 0.1332 >0
448 coregreml covregDhs 0.0847 >0
449 coregreml covregDhs 0.1295 >0
450 coregreml covregDhs 0.0438 >0
451 coregreml covregDhs 0.039 >0
452 coregreml covregDhs 0.3156 >0
453 coregreml covregDhs 0.2081 >0
454 coregreml covregDhs 0.0013 >0
455 coregreml covregDhs 0.0371 >0
456 coregreml covregDhs 0.1366 >0
457 coregreml covregDhs 0.4299 >0
458 coregreml covregDhs 0.1674 >0
459 coregreml covregDhs 0.5638 >0
460 coregreml covregDhs 0.257 >0
461 coregreml covregDhs -0.0592 >0
462 coregreml covregDhs 0.2272 >0
463 coregreml covregDhs 0.293 >0
464 coregreml covregDhs -0.072 >0
465 coregreml covregDhs 0.3579 >0
466 coregreml covregDhs 0.1768 >0
467 coregreml covregDhs 0.4577 >0
468 coregreml covregDhs 0.2312 >0
469 coregreml covregDhs 0.1377 >0
470 coregreml covregDhs 0.2436 >0
471 coregreml covregDhs 0.2643 >0
472 coregreml covregDhs -0.0758 >0
473 coregreml covregDhs 0.5242 >0
474 coregreml covregDhs 0.1297 >0
475 coregreml covregDhs 0.11 >0
476 coregreml covregDhs 0.3039 >0
477 coregreml covregDhs 0.3151 >0
478 coregreml covregDhs 0.4792 >0
479 coregreml covregDhs 0.1933 >0
480 coregreml covregDhs 0.3027 >0
481 coregreml covregDhs 0.3957 >0
482 coregreml covregDhs 0.0806 >0
483 coregreml covregDhs 0.1614 >0
484 coregreml covregDhs 0.4383 >0
485 coregreml covregDhs 0.2809 >0
486 coregreml covregDhs 0.274 >0
487 coregreml covregDhs 0.1452 >0
488 coregreml covregDhs 0.2162 >0
489 coregreml covregDhs 0.4863 >0
490 coregreml covregDhs 0.178 >0
491 coregreml covregDhs 0.261 >0
492 coregreml covregDhs 0.0501 >0
493 coregreml covregDhs 0.0334 >0
494 coregreml covregDhs 0.0738 >0
495 coregreml covregDhs 0.331 >0
496 coregreml covregDhs 0.272 >0
497 coregreml covregDhs 0.3708 >0
498 coregreml covregDhs -0.0912 >0
499 coregreml covregDhs 0.2775 >0
500 coregreml covregDhs 0.2679 >0
1 greml covregOth NA >0
2 greml covregOth NA >0
3 greml covregOth NA >0
4 greml covregOth NA >0
5 greml covregOth NA >0
6 greml covregOth NA >0
7 greml covregOth NA >0
8 greml covregOth NA >0
9 greml covregOth NA >0
10 greml covregOth NA >0
11 greml covregOth NA >0
12 greml covregOth NA >0
13 greml covregOth NA >0
14 greml covregOth NA >0
15 greml covregOth NA >0
16 greml covregOth NA >0
17 greml covregOth NA >0
18 greml covregOth NA >0
19 greml covregOth NA >0
20 greml covregOth NA >0
21 greml covregOth NA >0
22 greml covregOth NA >0
23 greml covregOth NA >0
24 greml covregOth NA >0
25 greml covregOth NA >0
26 greml covregOth NA >0
27 greml covregOth NA >0
28 greml covregOth NA >0
29 greml covregOth NA >0
30 greml covregOth NA >0
31 greml covregOth NA >0
32 greml covregOth NA >0
33 greml covregOth NA >0
34 greml covregOth NA >0
35 greml covregOth NA >0
36 greml covregOth NA >0
37 greml covregOth NA >0
38 greml covregOth NA >0
39 greml covregOth NA >0
40 greml covregOth NA >0
41 greml covregOth NA >0
42 greml covregOth NA >0
43 greml covregOth NA >0
44 greml covregOth NA >0
45 greml covregOth NA >0
46 greml covregOth NA >0
47 greml covregOth NA >0
48 greml covregOth NA >0
49 greml covregOth NA >0
50 greml covregOth NA >0
51 greml covregOth NA >0
52 greml covregOth NA >0
53 greml covregOth NA >0
54 greml covregOth NA >0
55 greml covregOth NA >0
56 greml covregOth NA >0
57 greml covregOth NA >0
58 greml covregOth NA >0
59 greml covregOth NA >0
60 greml covregOth NA >0
61 greml covregOth NA >0
62 greml covregOth NA >0
63 greml covregOth NA >0
64 greml covregOth NA >0
65 greml covregOth NA >0
66 greml covregOth NA >0
67 greml covregOth NA >0
68 greml covregOth NA >0
69 greml covregOth NA >0
70 greml covregOth NA >0
71 greml covregOth NA >0
72 greml covregOth NA >0
73 greml covregOth NA >0
74 greml covregOth NA >0
75 greml covregOth NA >0
76 greml covregOth NA >0
77 greml covregOth NA >0
78 greml covregOth NA >0
79 greml covregOth NA >0
80 greml covregOth NA >0
81 greml covregOth NA >0
82 greml covregOth NA >0
83 greml covregOth NA >0
84 greml covregOth NA >0
85 greml covregOth NA >0
86 greml covregOth NA >0
87 greml covregOth NA >0
88 greml covregOth NA >0
89 greml covregOth NA >0
90 greml covregOth NA >0
91 greml covregOth NA >0
92 greml covregOth NA >0
93 greml covregOth NA >0
94 greml covregOth NA >0
95 greml covregOth NA >0
96 greml covregOth NA >0
97 greml covregOth NA >0
98 greml covregOth NA >0
99 greml covregOth NA >0
100 greml covregOth NA >0
101 greml covregOth NA >0
102 greml covregOth NA >0
103 greml covregOth NA >0
104 greml covregOth NA >0
105 greml covregOth NA >0
106 greml covregOth NA >0
107 greml covregOth NA >0
108 greml covregOth NA >0
109 greml covregOth NA >0
110 greml covregOth NA >0
111 greml covregOth NA >0
112 greml covregOth NA >0
113 greml covregOth NA >0
114 greml covregOth NA >0
115 greml covregOth NA >0
116 greml covregOth NA >0
117 greml covregOth NA >0
118 greml covregOth NA >0
119 greml covregOth NA >0
120 greml covregOth NA >0
121 greml covregOth NA >0
122 greml covregOth NA >0
123 greml covregOth NA >0
124 greml covregOth NA >0
125 greml covregOth NA >0
126 greml covregOth NA >0
127 greml covregOth NA >0
128 greml covregOth NA >0
129 greml covregOth NA >0
130 greml covregOth NA >0
131 greml covregOth NA >0
132 greml covregOth NA >0
133 greml covregOth NA >0
134 greml covregOth NA >0
135 greml covregOth NA >0
136 greml covregOth NA >0
137 greml covregOth NA >0
138 greml covregOth NA >0
139 greml covregOth NA >0
140 greml covregOth NA >0
141 greml covregOth NA >0
142 greml covregOth NA >0
143 greml covregOth NA >0
144 greml covregOth NA >0
145 greml covregOth NA >0
146 greml covregOth NA >0
147 greml covregOth NA >0
148 greml covregOth NA >0
149 greml covregOth NA >0
150 greml covregOth NA >0
151 greml covregOth NA >0
152 greml covregOth NA >0
153 greml covregOth NA >0
154 greml covregOth NA >0
155 greml covregOth NA >0
156 greml covregOth NA >0
157 greml covregOth NA >0
158 greml covregOth NA >0
159 greml covregOth NA >0
160 greml covregOth NA >0
161 greml covregOth NA >0
162 greml covregOth NA >0
163 greml covregOth NA >0
164 greml covregOth NA >0
165 greml covregOth NA >0
166 greml covregOth NA >0
167 greml covregOth NA >0
168 greml covregOth NA >0
169 greml covregOth NA >0
170 greml covregOth NA >0
171 greml covregOth NA >0
172 greml covregOth NA >0
173 greml covregOth NA >0
174 greml covregOth NA >0
175 greml covregOth NA >0
176 greml covregOth NA >0
177 greml covregOth NA >0
178 greml covregOth NA >0
179 greml covregOth NA >0
180 greml covregOth NA >0
181 greml covregOth NA >0
182 greml covregOth NA >0
183 greml covregOth NA >0
184 greml covregOth NA >0
185 greml covregOth NA >0
186 greml covregOth NA >0
187 greml covregOth NA >0
188 greml covregOth NA >0
189 greml covregOth NA >0
190 greml covregOth NA >0
191 greml covregOth NA >0
192 greml covregOth NA >0
193 greml covregOth NA >0
194 greml covregOth NA >0
195 greml covregOth NA >0
196 greml covregOth NA >0
197 greml covregOth NA >0
198 greml covregOth NA >0
199 greml covregOth NA >0
200 greml covregOth NA >0
201 greml covregOth NA >0
202 greml covregOth NA >0
203 greml covregOth NA >0
204 greml covregOth NA >0
205 greml covregOth NA >0
206 greml covregOth NA >0
207 greml covregOth NA >0
208 greml covregOth NA >0
209 greml covregOth NA >0
210 greml covregOth NA >0
211 greml covregOth NA >0
212 greml covregOth NA >0
213 greml covregOth NA >0
214 greml covregOth NA >0
215 greml covregOth NA >0
216 greml covregOth NA >0
217 greml covregOth NA >0
218 greml covregOth NA >0
219 greml covregOth NA >0
220 greml covregOth NA >0
221 greml covregOth NA >0
222 greml covregOth NA >0
223 greml covregOth NA >0
224 greml covregOth NA >0
225 greml covregOth NA >0
226 greml covregOth NA >0
227 greml covregOth NA >0
228 greml covregOth NA >0
229 greml covregOth NA >0
230 greml covregOth NA >0
231 greml covregOth NA >0
232 greml covregOth NA >0
233 greml covregOth NA >0
234 greml covregOth NA >0
235 greml covregOth NA >0
236 greml covregOth NA >0
237 greml covregOth NA >0
238 greml covregOth NA >0
239 greml covregOth NA >0
240 greml covregOth NA >0
241 greml covregOth NA >0
242 greml covregOth NA >0
243 greml covregOth NA >0
244 greml covregOth NA >0
245 greml covregOth NA >0
246 greml covregOth NA >0
247 greml covregOth NA >0
248 greml covregOth NA >0
249 greml covregOth NA >0
250 greml covregOth NA >0
251 greml covregOth NA >0
252 greml covregOth NA >0
253 greml covregOth NA >0
254 greml covregOth NA >0
255 greml covregOth NA >0
256 greml covregOth NA >0
257 greml covregOth NA >0
258 greml covregOth NA >0
259 greml covregOth NA >0
260 greml covregOth NA >0
261 greml covregOth NA >0
262 greml covregOth NA >0
263 greml covregOth NA >0
264 greml covregOth NA >0
265 greml covregOth NA >0
266 greml covregOth NA >0
267 greml covregOth NA >0
268 greml covregOth NA >0
269 greml covregOth NA >0
270 greml covregOth NA >0
271 greml covregOth NA >0
272 greml covregOth NA >0
273 greml covregOth NA >0
274 greml covregOth NA >0
275 greml covregOth NA >0
276 greml covregOth NA >0
277 greml covregOth NA >0
278 greml covregOth NA >0
279 greml covregOth NA >0
280 greml covregOth NA >0
281 greml covregOth NA >0
282 greml covregOth NA >0
283 greml covregOth NA >0
284 greml covregOth NA >0
285 greml covregOth NA >0
286 greml covregOth NA >0
287 greml covregOth NA >0
288 greml covregOth NA >0
289 greml covregOth NA >0
290 greml covregOth NA >0
291 greml covregOth NA >0
292 greml covregOth NA >0
293 greml covregOth NA >0
294 greml covregOth NA >0
295 greml covregOth NA >0
296 greml covregOth NA >0
297 greml covregOth NA >0
298 greml covregOth NA >0
299 greml covregOth NA >0
300 greml covregOth NA >0
301 greml covregOth NA >0
302 greml covregOth NA >0
303 greml covregOth NA >0
304 greml covregOth NA >0
305 greml covregOth NA >0
306 greml covregOth NA >0
307 greml covregOth NA >0
308 greml covregOth NA >0
309 greml covregOth NA >0
310 greml covregOth NA >0
311 greml covregOth NA >0
312 greml covregOth NA >0
313 greml covregOth NA >0
314 greml covregOth NA >0
315 greml covregOth NA >0
316 greml covregOth NA >0
317 greml covregOth NA >0
318 greml covregOth NA >0
319 greml covregOth NA >0
320 greml covregOth NA >0
321 greml covregOth NA >0
322 greml covregOth NA >0
323 greml covregOth NA >0
324 greml covregOth NA >0
325 greml covregOth NA >0
326 greml covregOth NA >0
327 greml covregOth NA >0
328 greml covregOth NA >0
329 greml covregOth NA >0
330 greml covregOth NA >0
331 greml covregOth NA >0
332 greml covregOth NA >0
333 greml covregOth NA >0
334 greml covregOth NA >0
335 greml covregOth NA >0
336 greml covregOth NA >0
337 greml covregOth NA >0
338 greml covregOth NA >0
339 greml covregOth NA >0
340 greml covregOth NA >0
341 greml covregOth NA >0
342 greml covregOth NA >0
343 greml covregOth NA >0
344 greml covregOth NA >0
345 greml covregOth NA >0
346 greml covregOth NA >0
347 greml covregOth NA >0
348 greml covregOth NA >0
349 greml covregOth NA >0
350 greml covregOth NA >0
351 greml covregOth NA >0
352 greml covregOth NA >0
353 greml covregOth NA >0
354 greml covregOth NA >0
355 greml covregOth NA >0
356 greml covregOth NA >0
357 greml covregOth NA >0
358 greml covregOth NA >0
359 greml covregOth NA >0
360 greml covregOth NA >0
361 greml covregOth NA >0
362 greml covregOth NA >0
363 greml covregOth NA >0
364 greml covregOth NA >0
365 greml covregOth NA >0
366 greml covregOth NA >0
367 greml covregOth NA >0
368 greml covregOth NA >0
369 greml covregOth NA >0
370 greml covregOth NA >0
371 greml covregOth NA >0
372 greml covregOth NA >0
373 greml covregOth NA >0
374 greml covregOth NA >0
375 greml covregOth NA >0
376 greml covregOth NA >0
377 greml covregOth NA >0
378 greml covregOth NA >0
379 greml covregOth NA >0
380 greml covregOth NA >0
381 greml covregOth NA >0
382 greml covregOth NA >0
383 greml covregOth NA >0
384 greml covregOth NA >0
385 greml covregOth NA >0
386 greml covregOth NA >0
387 greml covregOth NA >0
388 greml covregOth NA >0
389 greml covregOth NA >0
390 greml covregOth NA >0
391 greml covregOth NA >0
392 greml covregOth NA >0
393 greml covregOth NA >0
394 greml covregOth NA >0
395 greml covregOth NA >0
396 greml covregOth NA >0
397 greml covregOth NA >0
398 greml covregOth NA >0
399 greml covregOth NA >0
400 greml covregOth NA >0
401 greml covregOth NA >0
402 greml covregOth NA >0
403 greml covregOth NA >0
404 greml covregOth NA >0
405 greml covregOth NA >0
406 greml covregOth NA >0
407 greml covregOth NA >0
408 greml covregOth NA >0
409 greml covregOth NA >0
410 greml covregOth NA >0
411 greml covregOth NA >0
412 greml covregOth NA >0
413 greml covregOth NA >0
414 greml covregOth NA >0
415 greml covregOth NA >0
416 greml covregOth NA >0
417 greml covregOth NA >0
418 greml covregOth NA >0
419 greml covregOth NA >0
420 greml covregOth NA >0
421 greml covregOth NA >0
422 greml covregOth NA >0
423 greml covregOth NA >0
424 greml covregOth NA >0
425 greml covregOth NA >0
426 greml covregOth NA >0
427 greml covregOth NA >0
428 greml covregOth NA >0
429 greml covregOth NA >0
430 greml covregOth NA >0
431 greml covregOth NA >0
432 greml covregOth NA >0
433 greml covregOth NA >0
434 greml covregOth NA >0
435 greml covregOth NA >0
436 greml covregOth NA >0
437 greml covregOth NA >0
438 greml covregOth NA >0
439 greml covregOth NA >0
440 greml covregOth NA >0
441 greml covregOth NA >0
442 greml covregOth NA >0
443 greml covregOth NA >0
444 greml covregOth NA >0
445 greml covregOth NA >0
446 greml covregOth NA >0
447 greml covregOth NA >0
448 greml covregOth NA >0
449 greml covregOth NA >0
450 greml covregOth NA >0
451 greml covregOth NA >0
452 greml covregOth NA >0
453 greml covregOth NA >0
454 greml covregOth NA >0
455 greml covregOth NA >0
456 greml covregOth NA >0
457 greml covregOth NA >0
458 greml covregOth NA >0
459 greml covregOth NA >0
460 greml covregOth NA >0
461 greml covregOth NA >0
462 greml covregOth NA >0
463 greml covregOth NA >0
464 greml covregOth NA >0
465 greml covregOth NA >0
466 greml covregOth NA >0
467 greml covregOth NA >0
468 greml covregOth NA >0
469 greml covregOth NA >0
470 greml covregOth NA >0
471 greml covregOth NA >0
472 greml covregOth NA >0
473 greml covregOth NA >0
474 greml covregOth NA >0
475 greml covregOth NA >0
476 greml covregOth NA >0
477 greml covregOth NA >0
478 greml covregOth NA >0
479 greml covregOth NA >0
480 greml covregOth NA >0
481 greml covregOth NA >0
482 greml covregOth NA >0
483 greml covregOth NA >0
484 greml covregOth NA >0
485 greml covregOth NA >0
486 greml covregOth NA >0
487 greml covregOth NA >0
488 greml covregOth NA >0
489 greml covregOth NA >0
490 greml covregOth NA >0
491 greml covregOth NA >0
492 greml covregOth NA >0
493 greml covregOth NA >0
494 greml covregOth NA >0
495 greml covregOth NA >0
496 greml covregOth NA >0
497 greml covregOth NA >0
498 greml covregOth NA >0
499 greml covregOth NA >0
500 greml covregOth NA >0
1 coregreml covregOth 0.2593 >0
2 coregreml covregOth 0.0834 >0
3 coregreml covregOth 0.1865 >0
4 coregreml covregOth 0.0132 >0
5 coregreml covregOth 0.0379 >0
6 coregreml covregOth 0.0284 >0
7 coregreml covregOth 0.0495 >0
8 coregreml covregOth -0.0154 >0
9 coregreml covregOth -0.0908 >0
10 coregreml covregOth 0.0483 >0
11 coregreml covregOth 0.2065 >0
12 coregreml covregOth 0.1302 >0
13 coregreml covregOth 0.0229 >0
14 coregreml covregOth -0.0412 >0
15 coregreml covregOth 0.2688 >0
16 coregreml covregOth 0.2298 >0
17 coregreml covregOth -0.0191 >0
18 coregreml covregOth 0.1359 >0
19 coregreml covregOth 0.0992 >0
20 coregreml covregOth 0.0235 >0
21 coregreml covregOth 0.1604 >0
22 coregreml covregOth 0.2114 >0
23 coregreml covregOth -0.0478 >0
24 coregreml covregOth -0.0854 >0
25 coregreml covregOth -0.0066 >0
26 coregreml covregOth -0.128 >0
27 coregreml covregOth 0.0178 >0
28 coregreml covregOth 0.1711 >0
29 coregreml covregOth 0.2675 >0
30 coregreml covregOth -0.0628 >0
31 coregreml covregOth 0.0876 >0
32 coregreml covregOth 0.4562 >0
33 coregreml covregOth -0.1173 >0
34 coregreml covregOth 0.1555 >0
35 coregreml covregOth 0.3009 >0
36 coregreml covregOth 0.3003 >0
37 coregreml covregOth 0.0612 >0
38 coregreml covregOth -0.1038 >0
39 coregreml covregOth 0.1804 >0
40 coregreml covregOth 0.1894 >0
41 coregreml covregOth 0.1173 >0
42 coregreml covregOth 0.2127 >0
43 coregreml covregOth -0.0789 >0
44 coregreml covregOth 0.2038 >0
45 coregreml covregOth 0.1796 >0
46 coregreml covregOth -0.1043 >0
47 coregreml covregOth -0.1185 >0
48 coregreml covregOth -0.0507 >0
49 coregreml covregOth 0.351 >0
50 coregreml covregOth 0.2994 >0
51 coregreml covregOth 0.1514 >0
52 coregreml covregOth -0.0959 >0
53 coregreml covregOth -0.0933 >0
54 coregreml covregOth -0.0419 >0
55 coregreml covregOth 0.215 >0
56 coregreml covregOth 0.4999 >0
57 coregreml covregOth 0.2459 >0
58 coregreml covregOth 0.0769 >0
59 coregreml covregOth 0.1165 >0
60 coregreml covregOth 0.1115 >0
61 coregreml covregOth 0.1418 >0
62 coregreml covregOth 0.3389 >0
63 coregreml covregOth 0.2015 >0
64 coregreml covregOth -4e-04 >0
65 coregreml covregOth 0.1037 >0
66 coregreml covregOth 0.1126 >0
67 coregreml covregOth 0.1108 >0
68 coregreml covregOth 0.2999 >0
69 coregreml covregOth 0.1379 >0
70 coregreml covregOth 0.0701 >0
71 coregreml covregOth 0.2089 >0
72 coregreml covregOth 0.4815 >0
73 coregreml covregOth 0.3259 >0
74 coregreml covregOth 0.1633 >0
75 coregreml covregOth 0.155 >0
76 coregreml covregOth 0.0811 >0
77 coregreml covregOth 0.012 >0
78 coregreml covregOth -5e-04 >0
79 coregreml covregOth -0.1848 >0
80 coregreml covregOth 0.4494 >0
81 coregreml covregOth 0.2309 >0
82 coregreml covregOth 0.09 >0
83 coregreml covregOth 0.3185 >0
84 coregreml covregOth 0.3418 >0
85 coregreml covregOth -2e-04 >0
86 coregreml covregOth 0.0181 >0
87 coregreml covregOth 0.2588 >0
88 coregreml covregOth 0.0902 >0
89 coregreml covregOth 0.0039 >0
90 coregreml covregOth 0.1929 >0
91 coregreml covregOth 0.2715 >0
92 coregreml covregOth 0.225 >0
93 coregreml covregOth 0.1853 >0
94 coregreml covregOth 0.233 >0
95 coregreml covregOth 0.0643 >0
96 coregreml covregOth 0.0677 >0
97 coregreml covregOth 0.243 >0
98 coregreml covregOth 0.2787 >0
99 coregreml covregOth 0.0705 >0
100 coregreml covregOth -0.095 >0
101 coregreml covregOth 0.0191 >0
102 coregreml covregOth -0.0395 >0
103 coregreml covregOth 0.2706 >0
104 coregreml covregOth -0.1403 >0
105 coregreml covregOth 0.0882 >0
106 coregreml covregOth 0.0283 >0
107 coregreml covregOth 0.3437 >0
108 coregreml covregOth 0.0027 >0
109 coregreml covregOth -0.0046 >0
110 coregreml covregOth 0.4959 >0
111 coregreml covregOth 0.1234 >0
112 coregreml covregOth 0.2502 >0
113 coregreml covregOth 0.2444 >0
114 coregreml covregOth 0.1603 >0
115 coregreml covregOth -0.0147 >0
116 coregreml covregOth 0.2132 >0
117 coregreml covregOth 0.1743 >0
118 coregreml covregOth 0.1416 >0
119 coregreml covregOth 0.0599 >0
120 coregreml covregOth 0.0112 >0
121 coregreml covregOth 0.2833 >0
122 coregreml covregOth 0.0068 >0
123 coregreml covregOth -0.1878 >0
124 coregreml covregOth -0.007 >0
125 coregreml covregOth 0.2144 >0
126 coregreml covregOth 0.2652 >0
127 coregreml covregOth -0.1301 >0
128 coregreml covregOth -0.0962 >0
129 coregreml covregOth 0.1293 >0
130 coregreml covregOth 0.0571 >0
131 coregreml covregOth 0.0651 >0
132 coregreml covregOth 0.081 >0
133 coregreml covregOth 0.1723 >0
134 coregreml covregOth 0.3722 >0
135 coregreml covregOth 0.1488 >0
136 coregreml covregOth 0.0983 >0
137 coregreml covregOth 0.4027 >0
138 coregreml covregOth 0.3067 >0
139 coregreml covregOth 0.0742 >0
140 coregreml covregOth 0.1672 >0
141 coregreml covregOth 0.3021 >0
142 coregreml covregOth 0.065 >0
143 coregreml covregOth -0.1047 >0
144 coregreml covregOth 0.2065 >0
145 coregreml covregOth 0.2235 >0
146 coregreml covregOth -0.1502 >0
147 coregreml covregOth 0.1017 >0
148 coregreml covregOth -0.1233 >0
149 coregreml covregOth -0.1099 >0
150 coregreml covregOth -0.0329 >0
151 coregreml covregOth 0.0092 >0
152 coregreml covregOth 0.0365 >0
153 coregreml covregOth -0.0636 >0
154 coregreml covregOth 0.2551 >0
155 coregreml covregOth 0.1284 >0
156 coregreml covregOth 0.2117 >0
157 coregreml covregOth 0.0547 >0
158 coregreml covregOth -0.1026 >0
159 coregreml covregOth 0.0964 >0
160 coregreml covregOth -0.0997 >0
161 coregreml covregOth 0.1968 >0
162 coregreml covregOth 0.1135 >0
163 coregreml covregOth 0.2054 >0
164 coregreml covregOth 0.2001 >0
165 coregreml covregOth 0.1812 >0
166 coregreml covregOth -0.2297 >0
167 coregreml covregOth -0.0999 >0
168 coregreml covregOth 0.1041 >0
169 coregreml covregOth 0.331 >0
170 coregreml covregOth 0.1263 >0
171 coregreml covregOth 0.0553 >0
172 coregreml covregOth 0.176 >0
173 coregreml covregOth 0.0402 >0
174 coregreml covregOth 0.2275 >0
175 coregreml covregOth 0.2905 >0
176 coregreml covregOth 0.1629 >0
177 coregreml covregOth 0.2045 >0
178 coregreml covregOth 0.4133 >0
179 coregreml covregOth 0.1046 >0
180 coregreml covregOth -0.2723 >0
181 coregreml covregOth 0.2694 >0
182 coregreml covregOth 0.3658 >0
183 coregreml covregOth 0.1442 >0
184 coregreml covregOth -0.1272 >0
185 coregreml covregOth 0.132 >0
186 coregreml covregOth 0.2705 >0
187 coregreml covregOth 0.2349 >0
188 coregreml covregOth 0.1258 >0
189 coregreml covregOth -0.171 >0
190 coregreml covregOth 0.1197 >0
191 coregreml covregOth -0.2288 >0
192 coregreml covregOth 0.1381 >0
193 coregreml covregOth 0.1888 >0
194 coregreml covregOth 0.1596 >0
195 coregreml covregOth 0.2841 >0
196 coregreml covregOth 0.1253 >0
197 coregreml covregOth 0.1128 >0
198 coregreml covregOth 0.2711 >0
199 coregreml covregOth 0.1177 >0
200 coregreml covregOth 0.2127 >0
201 coregreml covregOth 0.2824 >0
202 coregreml covregOth 0.1015 >0
203 coregreml covregOth -0.0065 >0
204 coregreml covregOth -0.0362 >0
205 coregreml covregOth 0.1148 >0
206 coregreml covregOth 0.2469 >0
207 coregreml covregOth 0.2281 >0
208 coregreml covregOth 0.0025 >0
209 coregreml covregOth -0.0687 >0
210 coregreml covregOth 0.1571 >0
211 coregreml covregOth 0.2236 >0
212 coregreml covregOth -0.3238 >0
213 coregreml covregOth -0.052 >0
214 coregreml covregOth 0.0316 >0
215 coregreml covregOth 0.0653 >0
216 coregreml covregOth 0.0265 >0
217 coregreml covregOth 0.1288 >0
218 coregreml covregOth 0.3125 >0
219 coregreml covregOth 0.1585 >0
220 coregreml covregOth -0.1865 >0
221 coregreml covregOth -0.0361 >0
222 coregreml covregOth 0.1033 >0
223 coregreml covregOth 0.2974 >0
224 coregreml covregOth 0.0211 >0
225 coregreml covregOth 0.378 >0
226 coregreml covregOth 0.0523 >0
227 coregreml covregOth -0.2117 >0
228 coregreml covregOth 0.2253 >0
229 coregreml covregOth 0.1506 >0
230 coregreml covregOth 0.1178 >0
231 coregreml covregOth 0.1115 >0
232 coregreml covregOth 0.3311 >0
233 coregreml covregOth 0.118 >0
234 coregreml covregOth 0.3641 >0
235 coregreml covregOth 0.1246 >0
236 coregreml covregOth 0.0675 >0
237 coregreml covregOth 0.1279 >0
238 coregreml covregOth 0.2442 >0
239 coregreml covregOth 0.063 >0
240 coregreml covregOth 0.1835 >0
241 coregreml covregOth 0.0613 >0
242 coregreml covregOth 0.5178 >0
243 coregreml covregOth -0.0782 >0
244 coregreml covregOth -0.2465 >0
245 coregreml covregOth 0.0818 >0
246 coregreml covregOth 0.3362 >0
247 coregreml covregOth -0.0627 >0
248 coregreml covregOth 0.1765 >0
249 coregreml covregOth 0.0018 >0
250 coregreml covregOth -0.0594 >0
251 coregreml covregOth 0.3466 >0
252 coregreml covregOth 0.0875 >0
253 coregreml covregOth -0.1807 >0
254 coregreml covregOth 0.1267 >0
255 coregreml covregOth 0.1247 >0
256 coregreml covregOth 0.3037 >0
257 coregreml covregOth 0.1903 >0
258 coregreml covregOth -0.0548 >0
259 coregreml covregOth 0.0322 >0
260 coregreml covregOth 0.4057 >0
261 coregreml covregOth 0.1052 >0
262 coregreml covregOth 0.2938 >0
263 coregreml covregOth -0.0466 >0
264 coregreml covregOth 0.5462 >0
265 coregreml covregOth 0.1585 >0
266 coregreml covregOth -0.0324 >0
267 coregreml covregOth 0.4603 >0
268 coregreml covregOth 0.0522 >0
269 coregreml covregOth 0.1144 >0
270 coregreml covregOth -0.0114 >0
271 coregreml covregOth 0.0597 >0
272 coregreml covregOth 0.0212 >0
273 coregreml covregOth 0.0894 >0
274 coregreml covregOth 0.0793 >0
275 coregreml covregOth 0.052 >0
276 coregreml covregOth 0.0288 >0
277 coregreml covregOth 0.1241 >0
278 coregreml covregOth -0.1563 >0
279 coregreml covregOth 0.2655 >0
280 coregreml covregOth 0.0502 >0
281 coregreml covregOth 0.2267 >0
282 coregreml covregOth -0.0034 >0
283 coregreml covregOth 0.054 >0
284 coregreml covregOth -0.0196 >0
285 coregreml covregOth 0.2363 >0
286 coregreml covregOth -0.1531 >0
287 coregreml covregOth 0.1 >0
288 coregreml covregOth 0.2946 >0
289 coregreml covregOth 0.1959 >0
290 coregreml covregOth 0.2127 >0
291 coregreml covregOth -0.0539 >0
292 coregreml covregOth 0.2928 >0
293 coregreml covregOth -0.0366 >0
294 coregreml covregOth 0.034 >0
295 coregreml covregOth 0.3525 >0
296 coregreml covregOth 0.2896 >0
297 coregreml covregOth 0.3011 >0
298 coregreml covregOth -0.0752 >0
299 coregreml covregOth 0.3908 >0
300 coregreml covregOth 0.1553 >0
301 coregreml covregOth 0.1283 >0
302 coregreml covregOth 0.236 >0
303 coregreml covregOth -0.1132 >0
304 coregreml covregOth -0.2352 >0
305 coregreml covregOth 0.1474 >0
306 coregreml covregOth -0.2011 >0
307 coregreml covregOth 0.0186 >0
308 coregreml covregOth 0.1264 >0
309 coregreml covregOth 0.154 >0
310 coregreml covregOth 0.3554 >0
311 coregreml covregOth 0.3987 >0
312 coregreml covregOth 0.064 >0
313 coregreml covregOth 0.164 >0
314 coregreml covregOth 0.2424 >0
315 coregreml covregOth 0.0716 >0
316 coregreml covregOth -0.1368 >0
317 coregreml covregOth 0.159 >0
318 coregreml covregOth 0.1232 >0
319 coregreml covregOth 0.1581 >0
320 coregreml covregOth 0.0412 >0
321 coregreml covregOth 0.0474 >0
322 coregreml covregOth 0.1326 >0
323 coregreml covregOth 0.192 >0
324 coregreml covregOth 0.3979 >0
325 coregreml covregOth 0.249 >0
326 coregreml covregOth 0.3689 >0
327 coregreml covregOth 0.3664 >0
328 coregreml covregOth 0.1648 >0
329 coregreml covregOth 0.0602 >0
330 coregreml covregOth 0.4448 >0
331 coregreml covregOth 0.4267 >0
332 coregreml covregOth 0.0514 >0
333 coregreml covregOth 0.0813 >0
334 coregreml covregOth -0.1832 >0
335 coregreml covregOth 0.093 >0
336 coregreml covregOth 0.291 >0
337 coregreml covregOth 0.0086 >0
338 coregreml covregOth 0.0853 >0
339 coregreml covregOth 0.0784 >0
340 coregreml covregOth 0.1296 >0
341 coregreml covregOth 0.2098 >0
342 coregreml covregOth -0.3119 >0
343 coregreml covregOth -0.1098 >0
344 coregreml covregOth 0.2609 >0
345 coregreml covregOth 0.294 >0
346 coregreml covregOth -0.0283 >0
347 coregreml covregOth -0.1303 >0
348 coregreml covregOth 0.0334 >0
349 coregreml covregOth 0.2704 >0
350 coregreml covregOth 0.0171 >0
351 coregreml covregOth 0.1378 >0
352 coregreml covregOth 5e-04 >0
353 coregreml covregOth 0.1744 >0
354 coregreml covregOth 0.2344 >0
355 coregreml covregOth 0.3288 >0
356 coregreml covregOth 0.1595 >0
357 coregreml covregOth -0.0078 >0
358 coregreml covregOth -0.0391 >0
359 coregreml covregOth -0.006 >0
360 coregreml covregOth 0.0359 >0
361 coregreml covregOth 0.1695 >0
362 coregreml covregOth -0.0176 >0
363 coregreml covregOth -0.0057 >0
364 coregreml covregOth 0.359 >0
365 coregreml covregOth 0.0129 >0
366 coregreml covregOth 0.2235 >0
367 coregreml covregOth 0.312 >0
368 coregreml covregOth 0.1296 >0
369 coregreml covregOth 0.2188 >0
370 coregreml covregOth 0.3643 >0
371 coregreml covregOth 0.12 >0
372 coregreml covregOth 0.1692 >0
373 coregreml covregOth 0.0404 >0
374 coregreml covregOth 0.1779 >0
375 coregreml covregOth 0.123 >0
376 coregreml covregOth 0.1374 >0
377 coregreml covregOth -0.0249 >0
378 coregreml covregOth 0.211 >0
379 coregreml covregOth 0.1941 >0
380 coregreml covregOth 0.0576 >0
381 coregreml covregOth 0.2321 >0
382 coregreml covregOth 0.2707 >0
383 coregreml covregOth 0.2445 >0
384 coregreml covregOth -0.0726 >0
385 coregreml covregOth -0.0037 >0
386 coregreml covregOth 0.2699 >0
387 coregreml covregOth 0.2141 >0
388 coregreml covregOth 0.2627 >0
389 coregreml covregOth -0.1418 >0
390 coregreml covregOth 0.1499 >0
391 coregreml covregOth 0.1413 >0
392 coregreml covregOth -0.0905 >0
393 coregreml covregOth 0.226 >0
394 coregreml covregOth 0.2308 >0
395 coregreml covregOth 0.0615 >0
396 coregreml covregOth 0.3459 >0
397 coregreml covregOth 0.3578 >0
398 coregreml covregOth 0.159 >0
399 coregreml covregOth -0.2067 >0
400 coregreml covregOth -0.0808 >0
401 coregreml covregOth 0.0634 >0
402 coregreml covregOth 0.0721 >0
403 coregreml covregOth 0.1075 >0
404 coregreml covregOth 0.245 >0
405 coregreml covregOth -0.03 >0
406 coregreml covregOth 0.0875 >0
407 coregreml covregOth -0.0943 >0
408 coregreml covregOth -0.034 >0
409 coregreml covregOth 0.0822 >0
410 coregreml covregOth 0.1204 >0
411 coregreml covregOth 0.2431 >0
412 coregreml covregOth 0.0321 >0
413 coregreml covregOth -0.102 >0
414 coregreml covregOth 0.3269 >0
415 coregreml covregOth 0.1877 >0
416 coregreml covregOth 0.0693 >0
417 coregreml covregOth 0.1287 >0
418 coregreml covregOth -0.0235 >0
419 coregreml covregOth 0.1628 >0
420 coregreml covregOth 0.1608 >0
421 coregreml covregOth 0.034 >0
422 coregreml covregOth 0.2866 >0
423 coregreml covregOth -0.2576 >0
424 coregreml covregOth 0.0417 >0
425 coregreml covregOth 0.0134 >0
426 coregreml covregOth 0.2419 >0
427 coregreml covregOth 0.4079 >0
428 coregreml covregOth 0.4308 >0
429 coregreml covregOth -0.0225 >0
430 coregreml covregOth -0.0375 >0
431 coregreml covregOth 0.0754 >0
432 coregreml covregOth -0.181 >0
433 coregreml covregOth 0.0718 >0
434 coregreml covregOth 0.3056 >0
435 coregreml covregOth 0.0558 >0
436 coregreml covregOth 0.0196 >0
437 coregreml covregOth 0.1808 >0
438 coregreml covregOth 0.0427 >0
439 coregreml covregOth 0.2312 >0
440 coregreml covregOth 0.1467 >0
441 coregreml covregOth 0.2043 >0
442 coregreml covregOth 0.1457 >0
443 coregreml covregOth -0.1386 >0
444 coregreml covregOth 0.0218 >0
445 coregreml covregOth 0.1024 >0
446 coregreml covregOth -0.2116 >0
447 coregreml covregOth 0.1123 >0
448 coregreml covregOth 0.3339 >0
449 coregreml covregOth 0.1665 >0
450 coregreml covregOth 0.2471 >0
451 coregreml covregOth 0.1809 >0
452 coregreml covregOth -0.0617 >0
453 coregreml covregOth 0.0654 >0
454 coregreml covregOth 0.4089 >0
455 coregreml covregOth 0.2696 >0
456 coregreml covregOth 0.204 >0
457 coregreml covregOth -0.1285 >0
458 coregreml covregOth 0.2407 >0
459 coregreml covregOth -0.1984 >0
460 coregreml covregOth -0.053 >0
461 coregreml covregOth 0.4869 >0
462 coregreml covregOth 0.1109 >0
463 coregreml covregOth 0.0181 >0
464 coregreml covregOth 0.3699 >0
465 coregreml covregOth -0.0309 >0
466 coregreml covregOth 0.1219 >0
467 coregreml covregOth -0.2365 >0
468 coregreml covregOth 0.2166 >0
469 coregreml covregOth 0.0104 >0
470 coregreml covregOth 0.0503 >0
471 coregreml covregOth 0.0684 >0
472 coregreml covregOth 0.2867 >0
473 coregreml covregOth -0.1769 >0
474 coregreml covregOth 0.2633 >0
475 coregreml covregOth 0.1433 >0
476 coregreml covregOth -0.0181 >0
477 coregreml covregOth -0.1324 >0
478 coregreml covregOth 0.0188 >0
479 coregreml covregOth -0.0638 >0
480 coregreml covregOth 0.0144 >0
481 coregreml covregOth -0.1105 >0
482 coregreml covregOth 0.1294 >0
483 coregreml covregOth 0.1485 >0
484 coregreml covregOth -0.0812 >0
485 coregreml covregOth -0.0105 >0
486 coregreml covregOth 0.1206 >0
487 coregreml covregOth 0.0487 >0
488 coregreml covregOth 0.0865 >0
489 coregreml covregOth 0.0239 >0
490 coregreml covregOth 0.2047 >0
491 coregreml covregOth -0.0644 >0
492 coregreml covregOth 0.2991 >0
493 coregreml covregOth 0.2512 >0
494 coregreml covregOth 0.2042 >0
495 coregreml covregOth -0.096 >0
496 coregreml covregOth -0.0178 >0
497 coregreml covregOth 0.0785 >0
498 coregreml covregOth 0.5383 >0
499 coregreml covregOth 0.1218 >0
500 coregreml covregOth 0.0266 >0
1 greml covdhsOth NA >0
2 greml covdhsOth NA >0
3 greml covdhsOth NA >0
4 greml covdhsOth NA >0
5 greml covdhsOth NA >0
6 greml covdhsOth NA >0
7 greml covdhsOth NA >0
8 greml covdhsOth NA >0
9 greml covdhsOth NA >0
10 greml covdhsOth NA >0
11 greml covdhsOth NA >0
12 greml covdhsOth NA >0
13 greml covdhsOth NA >0
14 greml covdhsOth NA >0
15 greml covdhsOth NA >0
16 greml covdhsOth NA >0
17 greml covdhsOth NA >0
18 greml covdhsOth NA >0
19 greml covdhsOth NA >0
20 greml covdhsOth NA >0
21 greml covdhsOth NA >0
22 greml covdhsOth NA >0
23 greml covdhsOth NA >0
24 greml covdhsOth NA >0
25 greml covdhsOth NA >0
26 greml covdhsOth NA >0
27 greml covdhsOth NA >0
28 greml covdhsOth NA >0
29 greml covdhsOth NA >0
30 greml covdhsOth NA >0
31 greml covdhsOth NA >0
32 greml covdhsOth NA >0
33 greml covdhsOth NA >0
34 greml covdhsOth NA >0
35 greml covdhsOth NA >0
36 greml covdhsOth NA >0
37 greml covdhsOth NA >0
38 greml covdhsOth NA >0
39 greml covdhsOth NA >0
40 greml covdhsOth NA >0
41 greml covdhsOth NA >0
42 greml covdhsOth NA >0
43 greml covdhsOth NA >0
44 greml covdhsOth NA >0
45 greml covdhsOth NA >0
46 greml covdhsOth NA >0
47 greml covdhsOth NA >0
48 greml covdhsOth NA >0
49 greml covdhsOth NA >0
50 greml covdhsOth NA >0
51 greml covdhsOth NA >0
52 greml covdhsOth NA >0
53 greml covdhsOth NA >0
54 greml covdhsOth NA >0
55 greml covdhsOth NA >0
56 greml covdhsOth NA >0
57 greml covdhsOth NA >0
58 greml covdhsOth NA >0
59 greml covdhsOth NA >0
60 greml covdhsOth NA >0
61 greml covdhsOth NA >0
62 greml covdhsOth NA >0
63 greml covdhsOth NA >0
64 greml covdhsOth NA >0
65 greml covdhsOth NA >0
66 greml covdhsOth NA >0
67 greml covdhsOth NA >0
68 greml covdhsOth NA >0
69 greml covdhsOth NA >0
70 greml covdhsOth NA >0
71 greml covdhsOth NA >0
72 greml covdhsOth NA >0
73 greml covdhsOth NA >0
74 greml covdhsOth NA >0
75 greml covdhsOth NA >0
76 greml covdhsOth NA >0
77 greml covdhsOth NA >0
78 greml covdhsOth NA >0
79 greml covdhsOth NA >0
80 greml covdhsOth NA >0
81 greml covdhsOth NA >0
82 greml covdhsOth NA >0
83 greml covdhsOth NA >0
84 greml covdhsOth NA >0
85 greml covdhsOth NA >0
86 greml covdhsOth NA >0
87 greml covdhsOth NA >0
88 greml covdhsOth NA >0
89 greml covdhsOth NA >0
90 greml covdhsOth NA >0
91 greml covdhsOth NA >0
92 greml covdhsOth NA >0
93 greml covdhsOth NA >0
94 greml covdhsOth NA >0
95 greml covdhsOth NA >0
96 greml covdhsOth NA >0
97 greml covdhsOth NA >0
98 greml covdhsOth NA >0
99 greml covdhsOth NA >0
100 greml covdhsOth NA >0
101 greml covdhsOth NA >0
102 greml covdhsOth NA >0
103 greml covdhsOth NA >0
104 greml covdhsOth NA >0
105 greml covdhsOth NA >0
106 greml covdhsOth NA >0
107 greml covdhsOth NA >0
108 greml covdhsOth NA >0
109 greml covdhsOth NA >0
110 greml covdhsOth NA >0
111 greml covdhsOth NA >0
112 greml covdhsOth NA >0
113 greml covdhsOth NA >0
114 greml covdhsOth NA >0
115 greml covdhsOth NA >0
116 greml covdhsOth NA >0
117 greml covdhsOth NA >0
118 greml covdhsOth NA >0
119 greml covdhsOth NA >0
120 greml covdhsOth NA >0
121 greml covdhsOth NA >0
122 greml covdhsOth NA >0
123 greml covdhsOth NA >0
124 greml covdhsOth NA >0
125 greml covdhsOth NA >0
126 greml covdhsOth NA >0
127 greml covdhsOth NA >0
128 greml covdhsOth NA >0
129 greml covdhsOth NA >0
130 greml covdhsOth NA >0
131 greml covdhsOth NA >0
132 greml covdhsOth NA >0
133 greml covdhsOth NA >0
134 greml covdhsOth NA >0
135 greml covdhsOth NA >0
136 greml covdhsOth NA >0
137 greml covdhsOth NA >0
138 greml covdhsOth NA >0
139 greml covdhsOth NA >0
140 greml covdhsOth NA >0
141 greml covdhsOth NA >0
142 greml covdhsOth NA >0
143 greml covdhsOth NA >0
144 greml covdhsOth NA >0
145 greml covdhsOth NA >0
146 greml covdhsOth NA >0
147 greml covdhsOth NA >0
148 greml covdhsOth NA >0
149 greml covdhsOth NA >0
150 greml covdhsOth NA >0
151 greml covdhsOth NA >0
152 greml covdhsOth NA >0
153 greml covdhsOth NA >0
154 greml covdhsOth NA >0
155 greml covdhsOth NA >0
156 greml covdhsOth NA >0
157 greml covdhsOth NA >0
158 greml covdhsOth NA >0
159 greml covdhsOth NA >0
160 greml covdhsOth NA >0
161 greml covdhsOth NA >0
162 greml covdhsOth NA >0
163 greml covdhsOth NA >0
164 greml covdhsOth NA >0
165 greml covdhsOth NA >0
166 greml covdhsOth NA >0
167 greml covdhsOth NA >0
168 greml covdhsOth NA >0
169 greml covdhsOth NA >0
170 greml covdhsOth NA >0
171 greml covdhsOth NA >0
172 greml covdhsOth NA >0
173 greml covdhsOth NA >0
174 greml covdhsOth NA >0
175 greml covdhsOth NA >0
176 greml covdhsOth NA >0
177 greml covdhsOth NA >0
178 greml covdhsOth NA >0
179 greml covdhsOth NA >0
180 greml covdhsOth NA >0
181 greml covdhsOth NA >0
182 greml covdhsOth NA >0
183 greml covdhsOth NA >0
184 greml covdhsOth NA >0
185 greml covdhsOth NA >0
186 greml covdhsOth NA >0
187 greml covdhsOth NA >0
188 greml covdhsOth NA >0
189 greml covdhsOth NA >0
190 greml covdhsOth NA >0
191 greml covdhsOth NA >0
192 greml covdhsOth NA >0
193 greml covdhsOth NA >0
194 greml covdhsOth NA >0
195 greml covdhsOth NA >0
196 greml covdhsOth NA >0
197 greml covdhsOth NA >0
198 greml covdhsOth NA >0
199 greml covdhsOth NA >0
200 greml covdhsOth NA >0
201 greml covdhsOth NA >0
202 greml covdhsOth NA >0
203 greml covdhsOth NA >0
204 greml covdhsOth NA >0
205 greml covdhsOth NA >0
206 greml covdhsOth NA >0
207 greml covdhsOth NA >0
208 greml covdhsOth NA >0
209 greml covdhsOth NA >0
210 greml covdhsOth NA >0
211 greml covdhsOth NA >0
212 greml covdhsOth NA >0
213 greml covdhsOth NA >0
214 greml covdhsOth NA >0
215 greml covdhsOth NA >0
216 greml covdhsOth NA >0
217 greml covdhsOth NA >0
218 greml covdhsOth NA >0
219 greml covdhsOth NA >0
220 greml covdhsOth NA >0
221 greml covdhsOth NA >0
222 greml covdhsOth NA >0
223 greml covdhsOth NA >0
224 greml covdhsOth NA >0
225 greml covdhsOth NA >0
226 greml covdhsOth NA >0
227 greml covdhsOth NA >0
228 greml covdhsOth NA >0
229 greml covdhsOth NA >0
230 greml covdhsOth NA >0
231 greml covdhsOth NA >0
232 greml covdhsOth NA >0
233 greml covdhsOth NA >0
234 greml covdhsOth NA >0
235 greml covdhsOth NA >0
236 greml covdhsOth NA >0
237 greml covdhsOth NA >0
238 greml covdhsOth NA >0
239 greml covdhsOth NA >0
240 greml covdhsOth NA >0
241 greml covdhsOth NA >0
242 greml covdhsOth NA >0
243 greml covdhsOth NA >0
244 greml covdhsOth NA >0
245 greml covdhsOth NA >0
246 greml covdhsOth NA >0
247 greml covdhsOth NA >0
248 greml covdhsOth NA >0
249 greml covdhsOth NA >0
250 greml covdhsOth NA >0
251 greml covdhsOth NA >0
252 greml covdhsOth NA >0
253 greml covdhsOth NA >0
254 greml covdhsOth NA >0
255 greml covdhsOth NA >0
256 greml covdhsOth NA >0
257 greml covdhsOth NA >0
258 greml covdhsOth NA >0
259 greml covdhsOth NA >0
260 greml covdhsOth NA >0
261 greml covdhsOth NA >0
262 greml covdhsOth NA >0
263 greml covdhsOth NA >0
264 greml covdhsOth NA >0
265 greml covdhsOth NA >0
266 greml covdhsOth NA >0
267 greml covdhsOth NA >0
268 greml covdhsOth NA >0
269 greml covdhsOth NA >0
270 greml covdhsOth NA >0
271 greml covdhsOth NA >0
272 greml covdhsOth NA >0
273 greml covdhsOth NA >0
274 greml covdhsOth NA >0
275 greml covdhsOth NA >0
276 greml covdhsOth NA >0
277 greml covdhsOth NA >0
278 greml covdhsOth NA >0
279 greml covdhsOth NA >0
280 greml covdhsOth NA >0
281 greml covdhsOth NA >0
282 greml covdhsOth NA >0
283 greml covdhsOth NA >0
284 greml covdhsOth NA >0
285 greml covdhsOth NA >0
286 greml covdhsOth NA >0
287 greml covdhsOth NA >0
288 greml covdhsOth NA >0
289 greml covdhsOth NA >0
290 greml covdhsOth NA >0
291 greml covdhsOth NA >0
292 greml covdhsOth NA >0
293 greml covdhsOth NA >0
294 greml covdhsOth NA >0
295 greml covdhsOth NA >0
296 greml covdhsOth NA >0
297 greml covdhsOth NA >0
298 greml covdhsOth NA >0
299 greml covdhsOth NA >0
300 greml covdhsOth NA >0
301 greml covdhsOth NA >0
302 greml covdhsOth NA >0
303 greml covdhsOth NA >0
304 greml covdhsOth NA >0
305 greml covdhsOth NA >0
306 greml covdhsOth NA >0
307 greml covdhsOth NA >0
308 greml covdhsOth NA >0
309 greml covdhsOth NA >0
310 greml covdhsOth NA >0
311 greml covdhsOth NA >0
312 greml covdhsOth NA >0
313 greml covdhsOth NA >0
314 greml covdhsOth NA >0
315 greml covdhsOth NA >0
316 greml covdhsOth NA >0
317 greml covdhsOth NA >0
318 greml covdhsOth NA >0
319 greml covdhsOth NA >0
320 greml covdhsOth NA >0
321 greml covdhsOth NA >0
322 greml covdhsOth NA >0
323 greml covdhsOth NA >0
324 greml covdhsOth NA >0
325 greml covdhsOth NA >0
326 greml covdhsOth NA >0
327 greml covdhsOth NA >0
328 greml covdhsOth NA >0
329 greml covdhsOth NA >0
330 greml covdhsOth NA >0
331 greml covdhsOth NA >0
332 greml covdhsOth NA >0
333 greml covdhsOth NA >0
334 greml covdhsOth NA >0
335 greml covdhsOth NA >0
336 greml covdhsOth NA >0
337 greml covdhsOth NA >0
338 greml covdhsOth NA >0
339 greml covdhsOth NA >0
340 greml covdhsOth NA >0
341 greml covdhsOth NA >0
342 greml covdhsOth NA >0
343 greml covdhsOth NA >0
344 greml covdhsOth NA >0
345 greml covdhsOth NA >0
346 greml covdhsOth NA >0
347 greml covdhsOth NA >0
348 greml covdhsOth NA >0
349 greml covdhsOth NA >0
350 greml covdhsOth NA >0
351 greml covdhsOth NA >0
352 greml covdhsOth NA >0
353 greml covdhsOth NA >0
354 greml covdhsOth NA >0
355 greml covdhsOth NA >0
356 greml covdhsOth NA >0
357 greml covdhsOth NA >0
358 greml covdhsOth NA >0
359 greml covdhsOth NA >0
360 greml covdhsOth NA >0
361 greml covdhsOth NA >0
362 greml covdhsOth NA >0
363 greml covdhsOth NA >0
364 greml covdhsOth NA >0
365 greml covdhsOth NA >0
366 greml covdhsOth NA >0
367 greml covdhsOth NA >0
368 greml covdhsOth NA >0
369 greml covdhsOth NA >0
370 greml covdhsOth NA >0
371 greml covdhsOth NA >0
372 greml covdhsOth NA >0
373 greml covdhsOth NA >0
374 greml covdhsOth NA >0
375 greml covdhsOth NA >0
376 greml covdhsOth NA >0
377 greml covdhsOth NA >0
378 greml covdhsOth NA >0
379 greml covdhsOth NA >0
380 greml covdhsOth NA >0
381 greml covdhsOth NA >0
382 greml covdhsOth NA >0
383 greml covdhsOth NA >0
384 greml covdhsOth NA >0
385 greml covdhsOth NA >0
386 greml covdhsOth NA >0
387 greml covdhsOth NA >0
388 greml covdhsOth NA >0
389 greml covdhsOth NA >0
390 greml covdhsOth NA >0
391 greml covdhsOth NA >0
392 greml covdhsOth NA >0
393 greml covdhsOth NA >0
394 greml covdhsOth NA >0
395 greml covdhsOth NA >0
396 greml covdhsOth NA >0
397 greml covdhsOth NA >0
398 greml covdhsOth NA >0
399 greml covdhsOth NA >0
400 greml covdhsOth NA >0
401 greml covdhsOth NA >0
402 greml covdhsOth NA >0
403 greml covdhsOth NA >0
404 greml covdhsOth NA >0
405 greml covdhsOth NA >0
406 greml covdhsOth NA >0
407 greml covdhsOth NA >0
408 greml covdhsOth NA >0
409 greml covdhsOth NA >0
410 greml covdhsOth NA >0
411 greml covdhsOth NA >0
412 greml covdhsOth NA >0
413 greml covdhsOth NA >0
414 greml covdhsOth NA >0
415 greml covdhsOth NA >0
416 greml covdhsOth NA >0
417 greml covdhsOth NA >0
418 greml covdhsOth NA >0
419 greml covdhsOth NA >0
420 greml covdhsOth NA >0
421 greml covdhsOth NA >0
422 greml covdhsOth NA >0
423 greml covdhsOth NA >0
424 greml covdhsOth NA >0
425 greml covdhsOth NA >0
426 greml covdhsOth NA >0
427 greml covdhsOth NA >0
428 greml covdhsOth NA >0
429 greml covdhsOth NA >0
430 greml covdhsOth NA >0
431 greml covdhsOth NA >0
432 greml covdhsOth NA >0
433 greml covdhsOth NA >0
434 greml covdhsOth NA >0
435 greml covdhsOth NA >0
436 greml covdhsOth NA >0
437 greml covdhsOth NA >0
438 greml covdhsOth NA >0
439 greml covdhsOth NA >0
440 greml covdhsOth NA >0
441 greml covdhsOth NA >0
442 greml covdhsOth NA >0
443 greml covdhsOth NA >0
444 greml covdhsOth NA >0
445 greml covdhsOth NA >0
446 greml covdhsOth NA >0
447 greml covdhsOth NA >0
448 greml covdhsOth NA >0
449 greml covdhsOth NA >0
450 greml covdhsOth NA >0
451 greml covdhsOth NA >0
452 greml covdhsOth NA >0
453 greml covdhsOth NA >0
454 greml covdhsOth NA >0
455 greml covdhsOth NA >0
456 greml covdhsOth NA >0
457 greml covdhsOth NA >0
458 greml covdhsOth NA >0
459 greml covdhsOth NA >0
460 greml covdhsOth NA >0
461 greml covdhsOth NA >0
462 greml covdhsOth NA >0
463 greml covdhsOth NA >0
464 greml covdhsOth NA >0
465 greml covdhsOth NA >0
466 greml covdhsOth NA >0
467 greml covdhsOth NA >0
468 greml covdhsOth NA >0
469 greml covdhsOth NA >0
470 greml covdhsOth NA >0
471 greml covdhsOth NA >0
472 greml covdhsOth NA >0
473 greml covdhsOth NA >0
474 greml covdhsOth NA >0
475 greml covdhsOth NA >0
476 greml covdhsOth NA >0
477 greml covdhsOth NA >0
478 greml covdhsOth NA >0
479 greml covdhsOth NA >0
480 greml covdhsOth NA >0
481 greml covdhsOth NA >0
482 greml covdhsOth NA >0
483 greml covdhsOth NA >0
484 greml covdhsOth NA >0
485 greml covdhsOth NA >0
486 greml covdhsOth NA >0
487 greml covdhsOth NA >0
488 greml covdhsOth NA >0
489 greml covdhsOth NA >0
490 greml covdhsOth NA >0
491 greml covdhsOth NA >0
492 greml covdhsOth NA >0
493 greml covdhsOth NA >0
494 greml covdhsOth NA >0
495 greml covdhsOth NA >0
496 greml covdhsOth NA >0
497 greml covdhsOth NA >0
498 greml covdhsOth NA >0
499 greml covdhsOth NA >0
500 greml covdhsOth NA >0
1 coregreml covdhsOth 0.4269 >0
2 coregreml covdhsOth -0.413 >0
3 coregreml covdhsOth 0.6461 >0
4 coregreml covdhsOth -0.0705 >0
5 coregreml covdhsOth -0.0464 >0
6 coregreml covdhsOth 0.2509 >0
7 coregreml covdhsOth -0.0715 >0
8 coregreml covdhsOth 0.3693 >0
9 coregreml covdhsOth -0.2366 >0
10 coregreml covdhsOth -0.1592 >0
11 coregreml covdhsOth 0.1208 >0
12 coregreml covdhsOth -0.0509 >0
13 coregreml covdhsOth -0.5771 >0
14 coregreml covdhsOth 0.0304 >0
15 coregreml covdhsOth 0.0458 >0
16 coregreml covdhsOth 0.1371 >0
17 coregreml covdhsOth -0.2481 >0
18 coregreml covdhsOth 0.1258 >0
19 coregreml covdhsOth -0.0018 >0
20 coregreml covdhsOth 0.0467 >0
21 coregreml covdhsOth -0.4617 >0
22 coregreml covdhsOth 0.2916 >0
23 coregreml covdhsOth 0.147 >0
24 coregreml covdhsOth -0.0862 >0
25 coregreml covdhsOth 0.3546 >0
26 coregreml covdhsOth -0.3693 >0
27 coregreml covdhsOth -0.0244 >0
28 coregreml covdhsOth -0.2114 >0
29 coregreml covdhsOth 0.5197 >0
30 coregreml covdhsOth -0.4873 >0
31 coregreml covdhsOth -0.5363 >0
32 coregreml covdhsOth 0.1164 >0
33 coregreml covdhsOth -0.1166 >0
34 coregreml covdhsOth 0.0674 >0
35 coregreml covdhsOth 0.1072 >0
36 coregreml covdhsOth -0.3765 >0
37 coregreml covdhsOth 0.1359 >0
38 coregreml covdhsOth -0.2124 >0
39 coregreml covdhsOth 1.205 >0
40 coregreml covdhsOth 0.0516 >0
41 coregreml covdhsOth 0.2365 >0
42 coregreml covdhsOth -0.573 >0
43 coregreml covdhsOth 0.6159 >0
44 coregreml covdhsOth 0.6353 >0
45 coregreml covdhsOth 0.2092 >0
46 coregreml covdhsOth -0.4686 >0
47 coregreml covdhsOth -0.27 >0
48 coregreml covdhsOth -0.2841 >0
49 coregreml covdhsOth 0.0418 >0
50 coregreml covdhsOth -0.2319 >0
51 coregreml covdhsOth -0.4235 >0
52 coregreml covdhsOth -0.2752 >0
53 coregreml covdhsOth 0.086 >0
54 coregreml covdhsOth 0.0609 >0
55 coregreml covdhsOth 0.0026 >0
56 coregreml covdhsOth 0.0484 >0
57 coregreml covdhsOth -0.027 >0
58 coregreml covdhsOth 0.3213 >0
59 coregreml covdhsOth -0.1803 >0
60 coregreml covdhsOth 0.1147 >0
61 coregreml covdhsOth 0.08 >0
62 coregreml covdhsOth 0.3679 >0
63 coregreml covdhsOth -0.2273 >0
64 coregreml covdhsOth 0.0928 >0
65 coregreml covdhsOth 0.4761 >0
66 coregreml covdhsOth -0.1124 >0
67 coregreml covdhsOth -0.1755 >0
68 coregreml covdhsOth -0.1905 >0
69 coregreml covdhsOth -0.507 >0
70 coregreml covdhsOth 0.1088 >0
71 coregreml covdhsOth -0.3061 >0
72 coregreml covdhsOth 0.012 >0
73 coregreml covdhsOth 0.04 >0
74 coregreml covdhsOth -0.3657 >0
75 coregreml covdhsOth -0.0588 >0
76 coregreml covdhsOth 0.3946 >0
77 coregreml covdhsOth -0.2708 >0
78 coregreml covdhsOth 0.0312 >0
79 coregreml covdhsOth -0.4837 >0
80 coregreml covdhsOth 0.0665 >0
81 coregreml covdhsOth 0.1229 >0
82 coregreml covdhsOth 0.6805 >0
83 coregreml covdhsOth -0.3288 >0
84 coregreml covdhsOth -0.6019 >0
85 coregreml covdhsOth 0.4033 >0
86 coregreml covdhsOth -0.0224 >0
87 coregreml covdhsOth -0.1592 >0
88 coregreml covdhsOth -0.3436 >0
89 coregreml covdhsOth 0.0474 >0
90 coregreml covdhsOth 0.9538 >0
91 coregreml covdhsOth -0.4541 >0
92 coregreml covdhsOth 0.0201 >0
93 coregreml covdhsOth -0.0772 >0
94 coregreml covdhsOth -0.2678 >0
95 coregreml covdhsOth -0.4292 >0
96 coregreml covdhsOth 0.5329 >0
97 coregreml covdhsOth 0.2073 >0
98 coregreml covdhsOth 0.3987 >0
99 coregreml covdhsOth -0.229 >0
100 coregreml covdhsOth 0.468 >0
101 coregreml covdhsOth -0.3018 >0
102 coregreml covdhsOth -0.1637 >0
103 coregreml covdhsOth 0.3025 >0
104 coregreml covdhsOth 0.1584 >0
105 coregreml covdhsOth -0.0691 >0
106 coregreml covdhsOth 0.6031 >0
107 coregreml covdhsOth -0.7938 >0
108 coregreml covdhsOth 0.0576 >0
109 coregreml covdhsOth -0.0287 >0
110 coregreml covdhsOth -0.4802 >0
111 coregreml covdhsOth -0.0436 >0
112 coregreml covdhsOth 0.3985 >0
113 coregreml covdhsOth -0.8746 >0
114 coregreml covdhsOth 0.1988 >0
115 coregreml covdhsOth 0.0714 >0
116 coregreml covdhsOth 0.2696 >0
117 coregreml covdhsOth 0.4784 >0
118 coregreml covdhsOth -0.2774 >0
119 coregreml covdhsOth -0.5845 >0
120 coregreml covdhsOth 0.068 >0
121 coregreml covdhsOth 0.2215 >0
122 coregreml covdhsOth 0.2998 >0
123 coregreml covdhsOth 0.2549 >0
124 coregreml covdhsOth 0.0702 >0
125 coregreml covdhsOth 0.0777 >0
126 coregreml covdhsOth -0.0617 >0
127 coregreml covdhsOth -0.0022 >0
128 coregreml covdhsOth 0.2421 >0
129 coregreml covdhsOth -0.1403 >0
130 coregreml covdhsOth 0.0156 >0
131 coregreml covdhsOth 0.5035 >0
132 coregreml covdhsOth 0.5844 >0
133 coregreml covdhsOth -0.4482 >0
134 coregreml covdhsOth 0.0191 >0
135 coregreml covdhsOth 0.1048 >0
136 coregreml covdhsOth -0.0891 >0
137 coregreml covdhsOth 0.0958 >0
138 coregreml covdhsOth -0.024 >0
139 coregreml covdhsOth -0.2171 >0
140 coregreml covdhsOth -0.2166 >0
141 coregreml covdhsOth 0.0977 >0
142 coregreml covdhsOth 0.2087 >0
143 coregreml covdhsOth -0.0162 >0
144 coregreml covdhsOth 0.132 >0
145 coregreml covdhsOth 0.1959 >0
146 coregreml covdhsOth -0.1481 >0
147 coregreml covdhsOth -0.2836 >0
148 coregreml covdhsOth 0.3485 >0
149 coregreml covdhsOth 0.4072 >0
150 coregreml covdhsOth -0.0037 >0
151 coregreml covdhsOth 0.6626 >0
152 coregreml covdhsOth -0.2496 >0
153 coregreml covdhsOth 0.5278 >0
154 coregreml covdhsOth 0.1597 >0
155 coregreml covdhsOth 0.4207 >0
156 coregreml covdhsOth 0.0057 >0
157 coregreml covdhsOth -0.348 >0
158 coregreml covdhsOth 0.2881 >0
159 coregreml covdhsOth 0.1593 >0
160 coregreml covdhsOth 0.8599 >0
161 coregreml covdhsOth -0.3185 >0
162 coregreml covdhsOth 0.6667 >0
163 coregreml covdhsOth -0.1526 >0
164 coregreml covdhsOth -0.1955 >0
165 coregreml covdhsOth 0.0469 >0
166 coregreml covdhsOth 0.1821 >0
167 coregreml covdhsOth -0.172 >0
168 coregreml covdhsOth 0.3337 >0
169 coregreml covdhsOth -0.4139 >0
170 coregreml covdhsOth 0.5435 >0
171 coregreml covdhsOth 0.3296 >0
172 coregreml covdhsOth 0.2468 >0
173 coregreml covdhsOth 0.1394 >0
174 coregreml covdhsOth 0.0344 >0
175 coregreml covdhsOth 0.2735 >0
176 coregreml covdhsOth -0.1696 >0
177 coregreml covdhsOth 0.2412 >0
178 coregreml covdhsOth 0.6853 >0
179 coregreml covdhsOth 0.0378 >0
180 coregreml covdhsOth -0.1365 >0
181 coregreml covdhsOth 0.1901 >0
182 coregreml covdhsOth 0.3186 >0
183 coregreml covdhsOth 0.1517 >0
184 coregreml covdhsOth -0.216 >0
185 coregreml covdhsOth -0.3219 >0
186 coregreml covdhsOth 0.0989 >0
187 coregreml covdhsOth -0.1093 >0
188 coregreml covdhsOth -0.465 >0
189 coregreml covdhsOth 0.3024 >0
190 coregreml covdhsOth 0.3231 >0
191 coregreml covdhsOth 0.5444 >0
192 coregreml covdhsOth 0.2532 >0
193 coregreml covdhsOth 0.0244 >0
194 coregreml covdhsOth -1.1023 >0
195 coregreml covdhsOth 0.0377 >0
196 coregreml covdhsOth 0.3482 >0
197 coregreml covdhsOth 0.2583 >0
198 coregreml covdhsOth -0.3027 >0
199 coregreml covdhsOth -0.0033 >0
200 coregreml covdhsOth -0.2515 >0
201 coregreml covdhsOth 0.5608 >0
202 coregreml covdhsOth 0.5732 >0
203 coregreml covdhsOth 0.2329 >0
204 coregreml covdhsOth 0.3601 >0
205 coregreml covdhsOth -0.013 >0
206 coregreml covdhsOth -0.3427 >0
207 coregreml covdhsOth 0.2405 >0
208 coregreml covdhsOth -0.1572 >0
209 coregreml covdhsOth 0.0249 >0
210 coregreml covdhsOth 0.2194 >0
211 coregreml covdhsOth 0.1325 >0
212 coregreml covdhsOth 0.2231 >0
213 coregreml covdhsOth 0.5202 >0
214 coregreml covdhsOth -0.7445 >0
215 coregreml covdhsOth 0.1057 >0
216 coregreml covdhsOth 0.1684 >0
217 coregreml covdhsOth -0.2966 >0
218 coregreml covdhsOth -0.3492 >0
219 coregreml covdhsOth -0.0457 >0
220 coregreml covdhsOth 0.5112 >0
221 coregreml covdhsOth -0.2041 >0
222 coregreml covdhsOth -0.0786 >0
223 coregreml covdhsOth 0.2626 >0
224 coregreml covdhsOth 0.6717 >0
225 coregreml covdhsOth -0.0687 >0
226 coregreml covdhsOth -0.2509 >0
227 coregreml covdhsOth 0.8101 >0
228 coregreml covdhsOth 0.4652 >0
229 coregreml covdhsOth 0.23 >0
230 coregreml covdhsOth 0.2051 >0
231 coregreml covdhsOth 0.4518 >0
232 coregreml covdhsOth -0.0895 >0
233 coregreml covdhsOth 0.0485 >0
234 coregreml covdhsOth 0.065 >0
235 coregreml covdhsOth 0.3481 >0
236 coregreml covdhsOth 0.4734 >0
237 coregreml covdhsOth -0.4643 >0
238 coregreml covdhsOth -0.0676 >0
239 coregreml covdhsOth -0.0099 >0
240 coregreml covdhsOth -0.4168 >0
241 coregreml covdhsOth 0.5844 >0
242 coregreml covdhsOth -0.1406 >0
243 coregreml covdhsOth -0.2254 >0
244 coregreml covdhsOth 0.1877 >0
245 coregreml covdhsOth 0.2257 >0
246 coregreml covdhsOth 0.1685 >0
247 coregreml covdhsOth 0.0922 >0
248 coregreml covdhsOth 0.003 >0
249 coregreml covdhsOth -0.1382 >0
250 coregreml covdhsOth 0.221 >0
251 coregreml covdhsOth -0.0015 >0
252 coregreml covdhsOth -0.6632 >0
253 coregreml covdhsOth 0.4221 >0
254 coregreml covdhsOth -0.1822 >0
255 coregreml covdhsOth -0.4672 >0
256 coregreml covdhsOth 0.6912 >0
257 coregreml covdhsOth -0.7063 >0
258 coregreml covdhsOth -0.0539 >0
259 coregreml covdhsOth 0.1013 >0
260 coregreml covdhsOth -0.2187 >0
261 coregreml covdhsOth 0.3385 >0
262 coregreml covdhsOth 0.1419 >0
263 coregreml covdhsOth 0.3711 >0
264 coregreml covdhsOth -0.1241 >0
265 coregreml covdhsOth 0.718 >0
266 coregreml covdhsOth 0.0926 >0
267 coregreml covdhsOth 1.0529 >0
268 coregreml covdhsOth 0.1214 >0
269 coregreml covdhsOth 0.1172 >0
270 coregreml covdhsOth 0.0652 >0
271 coregreml covdhsOth 0.2643 >0
272 coregreml covdhsOth 0.5344 >0
273 coregreml covdhsOth 0.1454 >0
274 coregreml covdhsOth -0.4558 >0
275 coregreml covdhsOth 0.1421 >0
276 coregreml covdhsOth 0.2512 >0
277 coregreml covdhsOth 0.4404 >0
278 coregreml covdhsOth 0.2058 >0
279 coregreml covdhsOth -0.2279 >0
280 coregreml covdhsOth 0.422 >0
281 coregreml covdhsOth 0.0398 >0
282 coregreml covdhsOth 0.0599 >0
283 coregreml covdhsOth 0.3111 >0
284 coregreml covdhsOth 0.596 >0
285 coregreml covdhsOth 0.0837 >0
286 coregreml covdhsOth 0.0115 >0
287 coregreml covdhsOth -0.2784 >0
288 coregreml covdhsOth -0.4034 >0
289 coregreml covdhsOth 0.673 >0
290 coregreml covdhsOth 0.1213 >0
291 coregreml covdhsOth -0.5397 >0
292 coregreml covdhsOth -0.3147 >0
293 coregreml covdhsOth -0.326 >0
294 coregreml covdhsOth 0.0094 >0
295 coregreml covdhsOth -0.4241 >0
296 coregreml covdhsOth 0.1538 >0
297 coregreml covdhsOth 0.1743 >0
298 coregreml covdhsOth -0.3704 >0
299 coregreml covdhsOth -0.3815 >0
300 coregreml covdhsOth 0.6142 >0
301 coregreml covdhsOth 0.0644 >0
302 coregreml covdhsOth -0.0836 >0
303 coregreml covdhsOth -0.2087 >0
304 coregreml covdhsOth 0.645 >0
305 coregreml covdhsOth -0.0661 >0
306 coregreml covdhsOth -0.0692 >0
307 coregreml covdhsOth 0.2404 >0
308 coregreml covdhsOth -0.3295 >0
309 coregreml covdhsOth 1.0476 >0
310 coregreml covdhsOth 0.5614 >0
311 coregreml covdhsOth 0.217 >0
312 coregreml covdhsOth 0.2787 >0
313 coregreml covdhsOth -0.8455 >0
314 coregreml covdhsOth -0.0147 >0
315 coregreml covdhsOth 0.7448 >0
316 coregreml covdhsOth 0.6114 >0
317 coregreml covdhsOth -0.541 >0
318 coregreml covdhsOth 0.5072 >0
319 coregreml covdhsOth 0.2943 >0
320 coregreml covdhsOth 0.1482 >0
321 coregreml covdhsOth 0.581 >0
322 coregreml covdhsOth 0.1632 >0
323 coregreml covdhsOth 0.4043 >0
324 coregreml covdhsOth -0.4289 >0
325 coregreml covdhsOth -0.1521 >0
326 coregreml covdhsOth -0.2464 >0
327 coregreml covdhsOth -0.557 >0
328 coregreml covdhsOth -0.2157 >0
329 coregreml covdhsOth -0.5029 >0
330 coregreml covdhsOth 0.1476 >0
331 coregreml covdhsOth 0.0081 >0
332 coregreml covdhsOth 0.4301 >0
333 coregreml covdhsOth 0.6306 >0
334 coregreml covdhsOth 0.9068 >0
335 coregreml covdhsOth -0.0218 >0
336 coregreml covdhsOth -0.1781 >0
337 coregreml covdhsOth -0.5795 >0
338 coregreml covdhsOth -0.3793 >0
339 coregreml covdhsOth 0.0071 >0
340 coregreml covdhsOth -0.164 >0
341 coregreml covdhsOth 0.0145 >0
342 coregreml covdhsOth 0.3093 >0
343 coregreml covdhsOth 0.1649 >0
344 coregreml covdhsOth 0.0343 >0
345 coregreml covdhsOth -0.0206 >0
346 coregreml covdhsOth 0.4369 >0
347 coregreml covdhsOth 0.0602 >0
348 coregreml covdhsOth 0.224 >0
349 coregreml covdhsOth -0.0803 >0
350 coregreml covdhsOth 0.0589 >0
351 coregreml covdhsOth 0.1304 >0
352 coregreml covdhsOth -0.0263 >0
353 coregreml covdhsOth 0.0994 >0
354 coregreml covdhsOth 0.606 >0
355 coregreml covdhsOth -0.1265 >0
356 coregreml covdhsOth -0.4055 >0
357 coregreml covdhsOth 0.3016 >0
358 coregreml covdhsOth 0.8281 >0
359 coregreml covdhsOth 0.2959 >0
360 coregreml covdhsOth -0.3679 >0
361 coregreml covdhsOth -0.0164 >0
362 coregreml covdhsOth 0.0344 >0
363 coregreml covdhsOth 0.6991 >0
364 coregreml covdhsOth 0.2078 >0
365 coregreml covdhsOth 0.2429 >0
366 coregreml covdhsOth -0.2052 >0
367 coregreml covdhsOth 0.2607 >0
368 coregreml covdhsOth -0.0639 >0
369 coregreml covdhsOth -0.4814 >0
370 coregreml covdhsOth 0.1666 >0
371 coregreml covdhsOth -0.0034 >0
372 coregreml covdhsOth 0.7311 >0
373 coregreml covdhsOth -0.2019 >0
374 coregreml covdhsOth 0.2389 >0
375 coregreml covdhsOth 0.1034 >0
376 coregreml covdhsOth -0.1886 >0
377 coregreml covdhsOth -0.3085 >0
378 coregreml covdhsOth -0.7299 >0
379 coregreml covdhsOth -0.0192 >0
380 coregreml covdhsOth 0.4299 >0
381 coregreml covdhsOth -0.0902 >0
382 coregreml covdhsOth 0.0431 >0
383 coregreml covdhsOth -0.229 >0
384 coregreml covdhsOth 0.1477 >0
385 coregreml covdhsOth 0.6478 >0
386 coregreml covdhsOth 0.9207 >0
387 coregreml covdhsOth 0.2231 >0
388 coregreml covdhsOth 0.1815 >0
389 coregreml covdhsOth -0.6465 >0
390 coregreml covdhsOth -0.1398 >0
391 coregreml covdhsOth 0.0306 >0
392 coregreml covdhsOth -0.2158 >0
393 coregreml covdhsOth -0.1245 >0
394 coregreml covdhsOth 0.3154 >0
395 coregreml covdhsOth -0.4667 >0
396 coregreml covdhsOth -0.4565 >0
397 coregreml covdhsOth -0.0905 >0
398 coregreml covdhsOth 0.1862 >0
399 coregreml covdhsOth 0.1662 >0
400 coregreml covdhsOth 0.3555 >0
401 coregreml covdhsOth 0.2345 >0
402 coregreml covdhsOth -0.1889 >0
403 coregreml covdhsOth 0.2366 >0
404 coregreml covdhsOth -0.82 >0
405 coregreml covdhsOth -0.0891 >0
406 coregreml covdhsOth -0.0487 >0
407 coregreml covdhsOth 0.3178 >0
408 coregreml covdhsOth -0.0727 >0
409 coregreml covdhsOth 0.0037 >0
410 coregreml covdhsOth -0.0465 >0
411 coregreml covdhsOth -0.1304 >0
412 coregreml covdhsOth 0.1307 >0
413 coregreml covdhsOth 0.0506 >0
414 coregreml covdhsOth 0.1241 >0
415 coregreml covdhsOth -0.1308 >0
416 coregreml covdhsOth 0.6708 >0
417 coregreml covdhsOth 0.8405 >0
418 coregreml covdhsOth 0.1059 >0
419 coregreml covdhsOth 0.352 >0
420 coregreml covdhsOth -0.1725 >0
421 coregreml covdhsOth -0.0129 >0
422 coregreml covdhsOth 0.1103 >0
423 coregreml covdhsOth -0.4233 >0
424 coregreml covdhsOth -0.0343 >0
425 coregreml covdhsOth -0.1543 >0
426 coregreml covdhsOth 0.3496 >0
427 coregreml covdhsOth 0.1036 >0
428 coregreml covdhsOth -0.3758 >0
429 coregreml covdhsOth 0.0104 >0
430 coregreml covdhsOth -0.3191 >0
431 coregreml covdhsOth 0.506 >0
432 coregreml covdhsOth 0.2076 >0
433 coregreml covdhsOth -0.1385 >0
434 coregreml covdhsOth 0.7674 >0
435 coregreml covdhsOth 0.0236 >0
436 coregreml covdhsOth -0.0261 >0
437 coregreml covdhsOth -0.0237 >0
438 coregreml covdhsOth -0.3515 >0
439 coregreml covdhsOth 0.0956 >0
440 coregreml covdhsOth 0.5402 >0
441 coregreml covdhsOth 0.0271 >0
442 coregreml covdhsOth -0.2761 >0
443 coregreml covdhsOth -0.5448 >0
444 coregreml covdhsOth 0.2266 >0
445 coregreml covdhsOth 0.0145 >0
446 coregreml covdhsOth -0.1134 >0
447 coregreml covdhsOth -0.7829 >0
448 coregreml covdhsOth -0.5014 >0
449 coregreml covdhsOth 0.6564 >0
450 coregreml covdhsOth 0.0987 >0
451 coregreml covdhsOth 0.1391 >0
452 coregreml covdhsOth -0.1779 >0
453 coregreml covdhsOth 0.0193 >0
454 coregreml covdhsOth -0.7251 >0
455 coregreml covdhsOth -0.2602 >0
456 coregreml covdhsOth -0.228 >0
457 coregreml covdhsOth -0.2092 >0
458 coregreml covdhsOth -0.4195 >0
459 coregreml covdhsOth -0.5924 >0
460 coregreml covdhsOth 0.0711 >0
461 coregreml covdhsOth 0.4199 >0
462 coregreml covdhsOth 0.0297 >0
463 coregreml covdhsOth 0.3003 >0
464 coregreml covdhsOth 0.4717 >0
465 coregreml covdhsOth 0.3593 >0
466 coregreml covdhsOth 0.1399 >0
467 coregreml covdhsOth 0.0268 >0
468 coregreml covdhsOth -0.6563 >0
469 coregreml covdhsOth 0.865 >0
470 coregreml covdhsOth -0.1164 >0
471 coregreml covdhsOth 0.4666 >0
472 coregreml covdhsOth 0.3725 >0
473 coregreml covdhsOth -0.7179 >0
474 coregreml covdhsOth 0.0198 >0
475 coregreml covdhsOth 0.8143 >0
476 coregreml covdhsOth 0.1249 >0
477 coregreml covdhsOth 0.3638 >0
478 coregreml covdhsOth -0.1733 >0
479 coregreml covdhsOth 0.2748 >0
480 coregreml covdhsOth 0.0021 >0
481 coregreml covdhsOth 0.1839 >0
482 coregreml covdhsOth -0.1621 >0
483 coregreml covdhsOth 0.5468 >0
484 coregreml covdhsOth 0.2304 >0
485 coregreml covdhsOth 0.4565 >0
486 coregreml covdhsOth -0.1704 >0
487 coregreml covdhsOth 0.0218 >0
488 coregreml covdhsOth 0.0607 >0
489 coregreml covdhsOth -0.6158 >0
490 coregreml covdhsOth -0.0148 >0
491 coregreml covdhsOth 0.0853 >0
492 coregreml covdhsOth 0.2559 >0
493 coregreml covdhsOth 0.1342 >0
494 coregreml covdhsOth 0.1608 >0
495 coregreml covdhsOth -0.6906 >0
496 coregreml covdhsOth 0.5184 >0
497 coregreml covdhsOth -0.1719 >0
498 coregreml covdhsOth -0.6053 >0
499 coregreml covdhsOth -0.2056 >0
500 coregreml covdhsOth 0.0743 >0
1 greml ve 0.2315 =0
2 greml ve 0.2241 =0
3 greml ve 0.2172 =0
4 greml ve 0.2136 =0
5 greml ve 0.3093 =0
6 greml ve 0.1388 =0
7 greml ve 0.1876 =0
8 greml ve 0.2343 =0
9 greml ve 0.2083 =0
10 greml ve 0.211 =0
11 greml ve 0.2333 =0
12 greml ve 0.2353 =0
13 greml ve 0.2155 =0
14 greml ve 0.2341 =0
15 greml ve 0.2034 =0
16 greml ve 0.2692 =0
17 greml ve 0.2211 =0
18 greml ve 0.2226 =0
19 greml ve 0.2204 =0
20 greml ve 0.1924 =0
21 greml ve 0.1865 =0
22 greml ve 0.2032 =0
23 greml ve 0.1526 =0
24 greml ve 0.1624 =0
25 greml ve 0.2311 =0
26 greml ve 0.245 =0
27 greml ve 0.2293 =0
28 greml ve 0.1817 =0
29 greml ve 0.2154 =0
30 greml ve 0.1518 =0
31 greml ve 0.1817 =0
32 greml ve 0.2071 =0
33 greml ve 0.1998 =0
34 greml ve 0.1683 =0
35 greml ve 0.192 =0
36 greml ve 0.1675 =0
37 greml ve 0.1677 =0
38 greml ve 0.1713 =0
39 greml ve 0.2247 =0
40 greml ve 0.2334 =0
41 greml ve 0.2148 =0
42 greml ve 0.1928 =0
43 greml ve 0.1967 =0
44 greml ve 0.1973 =0
45 greml ve 0.2441 =0
46 greml ve 0.2581 =0
47 greml ve 0.1858 =0
48 greml ve 0.1581 =0
49 greml ve 0.2176 =0
50 greml ve 0.1529 =0
51 greml ve 0.1956 =0
52 greml ve 0.1495 =0
53 greml ve 0.1795 =0
54 greml ve 0.1935 =0
55 greml ve 0.2501 =0
56 greml ve 0.2453 =0
57 greml ve 0.1897 =0
58 greml ve 0.1918 =0
59 greml ve 0.2794 =0
60 greml ve 0.213 =0
61 greml ve 0.1933 =0
62 greml ve 0.1929 =0
63 greml ve 0.1842 =0
64 greml ve 0.177 =0
65 greml ve 0.162 =0
66 greml ve 0.2095 =0
67 greml ve 0.1993 =0
68 greml ve 0.1781 =0
69 greml ve 0.1956 =0
70 greml ve 0.243 =0
71 greml ve 0.2636 =0
72 greml ve 0.1809 =0
73 greml ve 0.1733 =0
74 greml ve 0.1696 =0
75 greml ve 0.2184 =0
76 greml ve 0.1698 =0
77 greml ve 0.2328 =0
78 greml ve 0.2104 =0
79 greml ve 0.1734 =0
80 greml ve 0.2216 =0
81 greml ve 0.2122 =0
82 greml ve 0.1581 =0
83 greml ve 0.1658 =0
84 greml ve 0.2144 =0
85 greml ve 0.1957 =0
86 greml ve 0.2138 =0
87 greml ve 0.226 =0
88 greml ve 0.2058 =0
89 greml ve 0.2198 =0
90 greml ve 0.2475 =0
91 greml ve 0.1967 =0
92 greml ve 0.1573 =0
93 greml ve 0.1679 =0
94 greml ve 0.1952 =0
95 greml ve 0.2089 =0
96 greml ve 0.2216 =0
97 greml ve 0.1853 =0
98 greml ve 0.1914 =0
99 greml ve 0.203 =0
100 greml ve 0.243 =0
101 greml ve 0.1721 =0
102 greml ve 0.2343 =0
103 greml ve 0.1899 =0
104 greml ve 0.2344 =0
105 greml ve 0.1485 =0
106 greml ve 0.1927 =0
107 greml ve 0.194 =0
108 greml ve 0.1645 =0
109 greml ve 0.2204 =0
110 greml ve 0.2275 =0
111 greml ve 0.1928 =0
112 greml ve 0.1419 =0
113 greml ve 0.2019 =0
114 greml ve 0.2231 =0
115 greml ve 0.2762 =0
116 greml ve 0.2266 =0
117 greml ve 0.2249 =0
118 greml ve 0.2122 =0
119 greml ve 0.262 =0
120 greml ve 0.237 =0
121 greml ve 0.2239 =0
122 greml ve 0.2362 =0
123 greml ve 0.1641 =0
124 greml ve 0.1623 =0
125 greml ve 0.2785 =0
126 greml ve 0.2099 =0
127 greml ve 0.1983 =0
128 greml ve 0.1901 =0
129 greml ve 0.186 =0
130 greml ve 0.2232 =0
131 greml ve 0.1892 =0
132 greml ve 0.2274 =0
133 greml ve 0.2142 =0
134 greml ve 0.2179 =0
135 greml ve 0.2258 =0
136 greml ve 0.1794 =0
137 greml ve 0.1742 =0
138 greml ve 0.1864 =0
139 greml ve 0.1862 =0
140 greml ve 0.2054 =0
141 greml ve 0.2144 =0
142 greml ve 0.1821 =0
143 greml ve 0.1734 =0
144 greml ve 0.19 =0
145 greml ve 0.2044 =0
146 greml ve 0.2372 =0
147 greml ve 0.2579 =0
148 greml ve 0.2156 =0
149 greml ve 0.1906 =0
150 greml ve 0.1993 =0
151 greml ve 0.2336 =0
152 greml ve 0.2007 =0
153 greml ve 0.2665 =0
154 greml ve 0.1914 =0
155 greml ve 0.1911 =0
156 greml ve 0.1935 =0
157 greml ve 0.1925 =0
158 greml ve 0.1847 =0
159 greml ve 0.2451 =0
160 greml ve 0.1722 =0
161 greml ve 0.2096 =0
162 greml ve 0.2216 =0
163 greml ve 0.2153 =0
164 greml ve 0.2194 =0
165 greml ve 0.2111 =0
166 greml ve 0.2471 =0
167 greml ve 0.1872 =0
168 greml ve 0.1643 =0
169 greml ve 0.248 =0
170 greml ve 0.2158 =0
171 greml ve 0.199 =0
172 greml ve 0.1691 =0
173 greml ve 0.1944 =0
174 greml ve 0.2329 =0
175 greml ve 0.2013 =0
176 greml ve 0.2271 =0
177 greml ve 0.2147 =0
178 greml ve 0.1898 =0
179 greml ve 0.1595 =0
180 greml ve 0.2093 =0
181 greml ve 0.1786 =0
182 greml ve 0.1809 =0
183 greml ve 0.24 =0
184 greml ve 0.1751 =0
185 greml ve 0.21 =0
186 greml ve 0.2482 =0
187 greml ve 0.1885 =0
188 greml ve 0.2163 =0
189 greml ve 0.2327 =0
190 greml ve 0.1988 =0
191 greml ve 0.2286 =0
192 greml ve 0.2489 =0
193 greml ve 0.1887 =0
194 greml ve 0.1936 =0
195 greml ve 0.2002 =0
196 greml ve 0.254 =0
197 greml ve 0.2842 =0
198 greml ve 0.1959 =0
199 greml ve 0.1563 =0
200 greml ve 0.2643 =0
201 greml ve 0.2184 =0
202 greml ve 0.2038 =0
203 greml ve 0.2244 =0
204 greml ve 0.2047 =0
205 greml ve 0.182 =0
206 greml ve 0.1979 =0
207 greml ve 0.2274 =0
208 greml ve 0.2289 =0
209 greml ve 0.2047 =0
210 greml ve 0.2218 =0
211 greml ve 0.2068 =0
212 greml ve 0.2403 =0
213 greml ve 0.1686 =0
214 greml ve 0.2158 =0
215 greml ve 0.1764 =0
216 greml ve 0.143 =0
217 greml ve 0.1979 =0
218 greml ve 0.2817 =0
219 greml ve 0.148 =0
220 greml ve 0.2292 =0
221 greml ve 0.1885 =0
222 greml ve 0.2301 =0
223 greml ve 0.217 =0
224 greml ve 0.2368 =0
225 greml ve 0.2198 =0
226 greml ve 0.2046 =0
227 greml ve 0.2489 =0
228 greml ve 0.2403 =0
229 greml ve 0.2227 =0
230 greml ve 0.1752 =0
231 greml ve 0.1895 =0
232 greml ve 0.2061 =0
233 greml ve 0.2248 =0
234 greml ve 0.1548 =0
235 greml ve 0.2023 =0
236 greml ve 0.1996 =0
237 greml ve 0.2035 =0
238 greml ve 0.2145 =0
239 greml ve 0.1855 =0
240 greml ve 0.2399 =0
241 greml ve 0.2238 =0
242 greml ve 0.2207 =0
243 greml ve 0.2187 =0
244 greml ve 0.2176 =0
245 greml ve 0.2196 =0
246 greml ve 0.1987 =0
247 greml ve 0.1841 =0
248 greml ve 0.25 =0
249 greml ve 0.2395 =0
250 greml ve 0.2442 =0
251 greml ve 0.1688 =0
252 greml ve 0.1575 =0
253 greml ve 0.1665 =0
254 greml ve 0.1391 =0
255 greml ve 0.2012 =0
256 greml ve 0.1754 =0
257 greml ve 0.1543 =0
258 greml ve 0.2148 =0
259 greml ve 0.1738 =0
260 greml ve 0.2601 =0
261 greml ve 0.2689 =0
262 greml ve 0.2014 =0
263 greml ve 0.1957 =0
264 greml ve 0.2771 =0
265 greml ve 0.2069 =0
266 greml ve 0.2455 =0
267 greml ve 0.2393 =0
268 greml ve 0.1747 =0
269 greml ve 0.2306 =0
270 greml ve 0.1867 =0
271 greml ve 0.2162 =0
272 greml ve 0.2575 =0
273 greml ve 0.2267 =0
274 greml ve 0.2239 =0
275 greml ve 0.2187 =0
276 greml ve 0.2038 =0
277 greml ve 0.1648 =0
278 greml ve 0.1914 =0
279 greml ve 0.2061 =0
280 greml ve 0.2262 =0
281 greml ve 0.2052 =0
282 greml ve 0.2254 =0
283 greml ve 0.2516 =0
284 greml ve 0.2196 =0
285 greml ve 0.2387 =0
286 greml ve 0.169 =0
287 greml ve 0.2736 =0
288 greml ve 0.2187 =0
289 greml ve 0.2106 =0
290 greml ve 0.2097 =0
291 greml ve 0.1863 =0
292 greml ve 0.1829 =0
293 greml ve 0.1935 =0
294 greml ve 0.2173 =0
295 greml ve 0.1691 =0
296 greml ve 0.2189 =0
297 greml ve 0.1994 =0
298 greml ve 0.2619 =0
299 greml ve 0.2066 =0
300 greml ve 0.2332 =0
301 greml ve 0.1709 =0
302 greml ve 0.2405 =0
303 greml ve 0.2095 =0
304 greml ve 0.1759 =0
305 greml ve 0.2178 =0
306 greml ve 0.1612 =0
307 greml ve 0.1357 =0
308 greml ve 0.2336 =0
309 greml ve 0.1925 =0
310 greml ve 0.2404 =0
311 greml ve 0.223 =0
312 greml ve 0.1859 =0
313 greml ve 0.2236 =0
314 greml ve 0.2075 =0
315 greml ve 0.2101 =0
316 greml ve 0.1987 =0
317 greml ve 0.2344 =0
318 greml ve 0.1591 =0
319 greml ve 0.1874 =0
320 greml ve 0.1558 =0
321 greml ve 0.208 =0
322 greml ve 0.2068 =0
323 greml ve 0.1515 =0
324 greml ve 0.2481 =0
325 greml ve 0.2287 =0
326 greml ve 0.1907 =0
327 greml ve 0.2678 =0
328 greml ve 0.2218 =0
329 greml ve 0.212 =0
330 greml ve 0.1995 =0
331 greml ve 0.239 =0
332 greml ve 0.2111 =0
333 greml ve 0.2103 =0
334 greml ve 0.1951 =0
335 greml ve 0.2173 =0
336 greml ve 0.2372 =0
337 greml ve 0.1866 =0
338 greml ve 0.1723 =0
339 greml ve 0.242 =0
340 greml ve 0.1764 =0
341 greml ve 0.1278 =0
342 greml ve 0.1586 =0
343 greml ve 0.1895 =0
344 greml ve 0.1979 =0
345 greml ve 0.1636 =0
346 greml ve 0.2085 =0
347 greml ve 0.2171 =0
348 greml ve 0.2054 =0
349 greml ve 0.1672 =0
350 greml ve 0.2213 =0
351 greml ve 0.25 =0
352 greml ve 0.2093 =0
353 greml ve 0.254 =0
354 greml ve 0.1593 =0
355 greml ve 0.2098 =0
356 greml ve 0.1964 =0
357 greml ve 0.1544 =0
358 greml ve 0.1891 =0
359 greml ve 0.2001 =0
360 greml ve 0.2165 =0
361 greml ve 0.2068 =0
362 greml ve 0.2006 =0
363 greml ve 0.1884 =0
364 greml ve 0.2061 =0
365 greml ve 0.2571 =0
366 greml ve 0.2059 =0
367 greml ve 0.2123 =0
368 greml ve 0.1806 =0
369 greml ve 0.2312 =0
370 greml ve 0.2718 =0
371 greml ve 0.1861 =0
372 greml ve 0.2045 =0
373 greml ve 0.1823 =0
374 greml ve 0.2246 =0
375 greml ve 0.2189 =0
376 greml ve 0.1896 =0
377 greml ve 0.1945 =0
378 greml ve 0.2009 =0
379 greml ve 0.2424 =0
380 greml ve 0.1834 =0
381 greml ve 0.1903 =0
382 greml ve 0.1591 =0
383 greml ve 0.242 =0
384 greml ve 0.2139 =0
385 greml ve 0.2077 =0
386 greml ve 0.1833 =0
387 greml ve 0.217 =0
388 greml ve 0.2081 =0
389 greml ve 0.2231 =0
390 greml ve 0.2274 =0
391 greml ve 0.2193 =0
392 greml ve 0.1807 =0
393 greml ve 0.2021 =0
394 greml ve 0.1803 =0
395 greml ve 0.235 =0
396 greml ve 0.2171 =0
397 greml ve 0.2539 =0
398 greml ve 0.2111 =0
399 greml ve 0.2216 =0
400 greml ve 0.2244 =0
401 greml ve 0.2355 =0
402 greml ve 0.2436 =0
403 greml ve 0.253 =0
404 greml ve 0.1501 =0
405 greml ve 0.1765 =0
406 greml ve 0.1895 =0
407 greml ve 0.1689 =0
408 greml ve 0.2385 =0
409 greml ve 0.2014 =0
410 greml ve 0.1919 =0
411 greml ve 0.2445 =0
412 greml ve 0.2088 =0
413 greml ve 0.2389 =0
414 greml ve 0.1852 =0
415 greml ve 0.2196 =0
416 greml ve 0.2179 =0
417 greml ve 0.2403 =0
418 greml ve 0.2367 =0
419 greml ve 0.1948 =0
420 greml ve 0.2386 =0
421 greml ve 0.2164 =0
422 greml ve 0.2079 =0
423 greml ve 0.1911 =0
424 greml ve 0.2401 =0
425 greml ve 0.2217 =0
426 greml ve 0.189 =0
427 greml ve 0.1705 =0
428 greml ve 0.2492 =0
429 greml ve 0.1775 =0
430 greml ve 0.1636 =0
431 greml ve 0.2101 =0
432 greml ve 0.2031 =0
433 greml ve 0.2203 =0
434 greml ve 0.1455 =0
435 greml ve 0.2379 =0
436 greml ve 0.1765 =0
437 greml ve 0.2156 =0
438 greml ve 0.2171 =0
439 greml ve 0.2285 =0
440 greml ve 0.225 =0
441 greml ve 0.2194 =0
442 greml ve 0.2227 =0
443 greml ve 0.1908 =0
444 greml ve 0.1777 =0
445 greml ve 0.2528 =0
446 greml ve 0.1978 =0
447 greml ve 0.1888 =0
448 greml ve 0.2106 =0
449 greml ve 0.2367 =0
450 greml ve 0.227 =0
451 greml ve 0.2347 =0
452 greml ve 0.1873 =0
453 greml ve 0.2026 =0
454 greml ve 0.197 =0
455 greml ve 0.2016 =0
456 greml ve 0.2441 =0
457 greml ve 0.2115 =0
458 greml ve 0.1434 =0
459 greml ve 0.1915 =0
460 greml ve 0.2455 =0
461 greml ve 0.1415 =0
462 greml ve 0.2156 =0
463 greml ve 0.2008 =0
464 greml ve 0.1839 =0
465 greml ve 0.1868 =0
466 greml ve 0.2551 =0
467 greml ve 0.2387 =0
468 greml ve 0.2202 =0
469 greml ve 0.2682 =0
470 greml ve 0.2187 =0
471 greml ve 0.1878 =0
472 greml ve 0.2193 =0
473 greml ve 0.2007 =0
474 greml ve 0.2308 =0
475 greml ve 0.1157 =0
476 greml ve 0.1568 =0
477 greml ve 0.2133 =0
478 greml ve 0.2243 =0
479 greml ve 0.1593 =0
480 greml ve 0.2222 =0
481 greml ve 0.2832 =0
482 greml ve 0.1581 =0
483 greml ve 0.2157 =0
484 greml ve 0.2006 =0
485 greml ve 0.2147 =0
486 greml ve 0.2081 =0
487 greml ve 0.2039 =0
488 greml ve 0.2186 =0
489 greml ve 0.1805 =0
490 greml ve 0.1838 =0
491 greml ve 0.222 =0
492 greml ve 0.2229 =0
493 greml ve 0.2203 =0
494 greml ve 0.2375 =0
495 greml ve 0.2249 =0
496 greml ve 0.1783 =0
497 greml ve 0.2262 =0
498 greml ve 0.2357 =0
499 greml ve 0.2043 =0
500 greml ve 0.2711 =0
1 coregreml ve 0.2235 =0
2 coregreml ve 0.2155 =0
3 coregreml ve 0.2112 =0
4 coregreml ve 0.2029 =0
5 coregreml ve 0.3028 =0
6 coregreml ve 0.129 =0
7 coregreml ve 0.1778 =0
8 coregreml ve 0.2264 =0
9 coregreml ve 0.2011 =0
10 coregreml ve 0.2005 =0
11 coregreml ve 0.2251 =0
12 coregreml ve 0.2277 =0
13 coregreml ve 0.2071 =0
14 coregreml ve 0.2282 =0
15 coregreml ve 0.1952 =0
16 coregreml ve 0.2603 =0
17 coregreml ve 0.2186 =0
18 coregreml ve 0.2142 =0
19 coregreml ve 0.2138 =0
20 coregreml ve 0.1832 =0
21 coregreml ve 0.1795 =0
22 coregreml ve 0.1956 =0
23 coregreml ve 0.1444 =0
24 coregreml ve 0.1585 =0
25 coregreml ve 0.2232 =0
26 coregreml ve 0.233 =0
27 coregreml ve 0.2167 =0
28 coregreml ve 0.1746 =0
29 coregreml ve 0.2075 =0
30 coregreml ve 0.1432 =0
31 coregreml ve 0.1709 =0
32 coregreml ve 0.2003 =0
33 coregreml ve 0.1924 =0
34 coregreml ve 0.1578 =0
35 coregreml ve 0.1849 =0
36 coregreml ve 0.1585 =0
37 coregreml ve 0.1586 =0
38 coregreml ve 0.1627 =0
39 coregreml ve 0.2186 =0
40 coregreml ve 0.225 =0
41 coregreml ve 0.2077 =0
42 coregreml ve 0.182 =0
43 coregreml ve 0.188 =0
44 coregreml ve 0.1906 =0
45 coregreml ve 0.2364 =0
46 coregreml ve 0.251 =0
47 coregreml ve 0.1813 =0
48 coregreml ve 0.1492 =0
49 coregreml ve 0.2068 =0
50 coregreml ve 0.1456 =0
51 coregreml ve 0.1865 =0
52 coregreml ve 0.1442 =0
53 coregreml ve 0.1691 =0
54 coregreml ve 0.1848 =0
55 coregreml ve 0.243 =0
56 coregreml ve 0.2348 =0
57 coregreml ve 0.1811 =0
58 coregreml ve 0.1818 =0
59 coregreml ve 0.2688 =0
60 coregreml ve 0.207 =0
61 coregreml ve 0.1845 =0
62 coregreml ve 0.1855 =0
63 coregreml ve 0.1784 =0
64 coregreml ve 0.1682 =0
65 coregreml ve 0.153 =0
66 coregreml ve 0.2016 =0
67 coregreml ve 0.1862 =0
68 coregreml ve 0.1715 =0
69 coregreml ve 0.1933 =0
70 coregreml ve 0.2344 =0
71 coregreml ve 0.2577 =0
72 coregreml ve 0.1712 =0
73 coregreml ve 0.1654 =0
74 coregreml ve 0.1604 =0
75 coregreml ve 0.2134 =0
76 coregreml ve 0.1627 =0
77 coregreml ve 0.2189 =0
78 coregreml ve 0.2024 =0
79 coregreml ve 0.1657 =0
80 coregreml ve 0.2148 =0
81 coregreml ve 0.209 =0
82 coregreml ve 0.1503 =0
83 coregreml ve 0.1575 =0
84 coregreml ve 0.2054 =0
85 coregreml ve 0.1861 =0
86 coregreml ve 0.2067 =0
87 coregreml ve 0.2186 =0
88 coregreml ve 0.1919 =0
89 coregreml ve 0.212 =0
90 coregreml ve 0.2438 =0
91 coregreml ve 0.1864 =0
92 coregreml ve 0.1517 =0
93 coregreml ve 0.161 =0
94 coregreml ve 0.186 =0
95 coregreml ve 0.2016 =0
96 coregreml ve 0.213 =0
97 coregreml ve 0.1836 =0
98 coregreml ve 0.1816 =0
99 coregreml ve 0.1954 =0
100 coregreml ve 0.2344 =0
101 coregreml ve 0.1663 =0
102 coregreml ve 0.2232 =0
103 coregreml ve 0.1812 =0
104 coregreml ve 0.2296 =0
105 coregreml ve 0.1389 =0
106 coregreml ve 0.1886 =0
107 coregreml ve 0.1817 =0
108 coregreml ve 0.1595 =0
109 coregreml ve 0.2137 =0
110 coregreml ve 0.2173 =0
111 coregreml ve 0.1847 =0
112 coregreml ve 0.1346 =0
113 coregreml ve 0.1929 =0
114 coregreml ve 0.215 =0
115 coregreml ve 0.2695 =0
116 coregreml ve 0.219 =0
117 coregreml ve 0.2206 =0
118 coregreml ve 0.205 =0
119 coregreml ve 0.2538 =0
120 coregreml ve 0.2308 =0
121 coregreml ve 0.2146 =0
122 coregreml ve 0.2303 =0
123 coregreml ve 0.1558 =0
124 coregreml ve 0.1557 =0
125 coregreml ve 0.2705 =0
126 coregreml ve 0.1985 =0
127 coregreml ve 0.1896 =0
128 coregreml ve 0.1807 =0
129 coregreml ve 0.177 =0
130 coregreml ve 0.2169 =0
131 coregreml ve 0.1807 =0
132 coregreml ve 0.2145 =0
133 coregreml ve 0.2086 =0
134 coregreml ve 0.2071 =0
135 coregreml ve 0.2226 =0
136 coregreml ve 0.1717 =0
137 coregreml ve 0.1686 =0
138 coregreml ve 0.1775 =0
139 coregreml ve 0.1789 =0
140 coregreml ve 0.1968 =0
141 coregreml ve 0.2037 =0
142 coregreml ve 0.1763 =0
143 coregreml ve 0.1629 =0
144 coregreml ve 0.186 =0
145 coregreml ve 0.194 =0
146 coregreml ve 0.2304 =0
147 coregreml ve 0.249 =0
148 coregreml ve 0.2075 =0
149 coregreml ve 0.1833 =0
150 coregreml ve 0.1928 =0
151 coregreml ve 0.2249 =0
152 coregreml ve 0.1916 =0
153 coregreml ve 0.2603 =0
154 coregreml ve 0.1824 =0
155 coregreml ve 0.1829 =0
156 coregreml ve 0.1852 =0
157 coregreml ve 0.1847 =0
158 coregreml ve 0.175 =0
159 coregreml ve 0.2407 =0
160 coregreml ve 0.1673 =0
161 coregreml ve 0.1994 =0
162 coregreml ve 0.212 =0
163 coregreml ve 0.2085 =0
164 coregreml ve 0.2124 =0
165 coregreml ve 0.1996 =0
166 coregreml ve 0.2406 =0
167 coregreml ve 0.177 =0
168 coregreml ve 0.1545 =0
169 coregreml ve 0.2371 =0
170 coregreml ve 0.2058 =0
171 coregreml ve 0.1904 =0
172 coregreml ve 0.1585 =0
173 coregreml ve 0.1926 =0
174 coregreml ve 0.2289 =0
175 coregreml ve 0.1943 =0
176 coregreml ve 0.2169 =0
177 coregreml ve 0.2051 =0
178 coregreml ve 0.1767 =0
179 coregreml ve 0.1499 =0
180 coregreml ve 0.2018 =0
181 coregreml ve 0.1703 =0
182 coregreml ve 0.1718 =0
183 coregreml ve 0.2315 =0
184 coregreml ve 0.1643 =0
185 coregreml ve 0.2043 =0
186 coregreml ve 0.2412 =0
187 coregreml ve 0.1798 =0
188 coregreml ve 0.209 =0
189 coregreml ve 0.2239 =0
190 coregreml ve 0.1918 =0
191 coregreml ve 0.2246 =0
192 coregreml ve 0.2413 =0
193 coregreml ve 0.1811 =0
194 coregreml ve 0.1867 =0
195 coregreml ve 0.1927 =0
196 coregreml ve 0.2468 =0
197 coregreml ve 0.2789 =0
198 coregreml ve 0.1842 =0
199 coregreml ve 0.1464 =0
200 coregreml ve 0.2568 =0
201 coregreml ve 0.2108 =0
202 coregreml ve 0.1971 =0
203 coregreml ve 0.2144 =0
204 coregreml ve 0.1974 =0
205 coregreml ve 0.1727 =0
206 coregreml ve 0.1893 =0
207 coregreml ve 0.2209 =0
208 coregreml ve 0.221 =0
209 coregreml ve 0.2011 =0
210 coregreml ve 0.2117 =0
211 coregreml ve 0.2001 =0
212 coregreml ve 0.234 =0
213 coregreml ve 0.1579 =0
214 coregreml ve 0.2039 =0
215 coregreml ve 0.1679 =0
216 coregreml ve 0.1373 =0
217 coregreml ve 0.1916 =0
218 coregreml ve 0.2724 =0
219 coregreml ve 0.1364 =0
220 coregreml ve 0.2221 =0
221 coregreml ve 0.1826 =0
222 coregreml ve 0.22 =0
223 coregreml ve 0.2077 =0
224 coregreml ve 0.2288 =0
225 coregreml ve 0.2127 =0
226 coregreml ve 0.1958 =0
227 coregreml ve 0.2413 =0
228 coregreml ve 0.2322 =0
229 coregreml ve 0.2161 =0
230 coregreml ve 0.1676 =0
231 coregreml ve 0.1824 =0
232 coregreml ve 0.198 =0
233 coregreml ve 0.2156 =0
234 coregreml ve 0.1491 =0
235 coregreml ve 0.1951 =0
236 coregreml ve 0.1959 =0
237 coregreml ve 0.1972 =0
238 coregreml ve 0.2028 =0
239 coregreml ve 0.1762 =0
240 coregreml ve 0.2319 =0
241 coregreml ve 0.2155 =0
242 coregreml ve 0.2109 =0
243 coregreml ve 0.2109 =0
244 coregreml ve 0.2098 =0
245 coregreml ve 0.2124 =0
246 coregreml ve 0.1925 =0
247 coregreml ve 0.1755 =0
248 coregreml ve 0.2443 =0
249 coregreml ve 0.2294 =0
250 coregreml ve 0.2349 =0
251 coregreml ve 0.1581 =0
252 coregreml ve 0.1475 =0
253 coregreml ve 0.1576 =0
254 coregreml ve 0.1318 =0
255 coregreml ve 0.1939 =0
256 coregreml ve 0.165 =0
257 coregreml ve 0.1405 =0
258 coregreml ve 0.2066 =0
259 coregreml ve 0.1641 =0
260 coregreml ve 0.2554 =0
261 coregreml ve 0.2661 =0
262 coregreml ve 0.1933 =0
263 coregreml ve 0.1887 =0
264 coregreml ve 0.2693 =0
265 coregreml ve 0.1993 =0
266 coregreml ve 0.2363 =0
267 coregreml ve 0.2324 =0
268 coregreml ve 0.1671 =0
269 coregreml ve 0.2216 =0
270 coregreml ve 0.1797 =0
271 coregreml ve 0.2099 =0
272 coregreml ve 0.2521 =0
273 coregreml ve 0.2175 =0
274 coregreml ve 0.2134 =0
275 coregreml ve 0.2132 =0
276 coregreml ve 0.1959 =0
277 coregreml ve 0.1564 =0
278 coregreml ve 0.183 =0
279 coregreml ve 0.1964 =0
280 coregreml ve 0.2151 =0
281 coregreml ve 0.1965 =0
282 coregreml ve 0.2185 =0
283 coregreml ve 0.2466 =0
284 coregreml ve 0.2105 =0
285 coregreml ve 0.2318 =0
286 coregreml ve 0.1606 =0
287 coregreml ve 0.2681 =0
288 coregreml ve 0.2097 =0
289 coregreml ve 0.202 =0
290 coregreml ve 0.2 =0
291 coregreml ve 0.1769 =0
292 coregreml ve 0.1763 =0
293 coregreml ve 0.1871 =0
294 coregreml ve 0.2092 =0
295 coregreml ve 0.162 =0
296 coregreml ve 0.2086 =0
297 coregreml ve 0.1885 =0
298 coregreml ve 0.2562 =0
299 coregreml ve 0.2028 =0
300 coregreml ve 0.221 =0
301 coregreml ve 0.1632 =0
302 coregreml ve 0.2307 =0
303 coregreml ve 0.2021 =0
304 coregreml ve 0.1705 =0
305 coregreml ve 0.2112 =0
306 coregreml ve 0.1518 =0
307 coregreml ve 0.1299 =0
308 coregreml ve 0.2283 =0
309 coregreml ve 0.1845 =0
310 coregreml ve 0.2344 =0
311 coregreml ve 0.2153 =0
312 coregreml ve 0.1791 =0
313 coregreml ve 0.2148 =0
314 coregreml ve 0.2014 =0
315 coregreml ve 0.2063 =0
316 coregreml ve 0.1923 =0
317 coregreml ve 0.2268 =0
318 coregreml ve 0.1492 =0
319 coregreml ve 0.1811 =0
320 coregreml ve 0.1491 =0
321 coregreml ve 0.2005 =0
322 coregreml ve 0.2004 =0
323 coregreml ve 0.1447 =0
324 coregreml ve 0.2403 =0
325 coregreml ve 0.222 =0
326 coregreml ve 0.1784 =0
327 coregreml ve 0.2614 =0
328 coregreml ve 0.2137 =0
329 coregreml ve 0.2037 =0
330 coregreml ve 0.1932 =0
331 coregreml ve 0.2325 =0
332 coregreml ve 0.2047 =0
333 coregreml ve 0.2048 =0
334 coregreml ve 0.1866 =0
335 coregreml ve 0.2114 =0
336 coregreml ve 0.2312 =0
337 coregreml ve 0.1791 =0
338 coregreml ve 0.1635 =0
339 coregreml ve 0.2357 =0
340 coregreml ve 0.1695 =0
341 coregreml ve 0.1193 =0
342 coregreml ve 0.1509 =0
343 coregreml ve 0.1791 =0
344 coregreml ve 0.1909 =0
345 coregreml ve 0.1564 =0
346 coregreml ve 0.1966 =0
347 coregreml ve 0.2069 =0
348 coregreml ve 0.1972 =0
349 coregreml ve 0.1552 =0
350 coregreml ve 0.2092 =0
351 coregreml ve 0.2428 =0
352 coregreml ve 0.2012 =0
353 coregreml ve 0.2475 =0
354 coregreml ve 0.1522 =0
355 coregreml ve 0.2011 =0
356 coregreml ve 0.1859 =0
357 coregreml ve 0.1472 =0
358 coregreml ve 0.1792 =0
359 coregreml ve 0.1897 =0
360 coregreml ve 0.2109 =0
361 coregreml ve 0.199 =0
362 coregreml ve 0.192 =0
363 coregreml ve 0.1851 =0
364 coregreml ve 0.1981 =0
365 coregreml ve 0.2491 =0
366 coregreml ve 0.1962 =0
367 coregreml ve 0.204 =0
368 coregreml ve 0.1685 =0
369 coregreml ve 0.2266 =0
370 coregreml ve 0.2636 =0
371 coregreml ve 0.1773 =0
372 coregreml ve 0.1974 =0
373 coregreml ve 0.1718 =0
374 coregreml ve 0.2179 =0
375 coregreml ve 0.2096 =0
376 coregreml ve 0.1808 =0
377 coregreml ve 0.187 =0
378 coregreml ve 0.1914 =0
379 coregreml ve 0.2337 =0
380 coregreml ve 0.1772 =0
381 coregreml ve 0.1805 =0
382 coregreml ve 0.1509 =0
383 coregreml ve 0.2372 =0
384 coregreml ve 0.2023 =0
385 coregreml ve 0.1989 =0
386 coregreml ve 0.1764 =0
387 coregreml ve 0.2087 =0
388 coregreml ve 0.2015 =0
389 coregreml ve 0.221 =0
390 coregreml ve 0.2197 =0
391 coregreml ve 0.2144 =0
392 coregreml ve 0.1743 =0
393 coregreml ve 0.1953 =0
394 coregreml ve 0.1711 =0
395 coregreml ve 0.2292 =0
396 coregreml ve 0.2104 =0
397 coregreml ve 0.2482 =0
398 coregreml ve 0.2033 =0
399 coregreml ve 0.2137 =0
400 coregreml ve 0.2167 =0
401 coregreml ve 0.2273 =0
402 coregreml ve 0.2355 =0
403 coregreml ve 0.2444 =0
404 coregreml ve 0.1413 =0
405 coregreml ve 0.1681 =0
406 coregreml ve 0.1818 =0
407 coregreml ve 0.1588 =0
408 coregreml ve 0.2303 =0
409 coregreml ve 0.1966 =0
410 coregreml ve 0.1852 =0
411 coregreml ve 0.2418 =0
412 coregreml ve 0.1999 =0
413 coregreml ve 0.2312 =0
414 coregreml ve 0.179 =0
415 coregreml ve 0.2131 =0
416 coregreml ve 0.2127 =0
417 coregreml ve 0.2358 =0
418 coregreml ve 0.2301 =0
419 coregreml ve 0.1825 =0
420 coregreml ve 0.2296 =0
421 coregreml ve 0.2087 =0
422 coregreml ve 0.1991 =0
423 coregreml ve 0.1851 =0
424 coregreml ve 0.2333 =0
425 coregreml ve 0.2157 =0
426 coregreml ve 0.1815 =0
427 coregreml ve 0.1622 =0
428 coregreml ve 0.2408 =0
429 coregreml ve 0.1669 =0
430 coregreml ve 0.1549 =0
431 coregreml ve 0.2051 =0
432 coregreml ve 0.1959 =0
433 coregreml ve 0.2123 =0
434 coregreml ve 0.1378 =0
435 coregreml ve 0.2274 =0
436 coregreml ve 0.1688 =0
437 coregreml ve 0.2065 =0
438 coregreml ve 0.2047 =0
439 coregreml ve 0.2202 =0
440 coregreml ve 0.22 =0
441 coregreml ve 0.2133 =0
442 coregreml ve 0.2145 =0
443 coregreml ve 0.1815 =0
444 coregreml ve 0.1679 =0
445 coregreml ve 0.2452 =0
446 coregreml ve 0.1897 =0
447 coregreml ve 0.1828 =0
448 coregreml ve 0.2046 =0
449 coregreml ve 0.2281 =0
450 coregreml ve 0.2176 =0
451 coregreml ve 0.2297 =0
452 coregreml ve 0.1792 =0
453 coregreml ve 0.1944 =0
454 coregreml ve 0.1875 =0
455 coregreml ve 0.1954 =0
456 coregreml ve 0.2355 =0
457 coregreml ve 0.2026 =0
458 coregreml ve 0.1328 =0
459 coregreml ve 0.1844 =0
460 coregreml ve 0.2336 =0
461 coregreml ve 0.1325 =0
462 coregreml ve 0.2065 =0
463 coregreml ve 0.1931 =0
464 coregreml ve 0.1756 =0
465 coregreml ve 0.1848 =0
466 coregreml ve 0.2438 =0
467 coregreml ve 0.231 =0
468 coregreml ve 0.2085 =0
469 coregreml ve 0.2623 =0
470 coregreml ve 0.2104 =0
471 coregreml ve 0.1812 =0
472 coregreml ve 0.2126 =0
473 coregreml ve 0.1963 =0
474 coregreml ve 0.2206 =0
475 coregreml ve 0.1041 =0
476 coregreml ve 0.1483 =0
477 coregreml ve 0.2026 =0
478 coregreml ve 0.2181 =0
479 coregreml ve 0.1494 =0
480 coregreml ve 0.2141 =0
481 coregreml ve 0.2754 =0
482 coregreml ve 0.1478 =0
483 coregreml ve 0.2088 =0
484 coregreml ve 0.192 =0
485 coregreml ve 0.2042 =0
486 coregreml ve 0.201 =0
487 coregreml ve 0.2 =0
488 coregreml ve 0.2097 =0
489 coregreml ve 0.1737 =0
490 coregreml ve 0.1779 =0
491 coregreml ve 0.2134 =0
492 coregreml ve 0.2152 =0
493 coregreml ve 0.2127 =0
494 coregreml ve 0.2292 =0
495 coregreml ve 0.2165 =0
496 coregreml ve 0.1732 =0
497 coregreml ve 0.2221 =0
498 coregreml ve 0.2273 =0
499 coregreml ve 0.1963 =0
500 coregreml ve 0.2642 =0
1 greml vreg 0.3051 =0
2 greml vreg 0.3698 =0
3 greml vreg 0.3001 =0
4 greml vreg 0.2895 =0
5 greml vreg 0.2609 =0
6 greml vreg 0.3053 =0
7 greml vreg 0.325 =0
8 greml vreg 0.3079 =0
9 greml vreg 0.3194 =0
10 greml vreg 0.2698 =0
11 greml vreg 0.3028 =0
12 greml vreg 0.284 =0
13 greml vreg 0.2972 =0
14 greml vreg 0.2551 =0
15 greml vreg 0.3158 =0
16 greml vreg 0.3001 =0
17 greml vreg 0.2871 =0
18 greml vreg 0.2972 =0
19 greml vreg 0.2964 =0
20 greml vreg 0.3186 =0
21 greml vreg 0.3103 =0
22 greml vreg 0.2877 =0
23 greml vreg 0.299 =0
24 greml vreg 0.2925 =0
25 greml vreg 0.2924 =0
26 greml vreg 0.3103 =0
27 greml vreg 0.3097 =0
28 greml vreg 0.308 =0
29 greml vreg 0.2996 =0
30 greml vreg 0.2888 =0
31 greml vreg 0.2714 =0
32 greml vreg 0.3059 =0
33 greml vreg 0.3379 =0
34 greml vreg 0.3162 =0
35 greml vreg 0.2754 =0
36 greml vreg 0.3277 =0
37 greml vreg 0.2952 =0
38 greml vreg 0.2777 =0
39 greml vreg 0.2806 =0
40 greml vreg 0.2549 =0
41 greml vreg 0.3083 =0
42 greml vreg 0.2712 =0
43 greml vreg 0.2773 =0
44 greml vreg 0.308 =0
45 greml vreg 0.2746 =0
46 greml vreg 0.273 =0
47 greml vreg 0.2562 =0
48 greml vreg 0.2695 =0
49 greml vreg 0.2748 =0
50 greml vreg 0.297 =0
51 greml vreg 0.3045 =0
52 greml vreg 0.2802 =0
53 greml vreg 0.3042 =0
54 greml vreg 0.2893 =0
55 greml vreg 0.2825 =0
56 greml vreg 0.2667 =0
57 greml vreg 0.2795 =0
58 greml vreg 0.3196 =0
59 greml vreg 0.3011 =0
60 greml vreg 0.3161 =0
61 greml vreg 0.2845 =0
62 greml vreg 0.2901 =0
63 greml vreg 0.2992 =0
64 greml vreg 0.2699 =0
65 greml vreg 0.3089 =0
66 greml vreg 0.2815 =0
67 greml vreg 0.3007 =0
68 greml vreg 0.3247 =0
69 greml vreg 0.2752 =0
70 greml vreg 0.2908 =0
71 greml vreg 0.291 =0
72 greml vreg 0.33 =0
73 greml vreg 0.2715 =0
74 greml vreg 0.322 =0
75 greml vreg 0.2822 =0
76 greml vreg 0.3047 =0
77 greml vreg 0.2783 =0
78 greml vreg 0.3147 =0
79 greml vreg 0.2754 =0
80 greml vreg 0.3183 =0
81 greml vreg 0.3125 =0
82 greml vreg 0.2888 =0
83 greml vreg 0.3229 =0
84 greml vreg 0.2741 =0
85 greml vreg 0.343 =0
86 greml vreg 0.2686 =0
87 greml vreg 0.324 =0
88 greml vreg 0.2802 =0
89 greml vreg 0.2417 =0
90 greml vreg 0.3056 =0
91 greml vreg 0.3105 =0
92 greml vreg 0.2877 =0
93 greml vreg 0.3082 =0
94 greml vreg 0.2728 =0
95 greml vreg 0.2856 =0
96 greml vreg 0.2981 =0
97 greml vreg 0.3201 =0
98 greml vreg 0.2836 =0
99 greml vreg 0.2961 =0
100 greml vreg 0.2613 =0
101 greml vreg 0.3026 =0
102 greml vreg 0.2705 =0
103 greml vreg 0.2575 =0
104 greml vreg 0.2439 =0
105 greml vreg 0.3622 =0
106 greml vreg 0.317 =0
107 greml vreg 0.2702 =0
108 greml vreg 0.3591 =0
109 greml vreg 0.3163 =0
110 greml vreg 0.292 =0
111 greml vreg 0.2535 =0
112 greml vreg 0.2625 =0
113 greml vreg 0.2856 =0
114 greml vreg 0.3315 =0
115 greml vreg 0.3079 =0
116 greml vreg 0.2836 =0
117 greml vreg 0.284 =0
118 greml vreg 0.2587 =0
119 greml vreg 0.2609 =0
120 greml vreg 0.3079 =0
121 greml vreg 0.3263 =0
122 greml vreg 0.2958 =0
123 greml vreg 0.3198 =0
124 greml vreg 0.2556 =0
125 greml vreg 0.3356 =0
126 greml vreg 0.3464 =0
127 greml vreg 0.2999 =0
128 greml vreg 0.341 =0
129 greml vreg 0.2788 =0
130 greml vreg 0.296 =0
131 greml vreg 0.292 =0
132 greml vreg 0.2929 =0
133 greml vreg 0.3522 =0
134 greml vreg 0.2835 =0
135 greml vreg 0.3198 =0
136 greml vreg 0.3273 =0
137 greml vreg 0.2938 =0
138 greml vreg 0.292 =0
139 greml vreg 0.2926 =0
140 greml vreg 0.2895 =0
141 greml vreg 0.348 =0
142 greml vreg 0.2775 =0
143 greml vreg 0.2548 =0
144 greml vreg 0.3308 =0
145 greml vreg 0.2999 =0
146 greml vreg 0.2668 =0
147 greml vreg 0.3032 =0
148 greml vreg 0.2879 =0
149 greml vreg 0.2641 =0
150 greml vreg 0.27 =0
151 greml vreg 0.2816 =0
152 greml vreg 0.2736 =0
153 greml vreg 0.2973 =0
154 greml vreg 0.2424 =0
155 greml vreg 0.2798 =0
156 greml vreg 0.2727 =0
157 greml vreg 0.2997 =0
158 greml vreg 0.2979 =0
159 greml vreg 0.3145 =0
160 greml vreg 0.31 =0
161 greml vreg 0.2744 =0
162 greml vreg 0.3033 =0
163 greml vreg 0.2459 =0
164 greml vreg 0.2993 =0
165 greml vreg 0.2922 =0
166 greml vreg 0.3134 =0
167 greml vreg 0.3304 =0
168 greml vreg 0.3005 =0
169 greml vreg 0.2958 =0
170 greml vreg 0.2889 =0
171 greml vreg 0.2942 =0
172 greml vreg 0.3004 =0
173 greml vreg 0.2909 =0
174 greml vreg 0.2781 =0
175 greml vreg 0.3129 =0
176 greml vreg 0.2793 =0
177 greml vreg 0.3113 =0
178 greml vreg 0.2782 =0
179 greml vreg 0.2782 =0
180 greml vreg 0.2958 =0
181 greml vreg 0.3197 =0
182 greml vreg 0.3057 =0
183 greml vreg 0.2741 =0
184 greml vreg 0.2899 =0
185 greml vreg 0.2782 =0
186 greml vreg 0.2841 =0
187 greml vreg 0.3236 =0
188 greml vreg 0.2878 =0
189 greml vreg 0.2792 =0
190 greml vreg 0.2653 =0
191 greml vreg 0.3259 =0
192 greml vreg 0.2409 =0
193 greml vreg 0.2676 =0
194 greml vreg 0.2848 =0
195 greml vreg 0.3234 =0
196 greml vreg 0.2835 =0
197 greml vreg 0.3142 =0
198 greml vreg 0.2948 =0
199 greml vreg 0.2945 =0
200 greml vreg 0.3595 =0
201 greml vreg 0.2923 =0
202 greml vreg 0.2628 =0
203 greml vreg 0.3196 =0
204 greml vreg 0.312 =0
205 greml vreg 0.3181 =0
206 greml vreg 0.3294 =0
207 greml vreg 0.3007 =0
208 greml vreg 0.2815 =0
209 greml vreg 0.2956 =0
210 greml vreg 0.2837 =0
211 greml vreg 0.3109 =0
212 greml vreg 0.2799 =0
213 greml vreg 0.2999 =0
214 greml vreg 0.3074 =0
215 greml vreg 0.3497 =0
216 greml vreg 0.2672 =0
217 greml vreg 0.306 =0
218 greml vreg 0.2588 =0
219 greml vreg 0.2832 =0
220 greml vreg 0.336 =0
221 greml vreg 0.2996 =0
222 greml vreg 0.2947 =0
223 greml vreg 0.2608 =0
224 greml vreg 0.2882 =0
225 greml vreg 0.3097 =0
226 greml vreg 0.2668 =0
227 greml vreg 0.3149 =0
228 greml vreg 0.2966 =0
229 greml vreg 0.3055 =0
230 greml vreg 0.2819 =0
231 greml vreg 0.2994 =0
232 greml vreg 0.2803 =0
233 greml vreg 0.2681 =0
234 greml vreg 0.2749 =0
235 greml vreg 0.2782 =0
236 greml vreg 0.3059 =0
237 greml vreg 0.2995 =0
238 greml vreg 0.3227 =0
239 greml vreg 0.2883 =0
240 greml vreg 0.2977 =0
241 greml vreg 0.252 =0
242 greml vreg 0.2697 =0
243 greml vreg 0.291 =0
244 greml vreg 0.3011 =0
245 greml vreg 0.3409 =0
246 greml vreg 0.3338 =0
247 greml vreg 0.2475 =0
248 greml vreg 0.2771 =0
249 greml vreg 0.3109 =0
250 greml vreg 0.2839 =0
251 greml vreg 0.3086 =0
252 greml vreg 0.2567 =0
253 greml vreg 0.309 =0
254 greml vreg 0.3212 =0
255 greml vreg 0.3096 =0
256 greml vreg 0.2988 =0
257 greml vreg 0.3129 =0
258 greml vreg 0.2912 =0
259 greml vreg 0.2761 =0
260 greml vreg 0.2828 =0
261 greml vreg 0.2676 =0
262 greml vreg 0.3301 =0
263 greml vreg 0.309 =0
264 greml vreg 0.3035 =0
265 greml vreg 0.2619 =0
266 greml vreg 0.2966 =0
267 greml vreg 0.3215 =0
268 greml vreg 0.2935 =0
269 greml vreg 0.2817 =0
270 greml vreg 0.3343 =0
271 greml vreg 0.3117 =0
272 greml vreg 0.327 =0
273 greml vreg 0.2681 =0
274 greml vreg 0.2919 =0
275 greml vreg 0.2948 =0
276 greml vreg 0.2715 =0
277 greml vreg 0.3216 =0
278 greml vreg 0.305 =0
279 greml vreg 0.2533 =0
280 greml vreg 0.3052 =0
281 greml vreg 0.2842 =0
282 greml vreg 0.2779 =0
283 greml vreg 0.2878 =0
284 greml vreg 0.3186 =0
285 greml vreg 0.308 =0
286 greml vreg 0.3227 =0
287 greml vreg 0.2581 =0
288 greml vreg 0.3128 =0
289 greml vreg 0.2932 =0
290 greml vreg 0.2821 =0
291 greml vreg 0.3283 =0
292 greml vreg 0.2878 =0
293 greml vreg 0.2923 =0
294 greml vreg 0.3038 =0
295 greml vreg 0.3107 =0
296 greml vreg 0.3113 =0
297 greml vreg 0.323 =0
298 greml vreg 0.3149 =0
299 greml vreg 0.2951 =0
300 greml vreg 0.3205 =0
301 greml vreg 0.2792 =0
302 greml vreg 0.3561 =0
303 greml vreg 0.2962 =0
304 greml vreg 0.3146 =0
305 greml vreg 0.2777 =0
306 greml vreg 0.3193 =0
307 greml vreg 0.3151 =0
308 greml vreg 0.2698 =0
309 greml vreg 0.2881 =0
310 greml vreg 0.2624 =0
311 greml vreg 0.2852 =0
312 greml vreg 0.2919 =0
313 greml vreg 0.3033 =0
314 greml vreg 0.291 =0
315 greml vreg 0.3555 =0
316 greml vreg 0.3174 =0
317 greml vreg 0.265 =0
318 greml vreg 0.2706 =0
319 greml vreg 0.3099 =0
320 greml vreg 0.2732 =0
321 greml vreg 0.3168 =0
322 greml vreg 0.3094 =0
323 greml vreg 0.2656 =0
324 greml vreg 0.2521 =0
325 greml vreg 0.2512 =0
326 greml vreg 0.3103 =0
327 greml vreg 0.2703 =0
328 greml vreg 0.2775 =0
329 greml vreg 0.3187 =0
330 greml vreg 0.2736 =0
331 greml vreg 0.2405 =0
332 greml vreg 0.3086 =0
333 greml vreg 0.261 =0
334 greml vreg 0.3121 =0
335 greml vreg 0.3078 =0
336 greml vreg 0.3003 =0
337 greml vreg 0.3029 =0
338 greml vreg 0.3222 =0
339 greml vreg 0.258 =0
340 greml vreg 0.3055 =0
341 greml vreg 0.2894 =0
342 greml vreg 0.2837 =0
343 greml vreg 0.2701 =0
344 greml vreg 0.2562 =0
345 greml vreg 0.3214 =0
346 greml vreg 0.3156 =0
347 greml vreg 0.2616 =0
348 greml vreg 0.2706 =0
349 greml vreg 0.2699 =0
350 greml vreg 0.3113 =0
351 greml vreg 0.279 =0
352 greml vreg 0.2924 =0
353 greml vreg 0.2989 =0
354 greml vreg 0.3613 =0
355 greml vreg 0.3122 =0
356 greml vreg 0.2989 =0
357 greml vreg 0.3271 =0
358 greml vreg 0.2747 =0
359 greml vreg 0.3133 =0
360 greml vreg 0.3169 =0
361 greml vreg 0.2674 =0
362 greml vreg 0.2324 =0
363 greml vreg 0.3103 =0
364 greml vreg 0.3225 =0
365 greml vreg 0.2945 =0
366 greml vreg 0.3049 =0
367 greml vreg 0.3122 =0
368 greml vreg 0.2932 =0
369 greml vreg 0.3175 =0
370 greml vreg 0.2555 =0
371 greml vreg 0.3005 =0
372 greml vreg 0.2877 =0
373 greml vreg 0.3082 =0
374 greml vreg 0.2846 =0
375 greml vreg 0.3224 =0
376 greml vreg 0.2744 =0
377 greml vreg 0.2625 =0
378 greml vreg 0.268 =0
379 greml vreg 0.282 =0
380 greml vreg 0.3251 =0
381 greml vreg 0.3591 =0
382 greml vreg 0.2894 =0
383 greml vreg 0.2923 =0
384 greml vreg 0.2782 =0
385 greml vreg 0.3136 =0
386 greml vreg 0.2916 =0
387 greml vreg 0.2857 =0
388 greml vreg 0.3002 =0
389 greml vreg 0.2529 =0
390 greml vreg 0.3046 =0
391 greml vreg 0.266 =0
392 greml vreg 0.2619 =0
393 greml vreg 0.2805 =0
394 greml vreg 0.3013 =0
395 greml vreg 0.2536 =0
396 greml vreg 0.2831 =0
397 greml vreg 0.3009 =0
398 greml vreg 0.3096 =0
399 greml vreg 0.2932 =0
400 greml vreg 0.3401 =0
401 greml vreg 0.2895 =0
402 greml vreg 0.3082 =0
403 greml vreg 0.2754 =0
404 greml vreg 0.3189 =0
405 greml vreg 0.3056 =0
406 greml vreg 0.2902 =0
407 greml vreg 0.2839 =0
408 greml vreg 0.2541 =0
409 greml vreg 0.3016 =0
410 greml vreg 0.2696 =0
411 greml vreg 0.3053 =0
412 greml vreg 0.2586 =0
413 greml vreg 0.2993 =0
414 greml vreg 0.2716 =0
415 greml vreg 0.3292 =0
416 greml vreg 0.2968 =0
417 greml vreg 0.3051 =0
418 greml vreg 0.2832 =0
419 greml vreg 0.2888 =0
420 greml vreg 0.2992 =0
421 greml vreg 0.2989 =0
422 greml vreg 0.2945 =0
423 greml vreg 0.3303 =0
424 greml vreg 0.2825 =0
425 greml vreg 0.2873 =0
426 greml vreg 0.2838 =0
427 greml vreg 0.3007 =0
428 greml vreg 0.3132 =0
429 greml vreg 0.3341 =0
430 greml vreg 0.2679 =0
431 greml vreg 0.2817 =0
432 greml vreg 0.2907 =0
433 greml vreg 0.288 =0
434 greml vreg 0.2882 =0
435 greml vreg 0.3138 =0
436 greml vreg 0.3102 =0
437 greml vreg 0.2698 =0
438 greml vreg 0.3196 =0
439 greml vreg 0.3067 =0
440 greml vreg 0.2865 =0
441 greml vreg 0.2838 =0
442 greml vreg 0.3065 =0
443 greml vreg 0.3123 =0
444 greml vreg 0.2861 =0
445 greml vreg 0.3185 =0
446 greml vreg 0.3149 =0
447 greml vreg 0.3096 =0
448 greml vreg 0.335 =0
449 greml vreg 0.3257 =0
450 greml vreg 0.3113 =0
451 greml vreg 0.3232 =0
452 greml vreg 0.2418 =0
453 greml vreg 0.3058 =0
454 greml vreg 0.3184 =0
455 greml vreg 0.3055 =0
456 greml vreg 0.3052 =0
457 greml vreg 0.2693 =0
458 greml vreg 0.3487 =0
459 greml vreg 0.2549 =0
460 greml vreg 0.2865 =0
461 greml vreg 0.291 =0
462 greml vreg 0.2992 =0
463 greml vreg 0.3242 =0
464 greml vreg 0.2897 =0
465 greml vreg 0.313 =0
466 greml vreg 0.3048 =0
467 greml vreg 0.3062 =0
468 greml vreg 0.3227 =0
469 greml vreg 0.3009 =0
470 greml vreg 0.2916 =0
471 greml vreg 0.3382 =0
472 greml vreg 0.3205 =0
473 greml vreg 0.2704 =0
474 greml vreg 0.2647 =0
475 greml vreg 0.3413 =0
476 greml vreg 0.3076 =0
477 greml vreg 0.3123 =0
478 greml vreg 0.3462 =0
479 greml vreg 0.3174 =0
480 greml vreg 0.2996 =0
481 greml vreg 0.308 =0
482 greml vreg 0.2703 =0
483 greml vreg 0.2955 =0
484 greml vreg 0.2508 =0
485 greml vreg 0.3143 =0
486 greml vreg 0.2965 =0
487 greml vreg 0.2946 =0
488 greml vreg 0.312 =0
489 greml vreg 0.3019 =0
490 greml vreg 0.2746 =0
491 greml vreg 0.3079 =0
492 greml vreg 0.3068 =0
493 greml vreg 0.3305 =0
494 greml vreg 0.3078 =0
495 greml vreg 0.2391 =0
496 greml vreg 0.3227 =0
497 greml vreg 0.3027 =0
498 greml vreg 0.2691 =0
499 greml vreg 0.2591 =0
500 greml vreg 0.3083 =0
1 coregreml vreg 0.4019 =0
2 coregreml vreg 0.3688 =0
3 coregreml vreg 0.295 =0
4 coregreml vreg 0.3503 =0
5 coregreml vreg 0.2512 =0
6 coregreml vreg 0.3429 =0
7 coregreml vreg 0.351 =0
8 coregreml vreg 0.2509 =0
9 coregreml vreg 0.3167 =0
10 coregreml vreg 0.3181 =0
11 coregreml vreg 0.2716 =0
12 coregreml vreg 0.3163 =0
13 coregreml vreg 0.3088 =0
14 coregreml vreg 0.2603 =0
15 coregreml vreg 0.3348 =0
16 coregreml vreg 0.2653 =0
17 coregreml vreg 0.2185 =0
18 coregreml vreg 0.2774 =0
19 coregreml vreg 0.2434 =0
20 coregreml vreg 0.3384 =0
21 coregreml vreg 0.319 =0
22 coregreml vreg 0.2442 =0
23 coregreml vreg 0.2464 =0
24 coregreml vreg 0.3078 =0
25 coregreml vreg 0.3979 =0
26 coregreml vreg 0.4111 =0
27 coregreml vreg 0.3756 =0
28 coregreml vreg 0.304 =0
29 coregreml vreg 0.3935 =0
30 coregreml vreg 0.2195 =0
31 coregreml vreg 0.3334 =0
32 coregreml vreg 0.2639 =0
33 coregreml vreg 0.3317 =0
34 coregreml vreg 0.3615 =0
35 coregreml vreg 0.2506 =0
36 coregreml vreg 0.2379 =0
37 coregreml vreg 0.3424 =0
38 coregreml vreg 0.2509 =0
39 coregreml vreg 0.276 =0
40 coregreml vreg 0.218 =0
41 coregreml vreg 0.3478 =0
42 coregreml vreg 0.2997 =0
43 coregreml vreg 0.4102 =0
44 coregreml vreg 0.2729 =0
45 coregreml vreg 0.2254 =0
46 coregreml vreg 0.1895 =0
47 coregreml vreg 0.1488 =0
48 coregreml vreg 0.2349 =0
49 coregreml vreg 0.2792 =0
50 coregreml vreg 0.3354 =0
51 coregreml vreg 0.27 =0
52 coregreml vreg 0.2914 =0
53 coregreml vreg 0.299 =0
54 coregreml vreg 0.2933 =0
55 coregreml vreg 0.3557 =0
56 coregreml vreg 0.3964 =0
57 coregreml vreg 0.2369 =0
58 coregreml vreg 0.3063 =0
59 coregreml vreg 0.3747 =0
60 coregreml vreg 0.3469 =0
61 coregreml vreg 0.2524 =0
62 coregreml vreg 0.2841 =0
63 coregreml vreg 0.209 =0
64 coregreml vreg 0.2194 =0
65 coregreml vreg 0.3132 =0
66 coregreml vreg 0.2622 =0
67 coregreml vreg 0.3927 =0
68 coregreml vreg 0.2728 =0
69 coregreml vreg 0.2061 =0
70 coregreml vreg 0.2273 =0
71 coregreml vreg 0.2241 =0
72 coregreml vreg 0.3063 =0
73 coregreml vreg 0.3008 =0
74 coregreml vreg 0.3519 =0
75 coregreml vreg 0.1911 =0
76 coregreml vreg 0.3603 =0
77 coregreml vreg 0.3692 =0
78 coregreml vreg 0.276 =0
79 coregreml vreg 0.1941 =0
80 coregreml vreg 0.3043 =0
81 coregreml vreg 0.3632 =0
82 coregreml vreg 0.3475 =0
83 coregreml vreg 0.3099 =0
84 coregreml vreg 0.1988 =0
85 coregreml vreg 0.2623 =0
86 coregreml vreg 0.2606 =0
87 coregreml vreg 0.2446 =0
88 coregreml vreg 0.3686 =0
89 coregreml vreg 0.2064 =0
90 coregreml vreg 0.2878 =0
91 coregreml vreg 0.346 =0
92 coregreml vreg 0.2693 =0
93 coregreml vreg 0.3698 =0
94 coregreml vreg 0.2495 =0
95 coregreml vreg 0.2057 =0
96 coregreml vreg 0.3062 =0
97 coregreml vreg 0.3196 =0
98 coregreml vreg 0.2534 =0
99 coregreml vreg 0.2931 =0
100 coregreml vreg 0.2375 =0
101 coregreml vreg 0.301 =0
102 coregreml vreg 0.401 =0
103 coregreml vreg 0.2793 =0
104 coregreml vreg 0.2586 =0
105 coregreml vreg 0.397 =0
106 coregreml vreg 0.1978 =0
107 coregreml vreg 0.3081 =0
108 coregreml vreg 0.3413 =0
109 coregreml vreg 0.344 =0
110 coregreml vreg 0.2607 =0
111 coregreml vreg 0.2306 =0
112 coregreml vreg 0.2807 =0
113 coregreml vreg 0.2592 =0
114 coregreml vreg 0.3362 =0
115 coregreml vreg 0.2692 =0
116 coregreml vreg 0.268 =0
117 coregreml vreg 0.2422 =0
118 coregreml vreg 0.2529 =0
119 coregreml vreg 0.2695 =0
120 coregreml vreg 0.3353 =0
121 coregreml vreg 0.2698 =0
122 coregreml vreg 0.2636 =0
123 coregreml vreg 0.3628 =0
124 coregreml vreg 0.1962 =0
125 coregreml vreg 0.305 =0
126 coregreml vreg 0.4212 =0
127 coregreml vreg 0.3193 =0
128 coregreml vreg 0.2552 =0
129 coregreml vreg 0.2939 =0
130 coregreml vreg 0.2678 =0
131 coregreml vreg 0.3763 =0
132 coregreml vreg 0.3214 =0
133 coregreml vreg 0.2878 =0
134 coregreml vreg 0.299 =0
135 coregreml vreg 0.3737 =0
136 coregreml vreg 0.2272 =0
137 coregreml vreg 0.2768 =0
138 coregreml vreg 0.3187 =0
139 coregreml vreg 0.342 =0
140 coregreml vreg 0.289 =0
141 coregreml vreg 0.4116 =0
142 coregreml vreg 0.2819 =0
143 coregreml vreg 0.3064 =0
144 coregreml vreg 0.2228 =0
145 coregreml vreg 0.2898 =0
146 coregreml vreg 0.1916 =0
147 coregreml vreg 0.318 =0
148 coregreml vreg 0.2842 =0
149 coregreml vreg 0.2423 =0
150 coregreml vreg 0.2301 =0
151 coregreml vreg 0.2794 =0
152 coregreml vreg 0.3244 =0
153 coregreml vreg 0.2365 =0
154 coregreml vreg 0.2247 =0
155 coregreml vreg 0.2831 =0
156 coregreml vreg 0.3267 =0
157 coregreml vreg 0.3296 =0
158 coregreml vreg 0.361 =0
159 coregreml vreg 0.2382 =0
160 coregreml vreg 0.2028 =0
161 coregreml vreg 0.3249 =0
162 coregreml vreg 0.3797 =0
163 coregreml vreg 0.265 =0
164 coregreml vreg 0.336 =0
165 coregreml vreg 0.2977 =0
166 coregreml vreg 0.3448 =0
167 coregreml vreg 0.3299 =0
168 coregreml vreg 0.2786 =0
169 coregreml vreg 0.4321 =0
170 coregreml vreg 0.3245 =0
171 coregreml vreg 0.2949 =0
172 coregreml vreg 0.317 =0
173 coregreml vreg 0.2931 =0
174 coregreml vreg 0.2763 =0
175 coregreml vreg 0.3902 =0
176 coregreml vreg 0.1904 =0
177 coregreml vreg 0.2817 =0
178 coregreml vreg 0.4356 =0
179 coregreml vreg 0.3896 =0
180 coregreml vreg 0.2952 =0
181 coregreml vreg 0.3153 =0
182 coregreml vreg 0.3659 =0
183 coregreml vreg 0.2731 =0
184 coregreml vreg 0.3309 =0
185 coregreml vreg 0.2346 =0
186 coregreml vreg 0.2028 =0
187 coregreml vreg 0.3599 =0
188 coregreml vreg 0.3093 =0
189 coregreml vreg 0.2839 =0
190 coregreml vreg 0.2551 =0
191 coregreml vreg 0.3493 =0
192 coregreml vreg 0.2831 =0
193 coregreml vreg 0.2286 =0
194 coregreml vreg 0.271 =0
195 coregreml vreg 0.3044 =0
196 coregreml vreg 0.2177 =0
197 coregreml vreg 0.3306 =0
198 coregreml vreg 0.3162 =0
199 coregreml vreg 0.2787 =0
200 coregreml vreg 0.3109 =0
201 coregreml vreg 0.2626 =0
202 coregreml vreg 0.2266 =0
203 coregreml vreg 0.4007 =0
204 coregreml vreg 0.3057 =0
205 coregreml vreg 0.3003 =0
206 coregreml vreg 0.3802 =0
207 coregreml vreg 0.3185 =0
208 coregreml vreg 0.2846 =0
209 coregreml vreg 0.3141 =0
210 coregreml vreg 0.2517 =0
211 coregreml vreg 0.2992 =0
212 coregreml vreg 0.3164 =0
213 coregreml vreg 0.3698 =0
214 coregreml vreg 0.3004 =0
215 coregreml vreg 0.3068 =0
216 coregreml vreg 0.2011 =0
217 coregreml vreg 0.2384 =0
218 coregreml vreg 0.2989 =0
219 coregreml vreg 0.2123 =0
220 coregreml vreg 0.3348 =0
221 coregreml vreg 0.298 =0
222 coregreml vreg 0.3359 =0
223 coregreml vreg 0.2886 =0
224 coregreml vreg 0.2421 =0
225 coregreml vreg 0.2925 =0
226 coregreml vreg 0.3899 =0
227 coregreml vreg 0.2862 =0
228 coregreml vreg 0.2747 =0
229 coregreml vreg 0.2336 =0
230 coregreml vreg 0.2758 =0
231 coregreml vreg 0.3454 =0
232 coregreml vreg 0.2898 =0
233 coregreml vreg 0.2348 =0
234 coregreml vreg 0.2956 =0
235 coregreml vreg 0.3188 =0
236 coregreml vreg 0.2535 =0
237 coregreml vreg 0.2854 =0
238 coregreml vreg 0.2832 =0
239 coregreml vreg 0.2434 =0
240 coregreml vreg 0.3251 =0
241 coregreml vreg 0.2291 =0
242 coregreml vreg 0.3424 =0
243 coregreml vreg 0.278 =0
244 coregreml vreg 0.2851 =0
245 coregreml vreg 0.3902 =0
246 coregreml vreg 0.2692 =0
247 coregreml vreg 0.2426 =0
248 coregreml vreg 0.2806 =0
249 coregreml vreg 0.4541 =0
250 coregreml vreg 0.3037 =0
251 coregreml vreg 0.298 =0
252 coregreml vreg 0.2491 =0
253 coregreml vreg 0.4086 =0
254 coregreml vreg 0.2834 =0
255 coregreml vreg 0.3338 =0
256 coregreml vreg 0.3284 =0
257 coregreml vreg 0.395 =0
258 coregreml vreg 0.2821 =0
259 coregreml vreg 0.1879 =0
260 coregreml vreg 0.2116 =0
261 coregreml vreg 0.2385 =0
262 coregreml vreg 0.3538 =0
263 coregreml vreg 0.3318 =0
264 coregreml vreg 0.3055 =0
265 coregreml vreg 0.3028 =0
266 coregreml vreg 0.3334 =0
267 coregreml vreg 0.3172 =0
268 coregreml vreg 0.2541 =0
269 coregreml vreg 0.2728 =0
270 coregreml vreg 0.3424 =0
271 coregreml vreg 0.2425 =0
272 coregreml vreg 0.3114 =0
273 coregreml vreg 0.3698 =0
274 coregreml vreg 0.3393 =0
275 coregreml vreg 0.2435 =0
276 coregreml vreg 0.2708 =0
277 coregreml vreg 0.3058 =0
278 coregreml vreg 0.3565 =0
279 coregreml vreg 0.3026 =0
280 coregreml vreg 0.3594 =0
281 coregreml vreg 0.3289 =0
282 coregreml vreg 0.2786 =0
283 coregreml vreg 0.2092 =0
284 coregreml vreg 0.3417 =0
285 coregreml vreg 0.227 =0
286 coregreml vreg 0.4412 =0
287 coregreml vreg 0.2587 =0
288 coregreml vreg 0.2377 =0
289 coregreml vreg 0.3266 =0
290 coregreml vreg 0.3229 =0
291 coregreml vreg 0.3529 =0
292 coregreml vreg 0.1961 =0
293 coregreml vreg 0.214 =0
294 coregreml vreg 0.2357 =0
295 coregreml vreg 0.3105 =0
296 coregreml vreg 0.4096 =0
297 coregreml vreg 0.457 =0
298 coregreml vreg 0.3087 =0
299 coregreml vreg 0.2092 =0
300 coregreml vreg 0.3786 =0
301 coregreml vreg 0.2985 =0
302 coregreml vreg 0.3824 =0
303 coregreml vreg 0.3498 =0
304 coregreml vreg 0.2991 =0
305 coregreml vreg 0.254 =0
306 coregreml vreg 0.2763 =0
307 coregreml vreg 0.3098 =0
308 coregreml vreg 0.2149 =0
309 coregreml vreg 0.3007 =0
310 coregreml vreg 0.216 =0
311 coregreml vreg 0.2913 =0
312 coregreml vreg 0.2837 =0
313 coregreml vreg 0.296 =0
314 coregreml vreg 0.1962 =0
315 coregreml vreg 0.3223 =0
316 coregreml vreg 0.2937 =0
317 coregreml vreg 0.2224 =0
318 coregreml vreg 0.3176 =0
319 coregreml vreg 0.3102 =0
320 coregreml vreg 0.3183 =0
321 coregreml vreg 0.2944 =0
322 coregreml vreg 0.2443 =0
323 coregreml vreg 0.305 =0
324 coregreml vreg 0.3815 =0
325 coregreml vreg 0.2476 =0
326 coregreml vreg 0.356 =0
327 coregreml vreg 0.2308 =0
328 coregreml vreg 0.2519 =0
329 coregreml vreg 0.2927 =0
330 coregreml vreg 0.2475 =0
331 coregreml vreg 0.1904 =0
332 coregreml vreg 0.3321 =0
333 coregreml vreg 0.2112 =0
334 coregreml vreg 0.2427 =0
335 coregreml vreg 0.2748 =0
336 coregreml vreg 0.2638 =0
337 coregreml vreg 0.1984 =0
338 coregreml vreg 0.3596 =0
339 coregreml vreg 0.2121 =0
340 coregreml vreg 0.3575 =0
341 coregreml vreg 0.302 =0
342 coregreml vreg 0.2496 =0
343 coregreml vreg 0.2495 =0
344 coregreml vreg 0.2245 =0
345 coregreml vreg 0.3635 =0
346 coregreml vreg 0.3413 =0
347 coregreml vreg 0.1948 =0
348 coregreml vreg 0.261 =0
349 coregreml vreg 0.3368 =0
350 coregreml vreg 0.2797 =0
351 coregreml vreg 0.1977 =0
352 coregreml vreg 0.291 =0
353 coregreml vreg 0.2673 =0
354 coregreml vreg 0.3519 =0
355 coregreml vreg 0.3119 =0
356 coregreml vreg 0.4001 =0
357 coregreml vreg 0.2735 =0
358 coregreml vreg 0.2232 =0
359 coregreml vreg 0.4324 =0
360 coregreml vreg 0.2727 =0
361 coregreml vreg 0.2811 =0
362 coregreml vreg 0.1142 =0
363 coregreml vreg 0.2187 =0
364 coregreml vreg 0.2921 =0
365 coregreml vreg 0.2883 =0
366 coregreml vreg 0.3467 =0
367 coregreml vreg 0.3344 =0
368 coregreml vreg 0.3471 =0
369 coregreml vreg 0.2889 =0
370 coregreml vreg 0.2352 =0
371 coregreml vreg 0.3381 =0
372 coregreml vreg 0.2701 =0
373 coregreml vreg 0.3691 =0
374 coregreml vreg 0.2938 =0
375 coregreml vreg 0.4172 =0
376 coregreml vreg 0.2783 =0
377 coregreml vreg 0.2129 =0
378 coregreml vreg 0.3094 =0
379 coregreml vreg 0.3148 =0
380 coregreml vreg 0.3877 =0
381 coregreml vreg 0.3154 =0
382 coregreml vreg 0.2314 =0
383 coregreml vreg 0.3126 =0
384 coregreml vreg 0.2547 =0
385 coregreml vreg 0.3804 =0
386 coregreml vreg 0.2546 =0
387 coregreml vreg 0.3291 =0
388 coregreml vreg 0.285 =0
389 coregreml vreg 0.1405 =0
390 coregreml vreg 0.292 =0
391 coregreml vreg 0.2674 =0
392 coregreml vreg 0.2235 =0
393 coregreml vreg 0.3234 =0
394 coregreml vreg 0.3248 =0
395 coregreml vreg 0.228 =0
396 coregreml vreg 0.3192 =0
397 coregreml vreg 0.2495 =0
398 coregreml vreg 0.2441 =0
399 coregreml vreg 0.3261 =0
400 coregreml vreg 0.4028 =0
401 coregreml vreg 0.2692 =0
402 coregreml vreg 0.3023 =0
403 coregreml vreg 0.2772 =0
404 coregreml vreg 0.248 =0
405 coregreml vreg 0.2339 =0
406 coregreml vreg 0.2634 =0
407 coregreml vreg 0.4273 =0
408 coregreml vreg 0.2684 =0
409 coregreml vreg 0.3152 =0
410 coregreml vreg 0.2714 =0
411 coregreml vreg 0.2617 =0
412 coregreml vreg 0.3118 =0
413 coregreml vreg 0.3127 =0
414 coregreml vreg 0.237 =0
415 coregreml vreg 0.2908 =0
416 coregreml vreg 0.3178 =0
417 coregreml vreg 0.2336 =0
418 coregreml vreg 0.3637 =0
419 coregreml vreg 0.243 =0
420 coregreml vreg 0.2993 =0
421 coregreml vreg 0.2984 =0
422 coregreml vreg 0.2547 =0
423 coregreml vreg 0.3261 =0
424 coregreml vreg 0.3096 =0
425 coregreml vreg 0.2764 =0
426 coregreml vreg 0.2638 =0
427 coregreml vreg 0.2805 =0
428 coregreml vreg 0.357 =0
429 coregreml vreg 0.2874 =0
430 coregreml vreg 0.2545 =0
431 coregreml vreg 0.3264 =0
432 coregreml vreg 0.2352 =0
433 coregreml vreg 0.2948 =0
434 coregreml vreg 0.2908 =0
435 coregreml vreg 0.4032 =0
436 coregreml vreg 0.2682 =0
437 coregreml vreg 0.2594 =0
438 coregreml vreg 0.3508 =0
439 coregreml vreg 0.3724 =0
440 coregreml vreg 0.2124 =0
441 coregreml vreg 0.3078 =0
442 coregreml vreg 0.3207 =0
443 coregreml vreg 0.2996 =0
444 coregreml vreg 0.2298 =0
445 coregreml vreg 0.3116 =0
446 coregreml vreg 0.2691 =0
447 coregreml vreg 0.2799 =0
448 coregreml vreg 0.2743 =0
449 coregreml vreg 0.3086 =0
450 coregreml vreg 0.3991 =0
451 coregreml vreg 0.3525 =0
452 coregreml vreg 0.1437 =0
453 coregreml vreg 0.3168 =0
454 coregreml vreg 0.3455 =0
455 coregreml vreg 0.3392 =0
456 coregreml vreg 0.2848 =0
457 coregreml vreg 0.3025 =0
458 coregreml vreg 0.3792 =0
459 coregreml vreg 0.2806 =0
460 coregreml vreg 0.3742 =0
461 coregreml vreg 0.3158 =0
462 coregreml vreg 0.3196 =0
463 coregreml vreg 0.3666 =0
464 coregreml vreg 0.2903 =0
465 coregreml vreg 0.2508 =0
466 coregreml vreg 0.3347 =0
467 coregreml vreg 0.3187 =0
468 coregreml vreg 0.3858 =0
469 coregreml vreg 0.2078 =0
470 coregreml vreg 0.2558 =0
471 coregreml vreg 0.2804 =0
472 coregreml vreg 0.2821 =0
473 coregreml vreg 0.3108 =0
474 coregreml vreg 0.2527 =0
475 coregreml vreg 0.3961 =0
476 coregreml vreg 0.3413 =0
477 coregreml vreg 0.3793 =0
478 coregreml vreg 0.3409 =0
479 coregreml vreg 0.3553 =0
480 coregreml vreg 0.3129 =0
481 coregreml vreg 0.3132 =0
482 coregreml vreg 0.2985 =0
483 coregreml vreg 0.2943 =0
484 coregreml vreg 0.3069 =0
485 coregreml vreg 0.2784 =0
486 coregreml vreg 0.2825 =0
487 coregreml vreg 0.3561 =0
488 coregreml vreg 0.3536 =0
489 coregreml vreg 0.2527 =0
490 coregreml vreg 0.3089 =0
491 coregreml vreg 0.2715 =0
492 coregreml vreg 0.253 =0
493 coregreml vreg 0.2235 =0
494 coregreml vreg 0.2974 =0
495 coregreml vreg 0.1887 =0
496 coregreml vreg 0.3631 =0
497 coregreml vreg 0.1686 =0
498 coregreml vreg 0.2767 =0
499 coregreml vreg 0.3064 =0
500 coregreml vreg 0.2319 =0
1 greml vdhs 0.4316 =0
2 greml vdhs 0.3773 =0
3 greml vdhs 0.3165 =0
4 greml vdhs 0.3804 =0
5 greml vdhs 0.3508 =0
6 greml vdhs 0.3537 =0
7 greml vdhs 0.39 =0
8 greml vdhs 0.4603 =0
9 greml vdhs 0.3726 =0
10 greml vdhs 0.3646 =0
11 greml vdhs 0.3309 =0
12 greml vdhs 0.4037 =0
13 greml vdhs 0.4123 =0
14 greml vdhs 0.4323 =0
15 greml vdhs 0.4915 =0
16 greml vdhs 0.498 =0
17 greml vdhs 0.4267 =0
18 greml vdhs 0.4364 =0
19 greml vdhs 0.378 =0
20 greml vdhs 0.4247 =0
21 greml vdhs 0.447 =0
22 greml vdhs 0.4185 =0
23 greml vdhs 0.4533 =0
24 greml vdhs 0.5058 =0
25 greml vdhs 0.3684 =0
26 greml vdhs 0.3682 =0
27 greml vdhs 0.3729 =0
28 greml vdhs 0.4314 =0
29 greml vdhs 0.3337 =0
30 greml vdhs 0.5227 =0
31 greml vdhs 0.3845 =0
32 greml vdhs 0.4165 =0
33 greml vdhs 0.4018 =0
34 greml vdhs 0.4556 =0
35 greml vdhs 0.4472 =0
36 greml vdhs 0.3867 =0
37 greml vdhs 0.4476 =0
38 greml vdhs 0.4532 =0
39 greml vdhs 0.36 =0
40 greml vdhs 0.4273 =0
41 greml vdhs 0.4616 =0
42 greml vdhs 0.4468 =0
43 greml vdhs 0.4138 =0
44 greml vdhs 0.3586 =0
45 greml vdhs 0.3461 =0
46 greml vdhs 0.4018 =0
47 greml vdhs 0.3674 =0
48 greml vdhs 0.495 =0
49 greml vdhs 0.4197 =0
50 greml vdhs 0.3764 =0
51 greml vdhs 0.413 =0
52 greml vdhs 0.5082 =0
53 greml vdhs 0.398 =0
54 greml vdhs 0.3459 =0
55 greml vdhs 0.4348 =0
56 greml vdhs 0.3388 =0
57 greml vdhs 0.4476 =0
58 greml vdhs 0.4202 =0
59 greml vdhs 0.2524 =0
60 greml vdhs 0.4157 =0
61 greml vdhs 0.4326 =0
62 greml vdhs 0.4113 =0
63 greml vdhs 0.4179 =0
64 greml vdhs 0.4524 =0
65 greml vdhs 0.4425 =0
66 greml vdhs 0.39 =0
67 greml vdhs 0.495 =0
68 greml vdhs 0.508 =0
69 greml vdhs 0.4538 =0
70 greml vdhs 0.2882 =0
71 greml vdhs 0.4887 =0
72 greml vdhs 0.3118 =0
73 greml vdhs 0.2987 =0
74 greml vdhs 0.4016 =0
75 greml vdhs 0.389 =0
76 greml vdhs 0.3972 =0
77 greml vdhs 0.4327 =0
78 greml vdhs 0.4439 =0
79 greml vdhs 0.3844 =0
80 greml vdhs 0.3726 =0
81 greml vdhs 0.3559 =0
82 greml vdhs 0.4194 =0
83 greml vdhs 0.4143 =0
84 greml vdhs 0.3113 =0
85 greml vdhs 0.3961 =0
86 greml vdhs 0.3599 =0
87 greml vdhs 0.3317 =0
88 greml vdhs 0.3961 =0
89 greml vdhs 0.3736 =0
90 greml vdhs 0.4268 =0
91 greml vdhs 0.4424 =0
92 greml vdhs 0.4498 =0
93 greml vdhs 0.4077 =0
94 greml vdhs 0.2868 =0
95 greml vdhs 0.3042 =0
96 greml vdhs 0.3347 =0
97 greml vdhs 0.369 =0
98 greml vdhs 0.3861 =0
99 greml vdhs 0.4173 =0
100 greml vdhs 0.4102 =0
101 greml vdhs 0.3285 =0
102 greml vdhs 0.3317 =0
103 greml vdhs 0.393 =0
104 greml vdhs 0.3783 =0
105 greml vdhs 0.3947 =0
106 greml vdhs 0.4503 =0
107 greml vdhs 0.4179 =0
108 greml vdhs 0.3571 =0
109 greml vdhs 0.3913 =0
110 greml vdhs 0.3506 =0
111 greml vdhs 0.392 =0
112 greml vdhs 0.4678 =0
113 greml vdhs 0.4529 =0
114 greml vdhs 0.3484 =0
115 greml vdhs 0.3381 =0
116 greml vdhs 0.2639 =0
117 greml vdhs 0.4362 =0
118 greml vdhs 0.3353 =0
119 greml vdhs 0.4541 =0
120 greml vdhs 0.4039 =0
121 greml vdhs 0.3641 =0
122 greml vdhs 0.3148 =0
123 greml vdhs 0.3712 =0
124 greml vdhs 0.4897 =0
125 greml vdhs 0.3732 =0
126 greml vdhs 0.3388 =0
127 greml vdhs 0.4179 =0
128 greml vdhs 0.4606 =0
129 greml vdhs 0.4364 =0
130 greml vdhs 0.3479 =0
131 greml vdhs 0.3692 =0
132 greml vdhs 0.4327 =0
133 greml vdhs 0.2957 =0
134 greml vdhs 0.4114 =0
135 greml vdhs 0.4328 =0
136 greml vdhs 0.3298 =0
137 greml vdhs 0.4076 =0
138 greml vdhs 0.3881 =0
139 greml vdhs 0.3775 =0
140 greml vdhs 0.3611 =0
141 greml vdhs 0.3898 =0
142 greml vdhs 0.476 =0
143 greml vdhs 0.4736 =0
144 greml vdhs 0.4066 =0
145 greml vdhs 0.3982 =0
146 greml vdhs 0.3886 =0
147 greml vdhs 0.3279 =0
148 greml vdhs 0.391 =0
149 greml vdhs 0.4085 =0
150 greml vdhs 0.5145 =0
151 greml vdhs 0.4304 =0
152 greml vdhs 0.5264 =0
153 greml vdhs 0.3744 =0
154 greml vdhs 0.4346 =0
155 greml vdhs 0.3822 =0
156 greml vdhs 0.4369 =0
157 greml vdhs 0.4213 =0
158 greml vdhs 0.4061 =0
159 greml vdhs 0.3482 =0
160 greml vdhs 0.4212 =0
161 greml vdhs 0.3905 =0
162 greml vdhs 0.3833 =0
163 greml vdhs 0.3761 =0
164 greml vdhs 0.3832 =0
165 greml vdhs 0.3925 =0
166 greml vdhs 0.3852 =0
167 greml vdhs 0.4147 =0
168 greml vdhs 0.4836 =0
169 greml vdhs 0.4181 =0
170 greml vdhs 0.4575 =0
171 greml vdhs 0.4472 =0
172 greml vdhs 0.3185 =0
173 greml vdhs 0.3474 =0
174 greml vdhs 0.3899 =0
175 greml vdhs 0.4129 =0
176 greml vdhs 0.3422 =0
177 greml vdhs 0.4172 =0
178 greml vdhs 0.423 =0
179 greml vdhs 0.4044 =0
180 greml vdhs 0.3972 =0
181 greml vdhs 0.3189 =0
182 greml vdhs 0.472 =0
183 greml vdhs 0.408 =0
184 greml vdhs 0.5297 =0
185 greml vdhs 0.4208 =0
186 greml vdhs 0.5015 =0
187 greml vdhs 0.3349 =0
188 greml vdhs 0.3881 =0
189 greml vdhs 0.4264 =0
190 greml vdhs 0.292 =0
191 greml vdhs 0.3885 =0
192 greml vdhs 0.4139 =0
193 greml vdhs 0.3787 =0
194 greml vdhs 0.4429 =0
195 greml vdhs 0.3484 =0
196 greml vdhs 0.442 =0
197 greml vdhs 0.2901 =0
198 greml vdhs 0.3558 =0
199 greml vdhs 0.4041 =0
200 greml vdhs 0.3605 =0
201 greml vdhs 0.3947 =0
202 greml vdhs 0.408 =0
203 greml vdhs 0.3971 =0
204 greml vdhs 0.334 =0
205 greml vdhs 0.4431 =0
206 greml vdhs 0.3918 =0
207 greml vdhs 0.3905 =0
208 greml vdhs 0.4085 =0
209 greml vdhs 0.3925 =0
210 greml vdhs 0.37 =0
211 greml vdhs 0.4774 =0
212 greml vdhs 0.307 =0
213 greml vdhs 0.3297 =0
214 greml vdhs 0.3625 =0
215 greml vdhs 0.4162 =0
216 greml vdhs 0.585 =0
217 greml vdhs 0.398 =0
218 greml vdhs 0.4287 =0
219 greml vdhs 0.4437 =0
220 greml vdhs 0.362 =0
221 greml vdhs 0.3958 =0
222 greml vdhs 0.4197 =0
223 greml vdhs 0.4627 =0
224 greml vdhs 0.3725 =0
225 greml vdhs 0.3347 =0
226 greml vdhs 0.3975 =0
227 greml vdhs 0.3056 =0
228 greml vdhs 0.3926 =0
229 greml vdhs 0.4268 =0
230 greml vdhs 0.3782 =0
231 greml vdhs 0.2995 =0
232 greml vdhs 0.3364 =0
233 greml vdhs 0.3707 =0
234 greml vdhs 0.4608 =0
235 greml vdhs 0.3905 =0
236 greml vdhs 0.3692 =0
237 greml vdhs 0.435 =0
238 greml vdhs 0.336 =0
239 greml vdhs 0.4534 =0
240 greml vdhs 0.4338 =0
241 greml vdhs 0.5002 =0
242 greml vdhs 0.4048 =0
243 greml vdhs 0.3199 =0
244 greml vdhs 0.4647 =0
245 greml vdhs 0.3468 =0
246 greml vdhs 0.4465 =0
247 greml vdhs 0.4244 =0
248 greml vdhs 0.3749 =0
249 greml vdhs 0.34 =0
250 greml vdhs 0.2546 =0
251 greml vdhs 0.4364 =0
252 greml vdhs 0.5765 =0
253 greml vdhs 0.3573 =0
254 greml vdhs 0.3983 =0
255 greml vdhs 0.3789 =0
256 greml vdhs 0.4459 =0
257 greml vdhs 0.4121 =0
258 greml vdhs 0.4041 =0
259 greml vdhs 0.3686 =0
260 greml vdhs 0.4155 =0
261 greml vdhs 0.3771 =0
262 greml vdhs 0.4224 =0
263 greml vdhs 0.4186 =0
264 greml vdhs 0.4532 =0
265 greml vdhs 0.3248 =0
266 greml vdhs 0.4147 =0
267 greml vdhs 0.4573 =0
268 greml vdhs 0.4654 =0
269 greml vdhs 0.363 =0
270 greml vdhs 0.302 =0
271 greml vdhs 0.3505 =0
272 greml vdhs 0.3474 =0
273 greml vdhs 0.4617 =0
274 greml vdhs 0.426 =0
275 greml vdhs 0.4085 =0
276 greml vdhs 0.3635 =0
277 greml vdhs 0.5007 =0
278 greml vdhs 0.3764 =0
279 greml vdhs 0.4 =0
280 greml vdhs 0.4317 =0
281 greml vdhs 0.4227 =0
282 greml vdhs 0.4309 =0
283 greml vdhs 0.4441 =0
284 greml vdhs 0.3701 =0
285 greml vdhs 0.3137 =0
286 greml vdhs 0.3771 =0
287 greml vdhs 0.3796 =0
288 greml vdhs 0.3514 =0
289 greml vdhs 0.4048 =0
290 greml vdhs 0.3536 =0
291 greml vdhs 0.346 =0
292 greml vdhs 0.3093 =0
293 greml vdhs 0.4241 =0
294 greml vdhs 0.4027 =0
295 greml vdhs 0.4177 =0
296 greml vdhs 0.3877 =0
297 greml vdhs 0.3983 =0
298 greml vdhs 0.3174 =0
299 greml vdhs 0.2975 =0
300 greml vdhs 0.2999 =0
301 greml vdhs 0.3974 =0
302 greml vdhs 0.3242 =0
303 greml vdhs 0.3408 =0
304 greml vdhs 0.4392 =0
305 greml vdhs 0.4336 =0
306 greml vdhs 0.4115 =0
307 greml vdhs 0.4278 =0
308 greml vdhs 0.3611 =0
309 greml vdhs 0.4583 =0
310 greml vdhs 0.4386 =0
311 greml vdhs 0.3439 =0
312 greml vdhs 0.3788 =0
313 greml vdhs 0.4285 =0
314 greml vdhs 0.3567 =0
315 greml vdhs 0.3231 =0
316 greml vdhs 0.3625 =0
317 greml vdhs 0.3824 =0
318 greml vdhs 0.5104 =0
319 greml vdhs 0.3514 =0
320 greml vdhs 0.5208 =0
321 greml vdhs 0.3652 =0
322 greml vdhs 0.3836 =0
323 greml vdhs 0.4739 =0
324 greml vdhs 0.4916 =0
325 greml vdhs 0.3574 =0
326 greml vdhs 0.3856 =0
327 greml vdhs 0.3858 =0
328 greml vdhs 0.3979 =0
329 greml vdhs 0.3463 =0
330 greml vdhs 0.3827 =0
331 greml vdhs 0.3823 =0
332 greml vdhs 0.3858 =0
333 greml vdhs 0.3288 =0
334 greml vdhs 0.4918 =0
335 greml vdhs 0.3957 =0
336 greml vdhs 0.4612 =0
337 greml vdhs 0.3709 =0
338 greml vdhs 0.4777 =0
339 greml vdhs 0.3618 =0
340 greml vdhs 0.3796 =0
341 greml vdhs 0.3859 =0
342 greml vdhs 0.3493 =0
343 greml vdhs 0.4618 =0
344 greml vdhs 0.3842 =0
345 greml vdhs 0.3191 =0
346 greml vdhs 0.4102 =0
347 greml vdhs 0.4128 =0
348 greml vdhs 0.3823 =0
349 greml vdhs 0.489 =0
350 greml vdhs 0.3992 =0
351 greml vdhs 0.3388 =0
352 greml vdhs 0.3898 =0
353 greml vdhs 0.4119 =0
354 greml vdhs 0.39 =0
355 greml vdhs 0.3221 =0
356 greml vdhs 0.4134 =0
357 greml vdhs 0.4363 =0
358 greml vdhs 0.3851 =0
359 greml vdhs 0.3975 =0
360 greml vdhs 0.3398 =0
361 greml vdhs 0.3868 =0
362 greml vdhs 0.3684 =0
363 greml vdhs 0.4438 =0
364 greml vdhs 0.371 =0
365 greml vdhs 0.4307 =0
366 greml vdhs 0.5009 =0
367 greml vdhs 0.3695 =0
368 greml vdhs 0.4314 =0
369 greml vdhs 0.4102 =0
370 greml vdhs 0.3768 =0
371 greml vdhs 0.3981 =0
372 greml vdhs 0.4732 =0
373 greml vdhs 0.3658 =0
374 greml vdhs 0.3597 =0
375 greml vdhs 0.2774 =0
376 greml vdhs 0.4292 =0
377 greml vdhs 0.4093 =0
378 greml vdhs 0.4013 =0
379 greml vdhs 0.3931 =0
380 greml vdhs 0.3802 =0
381 greml vdhs 0.3327 =0
382 greml vdhs 0.4272 =0
383 greml vdhs 0.3687 =0
384 greml vdhs 0.4503 =0
385 greml vdhs 0.329 =0
386 greml vdhs 0.3763 =0
387 greml vdhs 0.3537 =0
388 greml vdhs 0.3865 =0
389 greml vdhs 0.3379 =0
390 greml vdhs 0.3557 =0
391 greml vdhs 0.3583 =0
392 greml vdhs 0.4927 =0
393 greml vdhs 0.4426 =0
394 greml vdhs 0.5062 =0
395 greml vdhs 0.4292 =0
396 greml vdhs 0.3406 =0
397 greml vdhs 0.4289 =0
398 greml vdhs 0.3792 =0
399 greml vdhs 0.3299 =0
400 greml vdhs 0.3038 =0
401 greml vdhs 0.33 =0
402 greml vdhs 0.376 =0
403 greml vdhs 0.4202 =0
404 greml vdhs 0.4239 =0
405 greml vdhs 0.3839 =0
406 greml vdhs 0.3638 =0
407 greml vdhs 0.3967 =0
408 greml vdhs 0.3149 =0
409 greml vdhs 0.3864 =0
410 greml vdhs 0.4338 =0
411 greml vdhs 0.4381 =0
412 greml vdhs 0.456 =0
413 greml vdhs 0.3732 =0
414 greml vdhs 0.3798 =0
415 greml vdhs 0.3918 =0
416 greml vdhs 0.3605 =0
417 greml vdhs 0.3616 =0
418 greml vdhs 0.4497 =0
419 greml vdhs 0.4146 =0
420 greml vdhs 0.2618 =0
421 greml vdhs 0.3702 =0
422 greml vdhs 0.4518 =0
423 greml vdhs 0.4214 =0
424 greml vdhs 0.4014 =0
425 greml vdhs 0.5008 =0
426 greml vdhs 0.4187 =0
427 greml vdhs 0.3531 =0
428 greml vdhs 0.3618 =0
429 greml vdhs 0.4651 =0
430 greml vdhs 0.4516 =0
431 greml vdhs 0.3561 =0
432 greml vdhs 0.4074 =0
433 greml vdhs 0.3704 =0
434 greml vdhs 0.4686 =0
435 greml vdhs 0.4534 =0
436 greml vdhs 0.3866 =0
437 greml vdhs 0.3672 =0
438 greml vdhs 0.2849 =0
439 greml vdhs 0.3555 =0
440 greml vdhs 0.3699 =0
441 greml vdhs 0.3414 =0
442 greml vdhs 0.3819 =0
443 greml vdhs 0.4563 =0
444 greml vdhs 0.3547 =0
445 greml vdhs 0.3935 =0
446 greml vdhs 0.3429 =0
447 greml vdhs 0.4747 =0
448 greml vdhs 0.4444 =0
449 greml vdhs 0.3608 =0
450 greml vdhs 0.3652 =0
451 greml vdhs 0.3914 =0
452 greml vdhs 0.46 =0
453 greml vdhs 0.4198 =0
454 greml vdhs 0.4448 =0
455 greml vdhs 0.3545 =0
456 greml vdhs 0.4547 =0
457 greml vdhs 0.3648 =0
458 greml vdhs 0.4124 =0
459 greml vdhs 0.483 =0
460 greml vdhs 0.3019 =0
461 greml vdhs 0.426 =0
462 greml vdhs 0.3811 =0
463 greml vdhs 0.3481 =0
464 greml vdhs 0.375 =0
465 greml vdhs 0.4321 =0
466 greml vdhs 0.3502 =0
467 greml vdhs 0.3214 =0
468 greml vdhs 0.379 =0
469 greml vdhs 0.4118 =0
470 greml vdhs 0.4686 =0
471 greml vdhs 0.4035 =0
472 greml vdhs 0.3117 =0
473 greml vdhs 0.4337 =0
474 greml vdhs 0.4372 =0
475 greml vdhs 0.4434 =0
476 greml vdhs 0.4074 =0
477 greml vdhs 0.3959 =0
478 greml vdhs 0.3941 =0
479 greml vdhs 0.4482 =0
480 greml vdhs 0.4235 =0
481 greml vdhs 0.3227 =0
482 greml vdhs 0.4325 =0
483 greml vdhs 0.3863 =0
484 greml vdhs 0.4107 =0
485 greml vdhs 0.3744 =0
486 greml vdhs 0.3888 =0
487 greml vdhs 0.3704 =0
488 greml vdhs 0.3836 =0
489 greml vdhs 0.397 =0
490 greml vdhs 0.5093 =0
491 greml vdhs 0.3975 =0
492 greml vdhs 0.3077 =0
493 greml vdhs 0.429 =0
494 greml vdhs 0.4759 =0
495 greml vdhs 0.4068 =0
496 greml vdhs 0.4894 =0
497 greml vdhs 0.3494 =0
498 greml vdhs 0.4389 =0
499 greml vdhs 0.3925 =0
500 greml vdhs 0.3632 =0
1 coregreml vdhs 0.2407 =0
2 coregreml vdhs 0.5156 =0
3 coregreml vdhs 0.4473 =0
4 coregreml vdhs 0.5788 =0
5 coregreml vdhs 0.4216 =0
6 coregreml vdhs 0.4649 =0
7 coregreml vdhs 0.9684 =0
8 coregreml vdhs 0.6764 =0
9 coregreml vdhs 0.4014 =0
10 coregreml vdhs 0.7358 =0
11 coregreml vdhs 0.6182 =0
12 coregreml vdhs 0.3461 =0
13 coregreml vdhs 0.5413 =0
14 coregreml vdhs 0.2238 =0
15 coregreml vdhs 0.6789 =0
16 coregreml vdhs 1.1737 =0
17 coregreml vdhs 0.3454 =0
18 coregreml vdhs 0.358 =0
19 coregreml vdhs 0.4152 =0
20 coregreml vdhs 0.4757 =0
21 coregreml vdhs 0.3725 =0
22 coregreml vdhs 0.7705 =0
23 coregreml vdhs 0.5188 =0
24 coregreml vdhs 0.0212 =0
25 coregreml vdhs 0.2431 =0
26 coregreml vdhs 0.505 =0
27 coregreml vdhs 0.8903 =0
28 coregreml vdhs 0.2419 =0
29 coregreml vdhs 0.3655 =0
30 coregreml vdhs 0.43 =0
31 coregreml vdhs 0.5287 =0
32 coregreml vdhs 0.3599 =0
33 coregreml vdhs 0.2681 =0
34 coregreml vdhs 0.5809 =0
35 coregreml vdhs 0.3276 =0
36 coregreml vdhs 0.4655 =0
37 coregreml vdhs 0.6016 =0
38 coregreml vdhs 0.4977 =0
39 coregreml vdhs 0.002 =0
40 coregreml vdhs 0.6268 =0
41 coregreml vdhs 0.2362 =0
42 coregreml vdhs 0.7382 =0
43 coregreml vdhs -0.0865 =0
44 coregreml vdhs 0.1376 =0
45 coregreml vdhs 0.5309 =0
46 coregreml vdhs 0.4267 =0
47 coregreml vdhs 0.3016 =0
48 coregreml vdhs 0.605 =0
49 coregreml vdhs 0.7916 =0
50 coregreml vdhs 0.0734 =0
51 coregreml vdhs 0.5925 =0
52 coregreml vdhs 0.047 =0
53 coregreml vdhs 0.6633 =0
54 coregreml vdhs 0.4513 =0
55 coregreml vdhs 0.1216 =0
56 coregreml vdhs 0.2945 =0
57 coregreml vdhs 0.7495 =0
58 coregreml vdhs 0.7406 =0
59 coregreml vdhs 0.5066 =0
60 coregreml vdhs 0.0771 =0
61 coregreml vdhs 0.561 =0
62 coregreml vdhs 0.1939 =0
63 coregreml vdhs 0.204 =0
64 coregreml vdhs 0.6611 =0
65 coregreml vdhs 0.5466 =0
66 coregreml vdhs 0.5372 =0
67 coregreml vdhs 0.8204 =0
68 coregreml vdhs 0.592 =0
69 coregreml vdhs 0.0784 =0
70 coregreml vdhs 0.4802 =0
71 coregreml vdhs 0.2141 =0
72 coregreml vdhs 0.537 =0
73 coregreml vdhs 0.2158 =0
74 coregreml vdhs 0.4152 =0
75 coregreml vdhs 0.2817 =0
76 coregreml vdhs 0.1482 =0
77 coregreml vdhs 0.8458 =0
78 coregreml vdhs 0.4935 =0
79 coregreml vdhs 0.5306 =0
80 coregreml vdhs 0.1994 =0
81 coregreml vdhs 0.0404 =0
82 coregreml vdhs 0.2493 =0
83 coregreml vdhs 0.3853 =0
84 coregreml vdhs 0.4066 =0
85 coregreml vdhs 0.9101 =0
86 coregreml vdhs 0.1183 =0
87 coregreml vdhs 0.4744 =0
88 coregreml vdhs 0.7859 =0
89 coregreml vdhs 0.5573 =0
90 coregreml vdhs 0.003 =0
91 coregreml vdhs 0.8652 =0
92 coregreml vdhs 0.1252 =0
93 coregreml vdhs 0.2922 =0
94 coregreml vdhs 0.5326 =0
95 coregreml vdhs 0.4186 =0
96 coregreml vdhs 0.5193 =0
97 coregreml vdhs -0.4198 =0
98 coregreml vdhs 0.5314 =0
99 coregreml vdhs 0.3741 =0
100 coregreml vdhs 0.5993 =0
101 coregreml vdhs 0.0318 =0
102 coregreml vdhs 0.7809 =0
103 coregreml vdhs 0.4295 =0
104 coregreml vdhs 0.2429 =0
105 coregreml vdhs 0.4207 =0
106 coregreml vdhs 0.5898 =0
107 coregreml vdhs 0.9618 =0
108 coregreml vdhs -0.0814 =0
109 coregreml vdhs 0.1694 =0
110 coregreml vdhs 0.7075 =0
111 coregreml vdhs 0.5298 =0
112 coregreml vdhs 0.0275 =0
113 coregreml vdhs 0.767 =0
114 coregreml vdhs 0.5094 =0
115 coregreml vdhs -0.0402 =0
116 coregreml vdhs 0.3389 =0
117 coregreml vdhs 0.0703 =0
118 coregreml vdhs 0.1974 =0
119 coregreml vdhs 0.5353 =0
120 coregreml vdhs 0.1384 =0
121 coregreml vdhs 0.7546 =0
122 coregreml vdhs -0.0939 =0
123 coregreml vdhs 0.2152 =0
124 coregreml vdhs 0.4919 =0
125 coregreml vdhs 0.6331 =0
126 coregreml vdhs 0.5757 =0
127 coregreml vdhs 0.4802 =0
128 coregreml vdhs 0.7849 =0
129 coregreml vdhs 0.2366 =0
130 coregreml vdhs 0.5092 =0
131 coregreml vdhs 0.3828 =0
132 coregreml vdhs 0.8144 =0
133 coregreml vdhs 0.098 =0
134 coregreml vdhs 0.6691 =0
135 coregreml vdhs 0.1259 =0
136 coregreml vdhs 0.4094 =0
137 coregreml vdhs 0.2053 =0
138 coregreml vdhs 0.2794 =0
139 coregreml vdhs 0.2858 =0
140 coregreml vdhs 0.5716 =0
141 coregreml vdhs 0.7189 =0
142 coregreml vdhs 0.1082 =0
143 coregreml vdhs 0.5933 =0
144 coregreml vdhs 0.1195 =0
145 coregreml vdhs 0.6326 =0
146 coregreml vdhs 0.4444 =0
147 coregreml vdhs 0.5734 =0
148 coregreml vdhs 0.7895 =0
149 coregreml vdhs 0.348 =0
150 coregreml vdhs 0.4771 =0
151 coregreml vdhs 0.4819 =0
152 coregreml vdhs 0.4928 =0
153 coregreml vdhs 0.3919 =0
154 coregreml vdhs 0.5781 =0
155 coregreml vdhs 0.5286 =0
156 coregreml vdhs 0.5866 =0
157 coregreml vdhs 0.3259 =0
158 coregreml vdhs 0.4382 =0
159 coregreml vdhs -0.0726 =0
160 coregreml vdhs 0.1081 =0
161 coregreml vdhs 0.6896 =0
162 coregreml vdhs 0.3856 =0
163 coregreml vdhs 0.1387 =0
164 coregreml vdhs 0.3869 =0
165 coregreml vdhs 0.7705 =0
166 coregreml vdhs 0.1896 =0
167 coregreml vdhs 0.8159 =0
168 coregreml vdhs 0.5879 =0
169 coregreml vdhs 0.4331 =0
170 coregreml vdhs 0.6404 =0
171 coregreml vdhs 0.5922 =0
172 coregreml vdhs 0.4957 =0
173 coregreml vdhs -0.0127 =0
174 coregreml vdhs 0.1037 =0
175 coregreml vdhs 0.036 =0
176 coregreml vdhs 0.6785 =0
177 coregreml vdhs 0.8518 =0
178 coregreml vdhs 0.2995 =0
179 coregreml vdhs 0.3402 =0
180 coregreml vdhs 0.3508 =0
181 coregreml vdhs 0.2185 =0
182 coregreml vdhs -0.1143 =0
183 coregreml vdhs 0.7709 =0
184 coregreml vdhs 0.7201 =0
185 coregreml vdhs 0.239 =0
186 coregreml vdhs 0.4395 =0
187 coregreml vdhs 0.3289 =0
188 coregreml vdhs 0.3405 =0
189 coregreml vdhs 0.6946 =0
190 coregreml vdhs 0.524 =0
191 coregreml vdhs 0.1487 =0
192 coregreml vdhs 0.1864 =0
193 coregreml vdhs 0.4074 =0
194 coregreml vdhs 0.2455 =0
195 coregreml vdhs 0.5401 =0
196 coregreml vdhs 0.2909 =0
197 coregreml vdhs 0.0538 =0
198 coregreml vdhs 0.4565 =0
199 coregreml vdhs 0.5567 =0
200 coregreml vdhs 0.2904 =0
201 coregreml vdhs 0.6299 =0
202 coregreml vdhs 0.4771 =0
203 coregreml vdhs 0.3821 =0
204 coregreml vdhs 0.0569 =0
205 coregreml vdhs 0.7528 =0
206 coregreml vdhs 0.3511 =0
207 coregreml vdhs 0.1364 =0
208 coregreml vdhs 0.4983 =0
209 coregreml vdhs -0.0154 =0
210 coregreml vdhs 0.7532 =0
211 coregreml vdhs 0.1703 =0
212 coregreml vdhs 0.1382 =0
213 coregreml vdhs 0.6213 =0
214 coregreml vdhs 0.9271 =0
215 coregreml vdhs 0.4141 =0
216 coregreml vdhs 0.4947 =0
217 coregreml vdhs 0.3398 =0
218 coregreml vdhs 0.5308 =0
219 coregreml vdhs 0.7207 =0
220 coregreml vdhs 0.1871 =0
221 coregreml vdhs 0.6082 =0
222 coregreml vdhs 0.4473 =0
223 coregreml vdhs 0.5415 =0
224 coregreml vdhs 0.6924 =0
225 coregreml vdhs 0.222 =0
226 coregreml vdhs 0.2931 =0
227 coregreml vdhs 0.382 =0
228 coregreml vdhs 0.635 =0
229 coregreml vdhs 0.3498 =0
230 coregreml vdhs 0.2089 =0
231 coregreml vdhs 0.0386 =0
232 coregreml vdhs 0.6478 =0
233 coregreml vdhs 0.6473 =0
234 coregreml vdhs -0.0852 =0
235 coregreml vdhs -0.0353 =0
236 coregreml vdhs 0.2231 =0
237 coregreml vdhs 0.3771 =0
238 coregreml vdhs 0.8873 =0
239 coregreml vdhs 0.8727 =0
240 coregreml vdhs 0.6085 =0
241 coregreml vdhs 0.742 =0
242 coregreml vdhs 0.4888 =0
243 coregreml vdhs 0.3941 =0
244 coregreml vdhs 0.3652 =0
245 coregreml vdhs 0.2264 =0
246 coregreml vdhs 0.3519 =0
247 coregreml vdhs 0.4022 =0
248 coregreml vdhs 0.1202 =0
249 coregreml vdhs 0.2702 =0
250 coregreml vdhs 0.4798 =0
251 coregreml vdhs 0.9245 =0
252 coregreml vdhs 0.7903 =0
253 coregreml vdhs -0.0316 =0
254 coregreml vdhs 0.6063 =0
255 coregreml vdhs 0.2246 =0
256 coregreml vdhs 0.5953 =0
257 coregreml vdhs 0.9214 =0
258 coregreml vdhs 0.4597 =0
259 coregreml vdhs 0.7114 =0
260 coregreml vdhs 0.4594 =0
261 coregreml vdhs 0.0583 =0
262 coregreml vdhs 0.2421 =0
263 coregreml vdhs -0.2432 =0
264 coregreml vdhs 0.4887 =0
265 coregreml vdhs 0.1956 =0
266 coregreml vdhs 0.4065 =0
267 coregreml vdhs 0.133 =0
268 coregreml vdhs 0.3685 =0
269 coregreml vdhs 0.6626 =0
270 coregreml vdhs 0.1222 =0
271 coregreml vdhs 0.3439 =0
272 coregreml vdhs 0.066 =0
273 coregreml vdhs 0.1871 =0
274 coregreml vdhs 0.6958 =0
275 coregreml vdhs 0.2182 =0
276 coregreml vdhs 0.3701 =0
277 coregreml vdhs 0.3865 =0
278 coregreml vdhs 0.0956 =0
279 coregreml vdhs 0.5638 =0
280 coregreml vdhs 0.8163 =0
281 coregreml vdhs 0.3208 =0
282 coregreml vdhs 0.2233 =0
283 coregreml vdhs 0.7292 =0
284 coregreml vdhs 0.449 =0
285 coregreml vdhs 0.6438 =0
286 coregreml vdhs -0.2657 =0
287 coregreml vdhs 0.6857 =0
288 coregreml vdhs 0.5666 =0
289 coregreml vdhs 0.4452 =0
290 coregreml vdhs 0.4781 =0
291 coregreml vdhs 0.4153 =0
292 coregreml vdhs 0.5665 =0
293 coregreml vdhs 0.5023 =0
294 coregreml vdhs 0.469 =0
295 coregreml vdhs 0.1414 =0
296 coregreml vdhs 0.5859 =0
297 coregreml vdhs 0.2012 =0
298 coregreml vdhs 0.0564 =0
299 coregreml vdhs -0.0281 =0
300 coregreml vdhs 0.6598 =0
301 coregreml vdhs 0.0553 =0
302 coregreml vdhs 0.3947 =0
303 coregreml vdhs 0.1235 =0
304 coregreml vdhs 0.0668 =0
305 coregreml vdhs 0.3852 =0
306 coregreml vdhs 0.6197 =0
307 coregreml vdhs 0.1564 =0
308 coregreml vdhs 0.1697 =0
309 coregreml vdhs 0.3915 =0
310 coregreml vdhs 0.4451 =0
311 coregreml vdhs 0.2957 =0
312 coregreml vdhs 0.3778 =0
313 coregreml vdhs 0.5907 =0
314 coregreml vdhs 0.5343 =0
315 coregreml vdhs -0.533 =0
316 coregreml vdhs 0.2304 =0
317 coregreml vdhs 0.4755 =0
318 coregreml vdhs 0.6136 =0
319 coregreml vdhs 0.3071 =0
320 coregreml vdhs 0.1897 =0
321 coregreml vdhs 0.2837 =0
322 coregreml vdhs 0.4236 =0
323 coregreml vdhs 0.1358 =0
324 coregreml vdhs 0.2638 =0
325 coregreml vdhs 0.1233 =0
326 coregreml vdhs 0.8708 =0
327 coregreml vdhs 0.4053 =0
328 coregreml vdhs 0.6892 =0
329 coregreml vdhs 0.7485 =0
330 coregreml vdhs 0.186 =0
331 coregreml vdhs 0.4318 =0
332 coregreml vdhs 0.1051 =0
333 coregreml vdhs 0.2446 =0
334 coregreml vdhs 0.6471 =0
335 coregreml vdhs 0.1886 =0
336 coregreml vdhs 0.3851 =0
337 coregreml vdhs 0.6236 =0
338 coregreml vdhs 0.4201 =0
339 coregreml vdhs 0.2637 =0
340 coregreml vdhs 0.1012 =0
341 coregreml vdhs 0.1795 =0
342 coregreml vdhs 0.4153 =0
343 coregreml vdhs 0.7193 =0
344 coregreml vdhs 0.2582 =0
345 coregreml vdhs -0.0069 =0
346 coregreml vdhs 0.8385 =0
347 coregreml vdhs 1.0552 =0
348 coregreml vdhs 0.7157 =0
349 coregreml vdhs 0.6561 =0
350 coregreml vdhs 0.8818 =0
351 coregreml vdhs 0.6859 =0
352 coregreml vdhs 0.3988 =0
353 coregreml vdhs 0.2239 =0
354 coregreml vdhs 0.055 =0
355 coregreml vdhs 0.3955 =0
356 coregreml vdhs 0.0124 =0
357 coregreml vdhs 0.4697 =0
358 coregreml vdhs 0.7895 =0
359 coregreml vdhs 0.4867 =0
360 coregreml vdhs 0.6836 =0
361 coregreml vdhs 0.3998 =0
362 coregreml vdhs 0.7997 =0
363 coregreml vdhs 0.5547 =0
364 coregreml vdhs 0.4351 =0
365 coregreml vdhs 0.3404 =0
366 coregreml vdhs 0.594 =0
367 coregreml vdhs 0.2079 =0
368 coregreml vdhs 0.6017 =0
369 coregreml vdhs 0.218 =0
370 coregreml vdhs 0.8773 =0
371 coregreml vdhs 0.4654 =0
372 coregreml vdhs 0.338 =0
373 coregreml vdhs 0.3592 =0
374 coregreml vdhs 0.037 =0
375 coregreml vdhs 0.2339 =0
376 coregreml vdhs 0.3512 =0
377 coregreml vdhs 0.5835 =0
378 coregreml vdhs 0.5253 =0
379 coregreml vdhs 0.691 =0
380 coregreml vdhs 0.0103 =0
381 coregreml vdhs 0.494 =0
382 coregreml vdhs 0.5402 =0
383 coregreml vdhs -0.1888 =0
384 coregreml vdhs 0.9726 =0
385 coregreml vdhs 0.2634 =0
386 coregreml vdhs 0.3159 =0
387 coregreml vdhs 0.3864 =0
388 coregreml vdhs 0.2814 =0
389 coregreml vdhs 0.1155 =0
390 coregreml vdhs 0.3477 =0
391 coregreml vdhs -0.1078 =0
392 coregreml vdhs 0.5524 =0
393 coregreml vdhs 0.2887 =0
394 coregreml vdhs 0.7937 =0
395 coregreml vdhs -0.2052 =0
396 coregreml vdhs 0.2483 =0
397 coregreml vdhs 0.5109 =0
398 coregreml vdhs 0.7248 =0
399 coregreml vdhs 0.3842 =0
400 coregreml vdhs -0.2033 =0
401 coregreml vdhs 0.5054 =0
402 coregreml vdhs 0.5036 =0
403 coregreml vdhs 0.9155 =0
404 coregreml vdhs 0.6554 =0
405 coregreml vdhs 0.3608 =0
406 coregreml vdhs 0.1641 =0
407 coregreml vdhs 0.426 =0
408 coregreml vdhs 0.3413 =0
409 coregreml vdhs -0.0698 =0
410 coregreml vdhs 0.2837 =0
411 coregreml vdhs 0.0986 =0
412 coregreml vdhs 0.623 =0
413 coregreml vdhs 0.1607 =0
414 coregreml vdhs 0.2147 =0
415 coregreml vdhs 0.3939 =0
416 coregreml vdhs 0.0457 =0
417 coregreml vdhs 0.3298 =0
418 coregreml vdhs 0.069 =0
419 coregreml vdhs 0.9243 =0
420 coregreml vdhs 0.4325 =0
421 coregreml vdhs 0.3833 =0
422 coregreml vdhs 0.7872 =0
423 coregreml vdhs 0.0999 =0
424 coregreml vdhs 0.26 =0
425 coregreml vdhs 0.3533 =0
426 coregreml vdhs 0.3388 =0
427 coregreml vdhs 0.1832 =0
428 coregreml vdhs 0.0446 =0
429 coregreml vdhs 0.8037 =0
430 coregreml vdhs 0.339 =0
431 coregreml vdhs -0.0379 =0
432 coregreml vdhs 0.4551 =0
433 coregreml vdhs 0.2062 =0
434 coregreml vdhs 0.3913 =0
435 coregreml vdhs 0.0864 =0
436 coregreml vdhs 0.4079 =0
437 coregreml vdhs 0.454 =0
438 coregreml vdhs 0.4884 =0
439 coregreml vdhs 0.3316 =0
440 coregreml vdhs 0.2355 =0
441 coregreml vdhs 0.0531 =0
442 coregreml vdhs 0.4673 =0
443 coregreml vdhs 0.6022 =0
444 coregreml vdhs 0.7051 =0
445 coregreml vdhs 0.4365 =0
446 coregreml vdhs 0.5173 =0
447 coregreml vdhs 0.3097 =0
448 coregreml vdhs 0.1261 =0
449 coregreml vdhs 0.557 =0
450 coregreml vdhs 0.1061 =0
451 coregreml vdhs -0.0621 =0
452 coregreml vdhs 0.7248 =0
453 coregreml vdhs 0.5632 =0
454 coregreml vdhs 0.7155 =0
455 coregreml vdhs -0.0098 =0
456 coregreml vdhs 0.8805 =0
457 coregreml vdhs 0.6401 =0
458 coregreml vdhs 0.5385 =0
459 coregreml vdhs 0.276 =0
460 coregreml vdhs 0.7053 =0
461 coregreml vdhs 0.3353 =0
462 coregreml vdhs 0.3516 =0
463 coregreml vdhs 0.0965 =0
464 coregreml vdhs 0.3864 =0
465 coregreml vdhs -0.0265 =0
466 coregreml vdhs 0.5418 =0
467 coregreml vdhs 0.267 =0
468 coregreml vdhs 0.3763 =0
469 coregreml vdhs 0.6016 =0
470 coregreml vdhs 0.5585 =0
471 coregreml vdhs 0.3559 =0
472 coregreml vdhs 0.1246 =0
473 coregreml vdhs -0.1659 =0
474 coregreml vdhs 0.7588 =0
475 coregreml vdhs 0.7755 =0
476 coregreml vdhs 0.3741 =0
477 coregreml vdhs 0.6454 =0
478 coregreml vdhs 0.0867 =0
479 coregreml vdhs 0.5795 =0
480 coregreml vdhs 0.3748 =0
481 coregreml vdhs 0.3642 =0
482 coregreml vdhs 0.5864 =0
483 coregreml vdhs 0.2958 =0
484 coregreml vdhs 0.2647 =0
485 coregreml vdhs 0.7016 =0
486 coregreml vdhs 0.3344 =0
487 coregreml vdhs -0.3676 =0
488 coregreml vdhs 0.4753 =0
489 coregreml vdhs 0.3049 =0
490 coregreml vdhs -0.0159 =0
491 coregreml vdhs 0.6942 =0
492 coregreml vdhs 0.559 =0
493 coregreml vdhs 0.0612 =0
494 coregreml vdhs 0.6493 =0
495 coregreml vdhs 0.8498 =0
496 coregreml vdhs -0.0511 =0
497 coregreml vdhs 0.3593 =0
498 coregreml vdhs 0.4925 =0
499 coregreml vdhs 0.8729 =0
500 coregreml vdhs 0.7837 =0
1 greml voth 0.0243 =0
2 greml voth 0.0351 =0
3 greml voth 0.1636 =0
4 greml voth 0.1047 =0
5 greml voth 0.0678 =0
6 greml voth 0.1853 =0
7 greml voth 0.1087 =0
8 greml voth -0.002 =0
9 greml voth 0.1159 =0
10 greml voth 0.1337 =0
11 greml voth 0.1333 =0
12 greml voth 0.1022 =0
13 greml voth 0.07 =0
14 greml voth 0.0561 =0
15 greml voth 0.0115 =0
16 greml voth -0.0859 =0
17 greml voth 0.0525 =0
18 greml voth 0.0266 =0
19 greml voth 0.1065 =0
20 greml voth 0.0782 =0
21 greml voth 0.069 =0
22 greml voth 0.0757 =0
23 greml voth 0.1012 =0
24 greml voth 0.0558 =0
25 greml voth 0.0987 =0
26 greml voth 0.0674 =0
27 greml voth 0.0822 =0
28 greml voth 0.0714 =0
29 greml voth 0.1492 =0
30 greml voth 0.0509 =0
31 greml voth 0.1628 =0
32 greml voth 0.0814 =0
33 greml voth 0.0545 =0
34 greml voth 0.0622 =0
35 greml voth 0.0811 =0
36 greml voth 0.1299 =0
37 greml voth 0.1099 =0
38 greml voth 0.0785 =0
39 greml voth 0.1373 =0
40 greml voth 0.0739 =0
41 greml voth 0.0197 =0
42 greml voth 0.0802 =0
43 greml voth 0.108 =0
44 greml voth 0.1397 =0
45 greml voth 0.139 =0
46 greml voth 0.0635 =0
47 greml voth 0.1768 =0
48 greml voth 0.0726 =0
49 greml voth 0.0627 =0
50 greml voth 0.1809 =0
51 greml voth 0.0659 =0
52 greml voth 0.0617 =0
53 greml voth 0.1192 =0
54 greml voth 0.1783 =0
55 greml voth 0.0265 =0
56 greml voth 0.1434 =0
57 greml voth 0.0812 =0
58 greml voth 0.0785 =0
59 greml voth 0.1587 =0
60 greml voth 0.0675 =0
61 greml voth 0.0839 =0
62 greml voth 0.1079 =0
63 greml voth 0.1186 =0
64 greml voth 0.0927 =0
65 greml voth 0.0857 =0
66 greml voth 0.1242 =0
67 greml voth 0.0106 =0
68 greml voth 0.015 =0
69 greml voth 0.0697 =0
70 greml voth 0.1591 =0
71 greml voth -0.042 =0
72 greml voth 0.1906 =0
73 greml voth 0.2317 =0
74 greml voth 0.1293 =0
75 greml voth 0.1039 =0
76 greml voth 0.1341 =0
77 greml voth 0.0432 =0
78 greml voth 0.0504 =0
79 greml voth 0.1644 =0
80 greml voth 0.0836 =0
81 greml voth 0.1294 =0
82 greml voth 0.1301 =0
83 greml voth 0.0842 =0
84 greml voth 0.191 =0
85 greml voth 0.0659 =0
86 greml voth 0.1757 =0
87 greml voth 0.1118 =0
88 greml voth 0.1267 =0
89 greml voth 0.154 =0
90 greml voth 0.036 =0
91 greml voth 0.0475 =0
92 greml voth 0.1251 =0
93 greml voth 0.1209 =0
94 greml voth 0.2315 =0
95 greml voth 0.1954 =0
96 greml voth 0.1316 =0
97 greml voth 0.1503 =0
98 greml voth 0.1245 =0
99 greml voth 0.0762 =0
100 greml voth 0.0713 =0
101 greml voth 0.2029 =0
102 greml voth 0.1503 =0
103 greml voth 0.149 =0
104 greml voth 0.1353 =0
105 greml voth 0.0958 =0
106 greml voth 0.0424 =0
107 greml voth 0.1166 =0
108 greml voth 0.1052 =0
109 greml voth 0.0782 =0
110 greml voth 0.1308 =0
111 greml voth 0.1402 =0
112 greml voth 0.1414 =0
113 greml voth 0.0683 =0
114 greml voth 0.1011 =0
115 greml voth 0.0685 =0
116 greml voth 0.2004 =0
117 greml voth 0.0419 =0
118 greml voth 0.1641 =0
119 greml voth 0.0068 =0
120 greml voth 0.0648 =0
121 greml voth 0.084 =0
122 greml voth 0.1455 =0
123 greml voth 0.1307 =0
124 greml voth 0.102 =0
125 greml voth 0.0212 =0
126 greml voth 0.1257 =0
127 greml voth 0.0955 =0
128 greml voth 0.0055 =0
129 greml voth 0.0986 =0
130 greml voth 0.135 =0
131 greml voth 0.1197 =0
132 greml voth 0.0418 =0
133 greml voth 0.152 =0
134 greml voth 0.0995 =0
135 greml voth 0.0433 =0
136 greml voth 0.1886 =0
137 greml voth 0.1217 =0
138 greml voth 0.143 =0
139 greml voth 0.1759 =0
140 greml voth 0.1221 =0
141 greml voth 0.0367 =0
142 greml voth 0.0912 =0
143 greml voth 0.0988 =0
144 greml voth 0.0681 =0
145 greml voth 0.103 =0
146 greml voth 0.0967 =0
147 greml voth 0.1056 =0
148 greml voth 0.0919 =0
149 greml voth 0.1512 =0
150 greml voth 0.0044 =0
151 greml voth 0.0658 =0
152 greml voth 0.0201 =0
153 greml voth 0.0633 =0
154 greml voth 0.116 =0
155 greml voth 0.1446 =0
156 greml voth 0.1127 =0
157 greml voth 0.0841 =0
158 greml voth 0.1256 =0
159 greml voth 0.0763 =0
160 greml voth 0.1042 =0
161 greml voth 0.1467 =0
162 greml voth 0.1111 =0
163 greml voth 0.1605 =0
164 greml voth 0.119 =0
165 greml voth 0.0976 =0
166 greml voth 0.0593 =0
167 greml voth 0.0783 =0
168 greml voth 0.0611 =0
169 greml voth 0.0232 =0
170 greml voth 0.0414 =0
171 greml voth 0.0768 =0
172 greml voth 0.205 =0
173 greml voth 0.139 =0
174 greml voth 0.1046 =0
175 greml voth 0.0873 =0
176 greml voth 0.1397 =0
177 greml voth 0.0489 =0
178 greml voth 0.1067 =0
179 greml voth 0.1781 =0
180 greml voth 0.115 =0
181 greml voth 0.1966 =0
182 greml voth 0.0559 =0
183 greml voth 0.0811 =0
184 greml voth 0.018 =0
185 greml voth 0.0922 =0
186 greml voth -0.0359 =0
187 greml voth 0.151 =0
188 greml voth 0.0757 =0
189 greml voth 0.0412 =0
190 greml voth 0.2138 =0
191 greml voth 0.0553 =0
192 greml voth 0.0978 =0
193 greml voth 0.1364 =0
194 greml voth 0.0859 =0
195 greml voth 0.1287 =0
196 greml voth 0.0011 =0
197 greml voth 0.1252 =0
198 greml voth 0.1537 =0
199 greml voth 0.1599 =0
200 greml voth 0.0396 =0
201 greml voth 0.0827 =0
202 greml voth 0.1253 =0
203 greml voth 0.0601 =0
204 greml voth 0.1552 =0
205 greml voth 0.0702 =0
206 greml voth 0.0733 =0
207 greml voth 0.0836 =0
208 greml voth 0.0928 =0
209 greml voth 0.1093 =0
210 greml voth 0.1387 =0
211 greml voth 0.0192 =0
212 greml voth 0.1537 =0
213 greml voth 0.1962 =0
214 greml voth 0.108 =0
215 greml voth 0.0662 =0
216 greml voth -0.0029 =0
217 greml voth 0.1002 =0
218 greml voth 0.0277 =0
219 greml voth 0.1268 =0
220 greml voth 0.0867 =0
221 greml voth 0.1051 =0
222 greml voth 0.0601 =0
223 greml voth 0.0497 =0
224 greml voth 0.1212 =0
225 greml voth 0.1285 =0
226 greml voth 0.1341 =0
227 greml voth 0.1284 =0
228 greml voth 0.0644 =0
229 greml voth 0.0623 =0
230 greml voth 0.1658 =0
231 greml voth 0.2237 =0
232 greml voth 0.1504 =0
233 greml voth 0.1233 =0
234 greml voth 0.1225 =0
235 greml voth 0.1294 =0
236 greml voth 0.1331 =0
237 greml voth 0.0568 =0
238 greml voth 0.105 =0
239 greml voth 0.087 =0
240 greml voth 0.0206 =0
241 greml voth 0.0249 =0
242 greml voth 0.0842 =0
243 greml voth 0.1556 =0
244 greml voth -2e-04 =0
245 greml voth 0.0818 =0
246 greml voth 0.0035 =0
247 greml voth 0.145 =0
248 greml voth 0.0898 =0
249 greml voth 0.1187 =0
250 greml voth 0.1915 =0
251 greml voth 0.0855 =0
252 greml voth -0.0131 =0
253 greml voth 0.1967 =0
254 greml voth 0.1481 =0
255 greml voth 0.093 =0
256 greml voth 0.1021 =0
257 greml voth 0.1324 =0
258 greml voth 0.0881 =0
259 greml voth 0.1653 =0
260 greml voth 0.0172 =0
261 greml voth 0.0816 =0
262 greml voth 0.0772 =0
263 greml voth 0.0615 =0
264 greml voth -0.0332 =0
265 greml voth 0.179 =0
266 greml voth 0.0389 =0
267 greml voth 0.012 =0
268 greml voth 0.0727 =0
269 greml voth 0.1162 =0
270 greml voth 0.1832 =0
271 greml voth 0.1048 =0
272 greml voth 0.0371 =0
273 greml voth 0.039 =0
274 greml voth 0.0692 =0
275 greml voth 0.0748 =0
276 greml voth 0.1457 =0
277 greml voth 0.0251 =0
278 greml voth 0.1151 =0
279 greml voth 0.1269 =0
280 greml voth 0.0472 =0
281 greml voth 0.0695 =0
282 greml voth 0.0781 =0
283 greml voth 0.0068 =0
284 greml voth 0.0989 =0
285 greml voth 0.1454 =0
286 greml voth 0.1351 =0
287 greml voth 0.0726 =0
288 greml voth 0.1048 =0
289 greml voth 0.0863 =0
290 greml voth 0.1443 =0
291 greml voth 0.1452 =0
292 greml voth 0.2219 =0
293 greml voth 0.0938 =0
294 greml voth 0.0635 =0
295 greml voth 0.0898 =0
296 greml voth 0.0637 =0
297 greml voth 0.0741 =0
298 greml voth 0.1066 =0
299 greml voth 0.1942 =0
300 greml voth 0.1199 =0
301 greml voth 0.166 =0
302 greml voth 0.1104 =0
303 greml voth 0.1686 =0
304 greml voth 0.0542 =0
305 greml voth 0.0717 =0
306 greml voth 0.0925 =0
307 greml voth 0.1143 =0
308 greml voth 0.1144 =0
309 greml voth 0.0517 =0
310 greml voth 0.0622 =0
311 greml voth 0.1579 =0
312 greml voth 0.1643 =0
313 greml voth 0.0387 =0
314 greml voth 0.1445 =0
315 greml voth 0.106 =0
316 greml voth 0.1251 =0
317 greml voth 0.1174 =0
318 greml voth 0.0788 =0
319 greml voth 0.1408 =0
320 greml voth 0.0526 =0
321 greml voth 0.1248 =0
322 greml voth 0.106 =0
323 greml voth 0.0849 =0
324 greml voth 0.0129 =0
325 greml voth 0.147 =0
326 greml voth 0.1027 =0
327 greml voth 0.0596 =0
328 greml voth 0.0846 =0
329 greml voth 0.1334 =0
330 greml voth 0.1388 =0
331 greml voth 0.1093 =0
332 greml voth 0.0914 =0
333 greml voth 0.1814 =0
334 greml voth 0.022 =0
335 greml voth 0.0829 =0
336 greml voth 0.0176 =0
337 greml voth 0.1244 =0
338 greml voth 0.0277 =0
339 greml voth 0.1503 =0
340 greml voth 0.1328 =0
341 greml voth 0.1689 =0
342 greml voth 0.2065 =0
343 greml voth 0.0777 =0
344 greml voth 0.1446 =0
345 greml voth 0.1889 =0
346 greml voth 0.0631 =0
347 greml voth 0.1022 =0
348 greml voth 0.1498 =0
349 greml voth 0.0613 =0
350 greml voth 0.0608 =0
351 greml voth 0.1423 =0
352 greml voth 0.1293 =0
353 greml voth 0.0271 =0
354 greml voth 0.12 =0
355 greml voth 0.1385 =0
356 greml voth 0.0913 =0
357 greml voth 0.0898 =0
358 greml voth 0.1473 =0
359 greml voth 0.103 =0
360 greml voth 0.1292 =0
361 greml voth 0.1163 =0
362 greml voth 0.1896 =0
363 greml voth 0.0614 =0
364 greml voth 0.1203 =0
365 greml voth 0.0289 =0
366 greml voth 0.0077 =0
367 greml voth 0.1191 =0
368 greml voth 0.0911 =0
369 greml voth 0.0391 =0
370 greml voth 0.0792 =0
371 greml voth 0.1169 =0
372 greml voth 0.0362 =0
373 greml voth 0.1529 =0
374 greml voth 0.1334 =0
375 greml voth 0.1801 =0
376 greml voth 0.1005 =0
377 greml voth 0.1378 =0
378 greml voth 0.129 =0
379 greml voth 0.0532 =0
380 greml voth 0.1178 =0
381 greml voth 0.1383 =0
382 greml voth 0.1136 =0
383 greml voth 0.0997 =0
384 greml voth 0.0675 =0
385 greml voth 0.1427 =0
386 greml voth 0.1486 =0
387 greml voth 0.1297 =0
388 greml voth 0.0943 =0
389 greml voth 0.1592 =0
390 greml voth 0.0994 =0
391 greml voth 0.1658 =0
392 greml voth 0.0838 =0
393 greml voth 0.0652 =0
394 greml voth 0.0016 =0
395 greml voth 0.0725 =0
396 greml voth 0.1527 =0
397 greml voth 0.0136 =0
398 greml voth 0.1141 =0
399 greml voth 0.1628 =0
400 greml voth 0.1277 =0
401 greml voth 0.1369 =0
402 greml voth 0.0622 =0
403 greml voth 0.0479 =0
404 greml voth 0.0965 =0
405 greml voth 0.1171 =0
406 greml voth 0.151 =0
407 greml voth 0.1545 =0
408 greml voth 0.1766 =0
409 greml voth 0.1001 =0
410 greml voth 0.0838 =0
411 greml voth 0.0173 =0
412 greml voth 0.0691 =0
413 greml voth 0.0882 =0
414 greml voth 0.1535 =0
415 greml voth 0.0361 =0
416 greml voth 0.1158 =0
417 greml voth 0.1036 =0
418 greml voth 0.0323 =0
419 greml voth 0.1141 =0
420 greml voth 0.2087 =0
421 greml voth 0.0878 =0
422 greml voth 0.049 =0
423 greml voth 0.0704 =0
424 greml voth 0.0639 =0
425 greml voth -0.0203 =0
426 greml voth 0.1089 =0
427 greml voth 0.1842 =0
428 greml voth 0.0765 =0
429 greml voth 0.0491 =0
430 greml voth 0.1144 =0
431 greml voth 0.1542 =0
432 greml voth 0.0888 =0
433 greml voth 0.12 =0
434 greml voth 0.105 =0
435 greml voth 0.0129 =0
436 greml voth 0.115 =0
437 greml voth 0.1305 =0
438 greml voth 0.1901 =0
439 greml voth 0.1062 =0
440 greml voth 0.1299 =0
441 greml voth 0.1514 =0
442 greml voth 0.0712 =0
443 greml voth 0.0516 =0
444 greml voth 0.1768 =0
445 greml voth 0.0304 =0
446 greml voth 0.1394 =0
447 greml voth 0.0565 =0
448 greml voth 0.0088 =0
449 greml voth 0.0904 =0
450 greml voth 0.1279 =0
451 greml voth 0.0459 =0
452 greml voth 0.1 =0
453 greml voth 0.0766 =0
454 greml voth 0.0483 =0
455 greml voth 0.1641 =0
456 greml voth -0.0103 =0
457 greml voth 0.1251 =0
458 greml voth 0.0967 =0
459 greml voth 0.0707 =0
460 greml voth 0.1716 =0
461 greml voth 0.1364 =0
462 greml voth 0.1065 =0
463 greml voth 0.1538 =0
464 greml voth 0.1635 =0
465 greml voth 0.0779 =0
466 greml voth 0.0862 =0
467 greml voth 0.1445 =0
468 greml voth 0.0878 =0
469 greml voth 0.0228 =0
470 greml voth 0.018 =0
471 greml voth 0.0794 =0
472 greml voth 0.1328 =0
473 greml voth 0.0982 =0
474 greml voth 0.0481 =0
475 greml voth 0.1246 =0
476 greml voth 0.1137 =0
477 greml voth 0.0738 =0
478 greml voth 0.0421 =0
479 greml voth 0.0825 =0
480 greml voth 0.0567 =0
481 greml voth 0.0802 =0
482 greml voth 0.145 =0
483 greml voth 0.1039 =0
484 greml voth 0.1245 =0
485 greml voth 0.0985 =0
486 greml voth 0.1193 =0
487 greml voth 0.1297 =0
488 greml voth 0.0728 =0
489 greml voth 0.1161 =0
490 greml voth 0.0427 =0
491 greml voth 0.0722 =0
492 greml voth 0.153 =0
493 greml voth 0.0091 =0
494 greml voth 0.0028 =0
495 greml voth 0.1341 =0
496 greml voth 0.0144 =0
497 greml voth 0.1283 =0
498 greml voth 0.043 =0
499 greml voth 0.122 =0
500 greml voth 0.0841 =0
1 coregreml voth -0.1103 =0
2 coregreml voth 0.2124 =0
3 coregreml voth -0.0104 =0
4 coregreml voth 0.3199 =0
5 coregreml voth 0.1511 =0
6 coregreml voth 0.2194 =0
7 coregreml voth 0.5103 =0
8 coregreml voth 0.2468 =0
9 coregreml voth 0.263 =0
10 coregreml voth 0.5552 =0
11 coregreml voth 0.3273 =0
12 coregreml voth 0.2858 =0
13 coregreml voth 0.1658 =0
14 coregreml voth -0.2217 =0
15 coregreml voth 0.2181 =0
16 coregreml voth 0.4105 =0
17 coregreml voth 0.2157 =0
18 coregreml voth -0.2135 =0
19 coregreml voth 0.1666 =0
20 coregreml voth 0.0579 =0
21 coregreml voth 0.0807 =0
22 coregreml voth 0.3777 =0
23 coregreml voth 0.1327 =0
24 coregreml voth -0.1682 =0
25 coregreml voth 0.1 =0
26 coregreml voth 0.0255 =0
27 coregreml voth 0.5215 =0
28 coregreml voth 0.0221 =0
29 coregreml voth 0.2254 =0
30 coregreml voth -0.1336 =0
31 coregreml voth 0.2638 =0
32 coregreml voth -0.191 =0
33 coregreml voth 0.0366 =0
34 coregreml voth 0.0756 =0
35 coregreml voth -0.1457 =0
36 coregreml voth 0.1156 =0
37 coregreml voth 0.1387 =0
38 coregreml voth -0.0309 =0
39 coregreml voth -0.314 =0
40 coregreml voth 0.1304 =0
41 coregreml voth -0.0234 =0
42 coregreml voth 0.4054 =0
43 coregreml voth -0.2538 =0
44 coregreml voth 0.0446 =0
45 coregreml voth 0.168 =0
46 coregreml voth 0.0481 =0
47 coregreml voth 0.4329 =0
48 coregreml voth 0.0674 =0
49 coregreml voth 0.0912 =0
50 coregreml voth -0.0605 =0
51 coregreml voth 0.1538 =0
52 coregreml voth -0.3171 =0
53 coregreml voth 0.2278 =0
54 coregreml voth 0.1416 =0
55 coregreml voth -0.1118 =0
56 coregreml voth -0.0656 =0
57 coregreml voth 0.4088 =0
58 coregreml voth 0.6221 =0
59 coregreml voth 0.4855 =0
60 coregreml voth -0.1477 =0
61 coregreml voth -0.0772 =0
62 coregreml voth 0.0176 =0
63 coregreml voth -0.2454 =0
64 coregreml voth 0.2186 =0
65 coregreml voth 0.1563 =0
66 coregreml voth 0.2161 =0
67 coregreml voth 0.164 =0
68 coregreml voth 0.2187 =0
69 coregreml voth -0.0801 =0
70 coregreml voth 0.0933 =0
71 coregreml voth -0.1968 =0
72 coregreml voth 0.2646 =0
73 coregreml voth 0.1979 =0
74 coregreml voth 0.1558 =0
75 coregreml voth -0.0681 =0
76 coregreml voth -0.0712 =0
77 coregreml voth 0.4002 =0
78 coregreml voth 0.037 =0
79 coregreml voth 0.0424 =0
80 coregreml voth 0.1859 =0
81 coregreml voth 0.1121 =0
82 coregreml voth -0.0848 =0
83 coregreml voth 0.0329 =0
84 coregreml voth 0.1397 =0
85 coregreml voth 0.426 =0
86 coregreml voth 0.0424 =0
87 coregreml voth 0.1474 =0
88 coregreml voth 0.2924 =0
89 coregreml voth 0.289 =0
90 coregreml voth -0.0913 =0
91 coregreml voth 0.3786 =0
92 coregreml voth -0.3663 =0
93 coregreml voth 0.3593 =0
94 coregreml voth 0.4597 =0
95 coregreml voth 0.4698 =0
96 coregreml voth 0.3188 =0
97 coregreml voth -0.5954 =0
98 coregreml voth 0.0268 =0
99 coregreml voth -0.0199 =0
100 coregreml voth 0.2148 =0
101 coregreml voth 0.1515 =0
102 coregreml voth 0.6354 =0
103 coregreml voth 0.1367 =0
104 coregreml voth 0.3834 =0
105 coregreml voth 0.0791 =0
106 coregreml voth 0.2093 =0
107 coregreml voth 0.1585 =0
108 coregreml voth -0.172 =0
109 coregreml voth 0.0982 =0
110 coregreml voth 0.2733 =0
111 coregreml voth 0.3457 =0
112 coregreml voth -0.151 =0
113 coregreml voth 0.3295 =0
114 coregreml voth 0.3125 =0
115 coregreml voth -0.3061 =0
116 coregreml voth 0.3375 =0
117 coregreml voth -0.2718 =0
118 coregreml voth -0.0697 =0
119 coregreml voth 0.1445 =0
120 coregreml voth 0.0269 =0
121 coregreml voth 0.3597 =0
122 coregreml voth 0.0547 =0
123 coregreml voth 0.045 =0
124 coregreml voth 0.2015 =0
125 coregreml voth 0.2646 =0
126 coregreml voth 0.2571 =0
127 coregreml voth 0.4541 =0
128 coregreml voth 0.0445 =0
129 coregreml voth -0.0343 =0
130 coregreml voth 0.5142 =0
131 coregreml voth 0.1004 =0
132 coregreml voth 0.4739 =0
133 coregreml voth -0.0307 =0
134 coregreml voth 0.2428 =0
135 coregreml voth 0.1573 =0
136 coregreml voth 0.3328 =0
137 coregreml voth 0.2233 =0
138 coregreml voth 0.0108 =0
139 coregreml voth -0.24 =0
140 coregreml voth 0.3585 =0
141 coregreml voth 0.1239 =0
142 coregreml voth 0.0023 =0
143 coregreml voth 0.2783 =0
144 coregreml voth -0.2805 =0
145 coregreml voth 0.3257 =0
146 coregreml voth -0.0457 =0
147 coregreml voth 0.3129 =0
148 coregreml voth 0.4556 =0
149 coregreml voth -0.0064 =0
150 coregreml voth 0.023 =0
151 coregreml voth -0.0437 =0
152 coregreml voth -0.0834 =0
153 coregreml voth 0.3087 =0
154 coregreml voth 0.2169 =0
155 coregreml voth 0.4147 =0
156 coregreml voth -0.0324 =0
157 coregreml voth -0.056 =0
158 coregreml voth 0.0855 =0
159 coregreml voth -0.4978 =0
160 coregreml voth -0.0603 =0
161 coregreml voth 0.4544 =0
162 coregreml voth 0.3553 =0
163 coregreml voth -0.0163 =0
164 coregreml voth 0.2613 =0
165 coregreml voth 0.309 =0
166 coregreml voth 0.047 =0
167 coregreml voth 0.2935 =0
168 coregreml voth -0.1177 =0
169 coregreml voth -0.1671 =0
170 coregreml voth 0.2589 =0
171 coregreml voth 0.2786 =0
172 coregreml voth 0.2352 =0
173 coregreml voth -0.3727 =0
174 coregreml voth -0.0364 =0
175 coregreml voth -0.3227 =0
176 coregreml voth 0.3596 =0
177 coregreml voth 0.2331 =0
178 coregreml voth -0.0744 =0
179 coregreml voth 0.0532 =0
180 coregreml voth 0.1253 =0
181 coregreml voth 0.4978 =0
182 coregreml voth -0.3638 =0
183 coregreml voth 0.2208 =0
184 coregreml voth 0.0735 =0
185 coregreml voth -0.0396 =0
186 coregreml voth -0.1279 =0
187 coregreml voth -0.1478 =0
188 coregreml voth 0.1679 =0
189 coregreml voth 0.159 =0
190 coregreml voth 0.6056 =0
191 coregreml voth 0.0788 =0
192 coregreml voth -0.2507 =0
193 coregreml voth 0.2033 =0
194 coregreml voth -0.1563 =0
195 coregreml voth 0.1107 =0
196 coregreml voth -0.1608 =0
197 coregreml voth 0.1126 =0
198 coregreml voth -0.0278 =0
199 coregreml voth 0.2892 =0
200 coregreml voth 0.3114 =0
201 coregreml voth 0.3209 =0
202 coregreml voth 0.3067 =0
203 coregreml voth 0.0897 =0
204 coregreml voth -0.0717 =0
205 coregreml voth 0.2525 =0
206 coregreml voth -0.0781 =0
207 coregreml voth -0.0542 =0
208 coregreml voth 0.2312 =0
209 coregreml voth 0.0773 =0
210 coregreml voth 0.4038 =0
211 coregreml voth -0.2428 =0
212 coregreml voth 0.0299 =0
213 coregreml voth 0.4628 =0
214 coregreml voth 0.6334 =0
215 coregreml voth -0.0562 =0
216 coregreml voth -0.0714 =0
217 coregreml voth 0.2032 =0
218 coregreml voth 0.1973 =0
219 coregreml voth 0.0457 =0
220 coregreml voth 0.0584 =0
221 coregreml voth 0.4645 =0
222 coregreml voth -0.041 =0
223 coregreml voth 0.0285 =0
224 coregreml voth 0.3981 =0
225 coregreml voth -0.0515 =0
226 coregreml voth 0.0441 =0
227 coregreml voth 0.1437 =0
228 coregreml voth 0.2884 =0
229 coregreml voth -0.0081 =0
230 coregreml voth -0.0788 =0
231 coregreml voth -0.0279 =0
232 coregreml voth 0.4406 =0
233 coregreml voth 0.4493 =0
234 coregreml voth -0.4319 =0
235 coregreml voth -0.1944 =0
236 coregreml voth 0.2435 =0
237 coregreml voth 0.1725 =0
238 coregreml voth 0.3464 =0
239 coregreml voth 0.4053 =0
240 coregreml voth 0.1671 =0
241 coregreml voth 0.6449 =0
242 coregreml voth 0.1058 =0
243 coregreml voth 0.1494 =0
244 coregreml voth 0.0472 =0
245 coregreml voth -0.119 =0
246 coregreml voth -0.3224 =0
247 coregreml voth 0.0458 =0
248 coregreml voth 0.0262 =0
249 coregreml voth 0.1718 =0
250 coregreml voth 0.3432 =0
251 coregreml voth 0.7406 =0
252 coregreml voth 0.2458 =0
253 coregreml voth -0.1319 =0
254 coregreml voth 0.4614 =0
255 coregreml voth -0.0287 =0
256 coregreml voth -0.0667 =0
257 coregreml voth 0.5532 =0
258 coregreml voth -0.0326 =0
259 coregreml voth 0.2303 =0
260 coregreml voth 0.2618 =0
261 coregreml voth -0.1965 =0
262 coregreml voth -0.208 =0
263 coregreml voth -0.3578 =0
264 coregreml voth -0.1791 =0
265 coregreml voth -0.0228 =0
266 coregreml voth -0.0441 =0
267 coregreml voth -0.2012 =0
268 coregreml voth -0.044 =0
269 coregreml voth 0.2364 =0
270 coregreml voth 0.2286 =0
271 coregreml voth -0.069 =0
272 coregreml voth -0.3262 =0
273 coregreml voth -0.3503 =0
274 coregreml voth 0.3492 =0
275 coregreml voth -0.1137 =0
276 coregreml voth 0.1444 =0
277 coregreml voth -0.2792 =0
278 coregreml voth -0.2267 =0
279 coregreml voth 0.2625 =0
280 coregreml voth 0.5124 =0
281 coregreml voth -0.1297 =0
282 coregreml voth -0.285 =0
283 coregreml voth 0.289 =0
284 coregreml voth 0.169 =0
285 coregreml voth 0.296 =0
286 coregreml voth -0.1878 =0
287 coregreml voth 0.6702 =0
288 coregreml voth 0.4515 =0
289 coregreml voth 0.4026 =0
290 coregreml voth 0.2384 =0
291 coregreml voth 0.0621 =0
292 coregreml voth 0.3899 =0
293 coregreml voth 0.1725 =0
294 coregreml voth -0.001 =0
295 coregreml voth -0.1606 =0
296 coregreml voth 0.2849 =0
297 coregreml voth -0.2326 =0
298 coregreml voth -0.1476 =0
299 coregreml voth 0.015 =0
300 coregreml voth 0.4774 =0
301 coregreml voth -0.211 =0
302 coregreml voth -0.1081 =0
303 coregreml voth -0.147 =0
304 coregreml voth -0.278 =0
305 coregreml voth -0.0987 =0
306 coregreml voth 0.1792 =0
307 coregreml voth -0.1283 =0
308 coregreml voth 0.0403 =0
309 coregreml voth 0.1678 =0
310 coregreml voth 0.0858 =0
311 coregreml voth 0.1357 =0
312 coregreml voth 0.3067 =0
313 coregreml voth 0.3211 =0
314 coregreml voth 0.0519 =0
315 coregreml voth -0.5659 =0
316 coregreml voth 0.0999 =0
317 coregreml voth 0.242 =0
318 coregreml voth 0.2946 =0
319 coregreml voth 0.2607 =0
320 coregreml voth -0.0174 =0
321 coregreml voth -0.1307 =0
322 coregreml voth 0.1101 =0
323 coregreml voth -0.2427 =0
324 coregreml voth -0.0688 =0
325 coregreml voth 0.1089 =0
326 coregreml voth 0.442 =0
327 coregreml voth -0.2204 =0
328 coregreml voth 0.4596 =0
329 coregreml voth 0.4865 =0
330 coregreml voth -0.1616 =0
331 coregreml voth 0.0892 =0
332 coregreml voth -0.1428 =0
333 coregreml voth -0.1858 =0
334 coregreml voth -0.0577 =0
335 coregreml voth -0.0659 =0
336 coregreml voth -0.0614 =0
337 coregreml voth 0.2457 =0
338 coregreml voth -0.1339 =0
339 coregreml voth -0.0069 =0
340 coregreml voth -0.1189 =0
341 coregreml voth 0.1169 =0
342 coregreml voth 0.1982 =0
343 coregreml voth 0.2567 =0
344 coregreml voth -0.1282 =0
345 coregreml voth -0.0547 =0
346 coregreml voth 0.4173 =0
347 coregreml voth 0.8972 =0
348 coregreml voth 0.5991 =0
349 coregreml voth 0.047 =0
350 coregreml voth 0.4384 =0
351 coregreml voth 0.1588 =0
352 coregreml voth 0.1397 =0
353 coregreml voth -0.1205 =0
354 coregreml voth -0.2217 =0
355 coregreml voth 0.1436 =0
356 coregreml voth -0.3789 =0
357 coregreml voth 0.2018 =0
358 coregreml voth 0.5086 =0
359 coregreml voth 0.1351 =0
360 coregreml voth 0.7409 =0
361 coregreml voth 0.133 =0
362 coregreml voth 0.6124 =0
363 coregreml voth 0.3164 =0
364 coregreml voth 0.3491 =0
365 coregreml voth 0.1906 =0
366 coregreml voth 0.2453 =0
367 coregreml voth -0.2045 =0
368 coregreml voth 0.1897 =0
369 coregreml voth -0.0563 =0
370 coregreml voth 0.3756 =0
371 coregreml voth 0.161 =0
372 coregreml voth -0.0395 =0
373 coregreml voth 0.1425 =0
374 coregreml voth -0.2962 =0
375 coregreml voth 0.1137 =0
376 coregreml voth -0.1347 =0
377 coregreml voth 0.5393 =0
378 coregreml voth 0.4376 =0
379 coregreml voth 0.3973 =0
380 coregreml voth -0.0646 =0
381 coregreml voth 0.1187 =0
382 coregreml voth 0.3789 =0
383 coregreml voth -0.4134 =0
384 coregreml voth 0.449 =0
385 coregreml voth 0.2545 =0
386 coregreml voth 4e-04 =0
387 coregreml voth 0.1151 =0
388 coregreml voth -0.1582 =0
389 coregreml voth 0.071 =0
390 coregreml voth 0.0113 =0
391 coregreml voth -0.0743 =0
392 coregreml voth 0.4751 =0
393 coregreml voth 0.1295 =0
394 coregreml voth 0.3254 =0
395 coregreml voth -0.3145 =0
396 coregreml voth -0.0929 =0
397 coregreml voth 0.2024 =0
398 coregreml voth 0.6105 =0
399 coregreml voth 0.358 =0
400 coregreml voth -0.5183 =0
401 coregreml voth 0.4373 =0
402 coregreml voth 0.0993 =0
403 coregreml voth 0.4498 =0
404 coregreml voth 0.198 =0
405 coregreml voth 0.0385 =0
406 coregreml voth -0.0219 =0
407 coregreml voth 0.2934 =0
408 coregreml voth 0.276 =0
409 coregreml voth -0.1064 =0
410 coregreml voth -0.1603 =0
411 coregreml voth -0.1267 =0
412 coregreml voth 0.4114 =0
413 coregreml voth -0.1591 =0
414 coregreml voth 0.0302 =0
415 coregreml voth -0.0154 =0
416 coregreml voth -0.1049 =0
417 coregreml voth 0.5449 =0
418 coregreml voth -0.3866 =0
419 coregreml voth 0.4319 =0
420 coregreml voth 0.3291 =0
421 coregreml voth 0.0394 =0
422 coregreml voth 0.6747 =0
423 coregreml voth -0.0626 =0
424 coregreml voth 0.0347 =0
425 coregreml voth -0.1166 =0
426 coregreml voth 0.0829 =0
427 coregreml voth -0.1808 =0
428 coregreml voth -0.3539 =0
429 coregreml voth 0.2546 =0
430 coregreml voth -0.2208 =0
431 coregreml voth -0.0395 =0
432 coregreml voth 0.0408 =0
433 coregreml voth -0.0584 =0
434 coregreml voth 0.1828 =0
435 coregreml voth -0.4823 =0
436 coregreml voth 0.3177 =0
437 coregreml voth 0.0563 =0
438 coregreml voth -0.0251 =0
439 coregreml voth 0.1714 =0
440 coregreml voth -0.0102 =0
441 coregreml voth -0.1348 =0
442 coregreml voth -0.0421 =0
443 coregreml voth 0.3766 =0
444 coregreml voth 0.6397 =0
445 coregreml voth 0.0924 =0
446 coregreml voth 0.3322 =0
447 coregreml voth -0.1198 =0
448 coregreml voth -0.1815 =0
449 coregreml voth 0.2414 =0
450 coregreml voth -0.0854 =0
451 coregreml voth -0.1341 =0
452 coregreml voth 0.45 =0
453 coregreml voth 0.2532 =0
454 coregreml voth 0.3035 =0
455 coregreml voth -0.0483 =0
456 coregreml voth 0.342 =0
457 coregreml voth 0.4154 =0
458 coregreml voth 0.4973 =0
459 coregreml voth 6e-04 =0
460 coregreml voth 0.4796 =0
461 coregreml voth 0.0531 =0
462 coregreml voth -0.0396 =0
463 coregreml voth -0.1378 =0
464 coregreml voth 0.1441 =0
465 coregreml voth 0.0687 =0
466 coregreml voth 0.2401 =0
467 coregreml voth 0.2328 =0
468 coregreml voth -0.222 =0
469 coregreml voth 0.1535 =0
470 coregreml voth 0.0031 =0
471 coregreml voth 0.0951 =0
472 coregreml voth 0.0558 =0
473 coregreml voth -0.3581 =0
474 coregreml voth 0.3228 =0
475 coregreml voth 0.3456 =0
476 coregreml voth 0.2213 =0
477 coregreml voth 0.1798 =0
478 coregreml voth -0.1503 =0
479 coregreml voth 0.135 =0
480 coregreml voth -0.0442 =0
481 coregreml voth 0.1027 =0
482 coregreml voth 0.3378 =0
483 coregreml voth 0.0992 =0
484 coregreml voth 0.0314 =0
485 coregreml voth 0.1157 =0
486 coregreml voth 0.2989 =0
487 coregreml voth -0.3255 =0
488 coregreml voth 0.0371 =0
489 coregreml voth 0.0857 =0
490 coregreml voth -0.496 =0
491 coregreml voth 0.3545 =0
492 coregreml voth 0.3469 =0
493 coregreml voth -0.3317 =0
494 coregreml voth 0.1475 =0
495 coregreml voth 0.7303 =0
496 coregreml voth -0.4907 =0
497 coregreml voth 0.0991 =0
498 coregreml voth -0.1154 =0
499 coregreml voth 0.8268 =0
500 coregreml voth 0.3555 =0
1 greml covregDhs NA =0
2 greml covregDhs NA =0
3 greml covregDhs NA =0
4 greml covregDhs NA =0
5 greml covregDhs NA =0
6 greml covregDhs NA =0
7 greml covregDhs NA =0
8 greml covregDhs NA =0
9 greml covregDhs NA =0
10 greml covregDhs NA =0
11 greml covregDhs NA =0
12 greml covregDhs NA =0
13 greml covregDhs NA =0
14 greml covregDhs NA =0
15 greml covregDhs NA =0
16 greml covregDhs NA =0
17 greml covregDhs NA =0
18 greml covregDhs NA =0
19 greml covregDhs NA =0
20 greml covregDhs NA =0
21 greml covregDhs NA =0
22 greml covregDhs NA =0
23 greml covregDhs NA =0
24 greml covregDhs NA =0
25 greml covregDhs NA =0
26 greml covregDhs NA =0
27 greml covregDhs NA =0
28 greml covregDhs NA =0
29 greml covregDhs NA =0
30 greml covregDhs NA =0
31 greml covregDhs NA =0
32 greml covregDhs NA =0
33 greml covregDhs NA =0
34 greml covregDhs NA =0
35 greml covregDhs NA =0
36 greml covregDhs NA =0
37 greml covregDhs NA =0
38 greml covregDhs NA =0
39 greml covregDhs NA =0
40 greml covregDhs NA =0
41 greml covregDhs NA =0
42 greml covregDhs NA =0
43 greml covregDhs NA =0
44 greml covregDhs NA =0
45 greml covregDhs NA =0
46 greml covregDhs NA =0
47 greml covregDhs NA =0
48 greml covregDhs NA =0
49 greml covregDhs NA =0
50 greml covregDhs NA =0
51 greml covregDhs NA =0
52 greml covregDhs NA =0
53 greml covregDhs NA =0
54 greml covregDhs NA =0
55 greml covregDhs NA =0
56 greml covregDhs NA =0
57 greml covregDhs NA =0
58 greml covregDhs NA =0
59 greml covregDhs NA =0
60 greml covregDhs NA =0
61 greml covregDhs NA =0
62 greml covregDhs NA =0
63 greml covregDhs NA =0
64 greml covregDhs NA =0
65 greml covregDhs NA =0
66 greml covregDhs NA =0
67 greml covregDhs NA =0
68 greml covregDhs NA =0
69 greml covregDhs NA =0
70 greml covregDhs NA =0
71 greml covregDhs NA =0
72 greml covregDhs NA =0
73 greml covregDhs NA =0
74 greml covregDhs NA =0
75 greml covregDhs NA =0
76 greml covregDhs NA =0
77 greml covregDhs NA =0
78 greml covregDhs NA =0
79 greml covregDhs NA =0
80 greml covregDhs NA =0
81 greml covregDhs NA =0
82 greml covregDhs NA =0
83 greml covregDhs NA =0
84 greml covregDhs NA =0
85 greml covregDhs NA =0
86 greml covregDhs NA =0
87 greml covregDhs NA =0
88 greml covregDhs NA =0
89 greml covregDhs NA =0
90 greml covregDhs NA =0
91 greml covregDhs NA =0
92 greml covregDhs NA =0
93 greml covregDhs NA =0
94 greml covregDhs NA =0
95 greml covregDhs NA =0
96 greml covregDhs NA =0
97 greml covregDhs NA =0
98 greml covregDhs NA =0
99 greml covregDhs NA =0
100 greml covregDhs NA =0
101 greml covregDhs NA =0
102 greml covregDhs NA =0
103 greml covregDhs NA =0
104 greml covregDhs NA =0
105 greml covregDhs NA =0
106 greml covregDhs NA =0
107 greml covregDhs NA =0
108 greml covregDhs NA =0
109 greml covregDhs NA =0
110 greml covregDhs NA =0
111 greml covregDhs NA =0
112 greml covregDhs NA =0
113 greml covregDhs NA =0
114 greml covregDhs NA =0
115 greml covregDhs NA =0
116 greml covregDhs NA =0
117 greml covregDhs NA =0
118 greml covregDhs NA =0
119 greml covregDhs NA =0
120 greml covregDhs NA =0
121 greml covregDhs NA =0
122 greml covregDhs NA =0
123 greml covregDhs NA =0
124 greml covregDhs NA =0
125 greml covregDhs NA =0
126 greml covregDhs NA =0
127 greml covregDhs NA =0
128 greml covregDhs NA =0
129 greml covregDhs NA =0
130 greml covregDhs NA =0
131 greml covregDhs NA =0
132 greml covregDhs NA =0
133 greml covregDhs NA =0
134 greml covregDhs NA =0
135 greml covregDhs NA =0
136 greml covregDhs NA =0
137 greml covregDhs NA =0
138 greml covregDhs NA =0
139 greml covregDhs NA =0
140 greml covregDhs NA =0
141 greml covregDhs NA =0
142 greml covregDhs NA =0
143 greml covregDhs NA =0
144 greml covregDhs NA =0
145 greml covregDhs NA =0
146 greml covregDhs NA =0
147 greml covregDhs NA =0
148 greml covregDhs NA =0
149 greml covregDhs NA =0
150 greml covregDhs NA =0
151 greml covregDhs NA =0
152 greml covregDhs NA =0
153 greml covregDhs NA =0
154 greml covregDhs NA =0
155 greml covregDhs NA =0
156 greml covregDhs NA =0
157 greml covregDhs NA =0
158 greml covregDhs NA =0
159 greml covregDhs NA =0
160 greml covregDhs NA =0
161 greml covregDhs NA =0
162 greml covregDhs NA =0
163 greml covregDhs NA =0
164 greml covregDhs NA =0
165 greml covregDhs NA =0
166 greml covregDhs NA =0
167 greml covregDhs NA =0
168 greml covregDhs NA =0
169 greml covregDhs NA =0
170 greml covregDhs NA =0
171 greml covregDhs NA =0
172 greml covregDhs NA =0
173 greml covregDhs NA =0
174 greml covregDhs NA =0
175 greml covregDhs NA =0
176 greml covregDhs NA =0
177 greml covregDhs NA =0
178 greml covregDhs NA =0
179 greml covregDhs NA =0
180 greml covregDhs NA =0
181 greml covregDhs NA =0
182 greml covregDhs NA =0
183 greml covregDhs NA =0
184 greml covregDhs NA =0
185 greml covregDhs NA =0
186 greml covregDhs NA =0
187 greml covregDhs NA =0
188 greml covregDhs NA =0
189 greml covregDhs NA =0
190 greml covregDhs NA =0
191 greml covregDhs NA =0
192 greml covregDhs NA =0
193 greml covregDhs NA =0
194 greml covregDhs NA =0
195 greml covregDhs NA =0
196 greml covregDhs NA =0
197 greml covregDhs NA =0
198 greml covregDhs NA =0
199 greml covregDhs NA =0
200 greml covregDhs NA =0
201 greml covregDhs NA =0
202 greml covregDhs NA =0
203 greml covregDhs NA =0
204 greml covregDhs NA =0
205 greml covregDhs NA =0
206 greml covregDhs NA =0
207 greml covregDhs NA =0
208 greml covregDhs NA =0
209 greml covregDhs NA =0
210 greml covregDhs NA =0
211 greml covregDhs NA =0
212 greml covregDhs NA =0
213 greml covregDhs NA =0
214 greml covregDhs NA =0
215 greml covregDhs NA =0
216 greml covregDhs NA =0
217 greml covregDhs NA =0
218 greml covregDhs NA =0
219 greml covregDhs NA =0
220 greml covregDhs NA =0
221 greml covregDhs NA =0
222 greml covregDhs NA =0
223 greml covregDhs NA =0
224 greml covregDhs NA =0
225 greml covregDhs NA =0
226 greml covregDhs NA =0
227 greml covregDhs NA =0
228 greml covregDhs NA =0
229 greml covregDhs NA =0
230 greml covregDhs NA =0
231 greml covregDhs NA =0
232 greml covregDhs NA =0
233 greml covregDhs NA =0
234 greml covregDhs NA =0
235 greml covregDhs NA =0
236 greml covregDhs NA =0
237 greml covregDhs NA =0
238 greml covregDhs NA =0
239 greml covregDhs NA =0
240 greml covregDhs NA =0
241 greml covregDhs NA =0
242 greml covregDhs NA =0
243 greml covregDhs NA =0
244 greml covregDhs NA =0
245 greml covregDhs NA =0
246 greml covregDhs NA =0
247 greml covregDhs NA =0
248 greml covregDhs NA =0
249 greml covregDhs NA =0
250 greml covregDhs NA =0
251 greml covregDhs NA =0
252 greml covregDhs NA =0
253 greml covregDhs NA =0
254 greml covregDhs NA =0
255 greml covregDhs NA =0
256 greml covregDhs NA =0
257 greml covregDhs NA =0
258 greml covregDhs NA =0
259 greml covregDhs NA =0
260 greml covregDhs NA =0
261 greml covregDhs NA =0
262 greml covregDhs NA =0
263 greml covregDhs NA =0
264 greml covregDhs NA =0
265 greml covregDhs NA =0
266 greml covregDhs NA =0
267 greml covregDhs NA =0
268 greml covregDhs NA =0
269 greml covregDhs NA =0
270 greml covregDhs NA =0
271 greml covregDhs NA =0
272 greml covregDhs NA =0
273 greml covregDhs NA =0
274 greml covregDhs NA =0
275 greml covregDhs NA =0
276 greml covregDhs NA =0
277 greml covregDhs NA =0
278 greml covregDhs NA =0
279 greml covregDhs NA =0
280 greml covregDhs NA =0
281 greml covregDhs NA =0
282 greml covregDhs NA =0
283 greml covregDhs NA =0
284 greml covregDhs NA =0
285 greml covregDhs NA =0
286 greml covregDhs NA =0
287 greml covregDhs NA =0
288 greml covregDhs NA =0
289 greml covregDhs NA =0
290 greml covregDhs NA =0
291 greml covregDhs NA =0
292 greml covregDhs NA =0
293 greml covregDhs NA =0
294 greml covregDhs NA =0
295 greml covregDhs NA =0
296 greml covregDhs NA =0
297 greml covregDhs NA =0
298 greml covregDhs NA =0
299 greml covregDhs NA =0
300 greml covregDhs NA =0
301 greml covregDhs NA =0
302 greml covregDhs NA =0
303 greml covregDhs NA =0
304 greml covregDhs NA =0
305 greml covregDhs NA =0
306 greml covregDhs NA =0
307 greml covregDhs NA =0
308 greml covregDhs NA =0
309 greml covregDhs NA =0
310 greml covregDhs NA =0
311 greml covregDhs NA =0
312 greml covregDhs NA =0
313 greml covregDhs NA =0
314 greml covregDhs NA =0
315 greml covregDhs NA =0
316 greml covregDhs NA =0
317 greml covregDhs NA =0
318 greml covregDhs NA =0
319 greml covregDhs NA =0
320 greml covregDhs NA =0
321 greml covregDhs NA =0
322 greml covregDhs NA =0
323 greml covregDhs NA =0
324 greml covregDhs NA =0
325 greml covregDhs NA =0
326 greml covregDhs NA =0
327 greml covregDhs NA =0
328 greml covregDhs NA =0
329 greml covregDhs NA =0
330 greml covregDhs NA =0
331 greml covregDhs NA =0
332 greml covregDhs NA =0
333 greml covregDhs NA =0
334 greml covregDhs NA =0
335 greml covregDhs NA =0
336 greml covregDhs NA =0
337 greml covregDhs NA =0
338 greml covregDhs NA =0
339 greml covregDhs NA =0
340 greml covregDhs NA =0
341 greml covregDhs NA =0
342 greml covregDhs NA =0
343 greml covregDhs NA =0
344 greml covregDhs NA =0
345 greml covregDhs NA =0
346 greml covregDhs NA =0
347 greml covregDhs NA =0
348 greml covregDhs NA =0
349 greml covregDhs NA =0
350 greml covregDhs NA =0
351 greml covregDhs NA =0
352 greml covregDhs NA =0
353 greml covregDhs NA =0
354 greml covregDhs NA =0
355 greml covregDhs NA =0
356 greml covregDhs NA =0
357 greml covregDhs NA =0
358 greml covregDhs NA =0
359 greml covregDhs NA =0
360 greml covregDhs NA =0
361 greml covregDhs NA =0
362 greml covregDhs NA =0
363 greml covregDhs NA =0
364 greml covregDhs NA =0
365 greml covregDhs NA =0
366 greml covregDhs NA =0
367 greml covregDhs NA =0
368 greml covregDhs NA =0
369 greml covregDhs NA =0
370 greml covregDhs NA =0
371 greml covregDhs NA =0
372 greml covregDhs NA =0
373 greml covregDhs NA =0
374 greml covregDhs NA =0
375 greml covregDhs NA =0
376 greml covregDhs NA =0
377 greml covregDhs NA =0
378 greml covregDhs NA =0
379 greml covregDhs NA =0
380 greml covregDhs NA =0
381 greml covregDhs NA =0
382 greml covregDhs NA =0
383 greml covregDhs NA =0
384 greml covregDhs NA =0
385 greml covregDhs NA =0
386 greml covregDhs NA =0
387 greml covregDhs NA =0
388 greml covregDhs NA =0
389 greml covregDhs NA =0
390 greml covregDhs NA =0
391 greml covregDhs NA =0
392 greml covregDhs NA =0
393 greml covregDhs NA =0
394 greml covregDhs NA =0
395 greml covregDhs NA =0
396 greml covregDhs NA =0
397 greml covregDhs NA =0
398 greml covregDhs NA =0
399 greml covregDhs NA =0
400 greml covregDhs NA =0
401 greml covregDhs NA =0
402 greml covregDhs NA =0
403 greml covregDhs NA =0
404 greml covregDhs NA =0
405 greml covregDhs NA =0
406 greml covregDhs NA =0
407 greml covregDhs NA =0
408 greml covregDhs NA =0
409 greml covregDhs NA =0
410 greml covregDhs NA =0
411 greml covregDhs NA =0
412 greml covregDhs NA =0
413 greml covregDhs NA =0
414 greml covregDhs NA =0
415 greml covregDhs NA =0
416 greml covregDhs NA =0
417 greml covregDhs NA =0
418 greml covregDhs NA =0
419 greml covregDhs NA =0
420 greml covregDhs NA =0
421 greml covregDhs NA =0
422 greml covregDhs NA =0
423 greml covregDhs NA =0
424 greml covregDhs NA =0
425 greml covregDhs NA =0
426 greml covregDhs NA =0
427 greml covregDhs NA =0
428 greml covregDhs NA =0
429 greml covregDhs NA =0
430 greml covregDhs NA =0
431 greml covregDhs NA =0
432 greml covregDhs NA =0
433 greml covregDhs NA =0
434 greml covregDhs NA =0
435 greml covregDhs NA =0
436 greml covregDhs NA =0
437 greml covregDhs NA =0
438 greml covregDhs NA =0
439 greml covregDhs NA =0
440 greml covregDhs NA =0
441 greml covregDhs NA =0
442 greml covregDhs NA =0
443 greml covregDhs NA =0
444 greml covregDhs NA =0
445 greml covregDhs NA =0
446 greml covregDhs NA =0
447 greml covregDhs NA =0
448 greml covregDhs NA =0
449 greml covregDhs NA =0
450 greml covregDhs NA =0
451 greml covregDhs NA =0
452 greml covregDhs NA =0
453 greml covregDhs NA =0
454 greml covregDhs NA =0
455 greml covregDhs NA =0
456 greml covregDhs NA =0
457 greml covregDhs NA =0
458 greml covregDhs NA =0
459 greml covregDhs NA =0
460 greml covregDhs NA =0
461 greml covregDhs NA =0
462 greml covregDhs NA =0
463 greml covregDhs NA =0
464 greml covregDhs NA =0
465 greml covregDhs NA =0
466 greml covregDhs NA =0
467 greml covregDhs NA =0
468 greml covregDhs NA =0
469 greml covregDhs NA =0
470 greml covregDhs NA =0
471 greml covregDhs NA =0
472 greml covregDhs NA =0
473 greml covregDhs NA =0
474 greml covregDhs NA =0
475 greml covregDhs NA =0
476 greml covregDhs NA =0
477 greml covregDhs NA =0
478 greml covregDhs NA =0
479 greml covregDhs NA =0
480 greml covregDhs NA =0
481 greml covregDhs NA =0
482 greml covregDhs NA =0
483 greml covregDhs NA =0
484 greml covregDhs NA =0
485 greml covregDhs NA =0
486 greml covregDhs NA =0
487 greml covregDhs NA =0
488 greml covregDhs NA =0
489 greml covregDhs NA =0
490 greml covregDhs NA =0
491 greml covregDhs NA =0
492 greml covregDhs NA =0
493 greml covregDhs NA =0
494 greml covregDhs NA =0
495 greml covregDhs NA =0
496 greml covregDhs NA =0
497 greml covregDhs NA =0
498 greml covregDhs NA =0
499 greml covregDhs NA =0
500 greml covregDhs NA =0
1 coregreml covregDhs -0.0213 =0
2 coregreml covregDhs 0.0307 =0
3 coregreml covregDhs -0.1806 =0
4 coregreml covregDhs -0.0187 =0
5 coregreml covregDhs 0.0152 =0
6 coregreml covregDhs -0.0636 =0
7 coregreml covregDhs -0.1013 =0
8 coregreml covregDhs 0.0566 =0
9 coregreml covregDhs 0.0767 =0
10 coregreml covregDhs 0.0157 =0
11 coregreml covregDhs -0.0352 =0
12 coregreml covregDhs 0.1251 =0
13 coregreml covregDhs -0.0228 =0
14 coregreml covregDhs -0.0507 =0
15 coregreml covregDhs 0.008 =0
16 coregreml covregDhs -0.0603 =0
17 coregreml covregDhs 0.1855 =0
18 coregreml covregDhs -0.0924 =0
19 coregreml covregDhs 0.0421 =0
20 coregreml covregDhs -0.0528 =0
21 coregreml covregDhs 0.0469 =0
22 coregreml covregDhs 0.0079 =0
23 coregreml covregDhs 0.0094 =0
24 coregreml covregDhs 0.1414 =0
25 coregreml covregDhs 0.0195 =0
26 coregreml covregDhs -0.1564 =0
27 coregreml covregDhs -0.0642 =0
28 coregreml covregDhs 0.0825 =0
29 coregreml covregDhs -0.0176 =0
30 coregreml covregDhs -0.0241 =0
31 coregreml covregDhs -0.0575 =0
32 coregreml covregDhs -0.1095 =0
33 coregreml covregDhs 0.0719 =0
34 coregreml covregDhs -0.0913 =0
35 coregreml covregDhs -0.0577 =0
36 coregreml covregDhs -0.0067 =0
37 coregreml covregDhs -0.0946 =0
38 coregreml covregDhs -0.081 =0
39 coregreml covregDhs -0.0664 =0
40 coregreml covregDhs -0.063 =0
41 coregreml covregDhs 0.0844 =0
42 coregreml covregDhs 0.0117 =0
43 coregreml covregDhs 0.0036 =0
44 coregreml covregDhs 0.0897 =0
45 coregreml covregDhs -0.0623 =0
46 coregreml covregDhs 0.0165 =0
47 coregreml covregDhs 0.2481 =0
48 coregreml covregDhs -0.0494 =0
49 coregreml covregDhs -0.2009 =0
50 coregreml covregDhs 0.0104 =0
51 coregreml covregDhs -0.034 =0
52 coregreml covregDhs 0.0327 =0
53 coregreml covregDhs -0.0888 =0
54 coregreml covregDhs -0.0861 =0
55 coregreml covregDhs 0.0583 =0
56 coregreml covregDhs -0.1713 =0
57 coregreml covregDhs 0.0486 =0
58 coregreml covregDhs 0.1535 =0
59 coregreml covregDhs 0.0129 =0
60 coregreml covregDhs 0.0539 =0
61 coregreml covregDhs -0.159 =0
62 coregreml covregDhs 0.0769 =0
63 coregreml covregDhs -0.0565 =0
64 coregreml covregDhs -0.0171 =0
65 coregreml covregDhs -0.0197 =0
66 coregreml covregDhs -0.0185 =0
67 coregreml covregDhs -0.1432 =0
68 coregreml covregDhs 0.1055 =0
69 coregreml covregDhs 0.1598 =0
70 coregreml covregDhs -0.116 =0
71 coregreml covregDhs 0.0962 =0
72 coregreml covregDhs -0.0783 =0
73 coregreml covregDhs 0.0132 =0
74 coregreml covregDhs -0.0064 =0
75 coregreml covregDhs 0.0072 =0
76 coregreml covregDhs -0.0072 =0
77 coregreml covregDhs -0.073 =0
78 coregreml covregDhs -0.0171 =0
79 coregreml covregDhs -0.1125 =0
80 coregreml covregDhs 0.1728 =0
81 coregreml covregDhs 0.155 =0
82 coregreml covregDhs -0.0627 =0
83 coregreml covregDhs -0.0085 =0
84 coregreml covregDhs -0.048 =0
85 coregreml covregDhs -0.0356 =0
86 coregreml covregDhs 0.0641 =0
87 coregreml covregDhs -0.022 =0
88 coregreml covregDhs -0.1702 =0
89 coregreml covregDhs -0.0057 =0
90 coregreml covregDhs 0.1779 =0
91 coregreml covregDhs -0.0595 =0
92 coregreml covregDhs -0.1009 =0
93 coregreml covregDhs 0.1833 =0
94 coregreml covregDhs 0.0069 =0
95 coregreml covregDhs 0.1477 =0
96 coregreml covregDhs 0.0031 =0
97 coregreml covregDhs 0.0081 =0
98 coregreml covregDhs -0.1303 =0
99 coregreml covregDhs -0.0329 =0
100 coregreml covregDhs -0.0095 =0
101 coregreml covregDhs 0.1424 =0
102 coregreml covregDhs -0.0319 =0
103 coregreml covregDhs -0.0419 =0
104 coregreml covregDhs 0.2213 =0
105 coregreml covregDhs -0.0454 =0
106 coregreml covregDhs 0.0866 =0
107 coregreml covregDhs -0.3094 =0
108 coregreml covregDhs 0.1051 =0
109 coregreml covregDhs 0.1335 =0
110 coregreml covregDhs -0.1108 =0
111 coregreml covregDhs 0.0566 =0
112 coregreml covregDhs 0.0667 =0
113 coregreml covregDhs -0.0089 =0
114 coregreml covregDhs 0.0343 =0
115 coregreml covregDhs 0.006 =0
116 coregreml covregDhs 0.0476 =0
117 coregreml covregDhs 0.0447 =0
118 coregreml covregDhs -0.0606 =0
119 coregreml covregDhs 0.032 =0
120 coregreml covregDhs 0.1187 =0
121 coregreml covregDhs -0.0325 =0
122 coregreml covregDhs 0.2048 =0
123 coregreml covregDhs 0.0178 =0
124 coregreml covregDhs 0.0892 =0
125 coregreml covregDhs 0.0164 =0
126 coregreml covregDhs -0.0968 =0
127 coregreml covregDhs 0.1767 =0
128 coregreml covregDhs -0.1233 =0
129 coregreml covregDhs 0.0259 =0
130 coregreml covregDhs 0.1518 =0
131 coregreml covregDhs -0.0635 =0
132 coregreml covregDhs 0.0297 =0
133 coregreml covregDhs 0.0363 =0
134 coregreml covregDhs -0.0714 =0
135 coregreml covregDhs 0.2287 =0
136 coregreml covregDhs 0.0923 =0
137 coregreml covregDhs 0.1922 =0
138 coregreml covregDhs -0.031 =0
139 coregreml covregDhs -0.2255 =0
140 coregreml covregDhs 0.0253 =0
141 coregreml covregDhs -0.1739 =0
142 coregreml covregDhs 0.1559 =0
143 coregreml covregDhs 0.0125 =0
144 coregreml covregDhs 0.0079 =0
145 coregreml covregDhs 0.0029 =0
146 coregreml covregDhs -0.0779 =0
147 coregreml covregDhs -0.0255 =0
148 coregreml covregDhs -0.0065 =0
149 coregreml covregDhs -0.0489 =0
150 coregreml covregDhs 0.0549 =0
151 coregreml covregDhs -0.0978 =0
152 coregreml covregDhs -0.072 =0
153 coregreml covregDhs 0.1767 =0
154 coregreml covregDhs -0.0126 =0
155 coregreml covregDhs 0.08 =0
156 coregreml covregDhs -0.2032 =0
157 coregreml covregDhs -0.0489 =0
158 coregreml covregDhs -0.0761 =0
159 coregreml covregDhs -0.0653 =0
160 coregreml covregDhs 0.1438 =0
161 coregreml covregDhs -0.0113 =0
162 coregreml covregDhs 0.1073 =0
163 coregreml covregDhs 0.0222 =0
164 coregreml covregDhs 0.0679 =0
165 coregreml covregDhs -0.0941 =0
166 coregreml covregDhs 0.0913 =0
167 coregreml covregDhs -0.1027 =0
168 coregreml covregDhs -0.1631 =0
169 coregreml covregDhs -0.1961 =0
170 coregreml covregDhs 0.0073 =0
171 coregreml covregDhs 0.0411 =0
172 coregreml covregDhs -0.0956 =0
173 coregreml covregDhs -0.1046 =0
174 coregreml covregDhs 0.083 =0
175 coregreml covregDhs -0.0711 =0
176 coregreml covregDhs -0.0155 =0
177 coregreml covregDhs -0.1292 =0
178 coregreml covregDhs -0.124 =0
179 coregreml covregDhs -0.0962 =0
180 coregreml covregDhs 0.0334 =0
181 coregreml covregDhs 0.2392 =0
182 coregreml covregDhs 0.0526 =0
183 coregreml covregDhs -0.1288 =0
184 coregreml covregDhs -0.099 =0
185 coregreml covregDhs 0.0465 =0
186 coregreml covregDhs 0.0215 =0
187 coregreml covregDhs -0.1999 =0
188 coregreml covregDhs 0.0747 =0
189 coregreml covregDhs -0.0845 =0
190 coregreml covregDhs 0.1085 =0
191 coregreml covregDhs 0.1433 =0
192 coregreml covregDhs -0.1005 =0
193 coregreml covregDhs 0.0438 =0
194 coregreml covregDhs -0.0278 =0
195 coregreml covregDhs -0.1168 =0
196 coregreml covregDhs 0.0174 =0
197 coregreml covregDhs 0.1239 =0
198 coregreml covregDhs -0.1857 =0
199 coregreml covregDhs -0.002 =0
200 coregreml covregDhs 0.2365 =0
201 coregreml covregDhs 0.0236 =0
202 coregreml covregDhs 0.091 =0
203 coregreml covregDhs -0.0146 =0
204 coregreml covregDhs 0.0256 =0
205 coregreml covregDhs -0.0616 =0
206 coregreml covregDhs -0.0955 =0
207 coregreml covregDhs 0.0548 =0
208 coregreml covregDhs 0.0313 =0
209 coregreml covregDhs 0.2126 =0
210 coregreml covregDhs -0.0457 =0
211 coregreml covregDhs 0.0215 =0
212 coregreml covregDhs 0.0045 =0
213 coregreml covregDhs -0.0459 =0
214 coregreml covregDhs -0.003 =0
215 coregreml covregDhs -0.0556 =0
216 coregreml covregDhs 0.0446 =0
217 coregreml covregDhs 0.1329 =0
218 coregreml covregDhs 0.0214 =0
219 coregreml covregDhs -0.1792 =0
220 coregreml covregDhs 0.0878 =0
221 coregreml covregDhs 0.1021 =0
222 coregreml covregDhs -0.1009 =0
223 coregreml covregDhs -0.0729 =0
224 coregreml covregDhs 0.0074 =0
225 coregreml covregDhs -0.0376 =0
226 coregreml covregDhs -0.0535 =0
227 coregreml covregDhs -0.0208 =0
228 coregreml covregDhs 0.0107 =0
229 coregreml covregDhs 0.0418 =0
230 coregreml covregDhs -0.0472 =0
231 coregreml covregDhs -0.0231 =0
232 coregreml covregDhs -0.0091 =0
233 coregreml covregDhs 0.0552 =0
234 coregreml covregDhs -0.0292 =0
235 coregreml covregDhs 0.03 =0
236 coregreml covregDhs 0.1822 =0
237 coregreml covregDhs 0.1158 =0
238 coregreml covregDhs -0.168 =0
239 coregreml covregDhs -0.0287 =0
240 coregreml covregDhs -0.0271 =0
241 coregreml covregDhs 0.2491 =0
242 coregreml covregDhs -0.0735 =0
243 coregreml covregDhs -0.0404 =0
244 coregreml covregDhs 0.095 =0
245 coregreml covregDhs -0.0796 =0
246 coregreml covregDhs -0.1188 =0
247 coregreml covregDhs -0.0436 =0
248 coregreml covregDhs 0.1088 =0
249 coregreml covregDhs 0.002 =0
250 coregreml covregDhs -0.0516 =0
251 coregreml covregDhs 0.1167 =0
252 coregreml covregDhs 0.0448 =0
253 coregreml covregDhs -0.0244 =0
254 coregreml covregDhs 0.0903 =0
255 coregreml covregDhs 0.0029 =0
256 coregreml covregDhs -0.2095 =0
257 coregreml covregDhs -0.083 =0
258 coregreml covregDhs -0.0997 =0
259 coregreml covregDhs -0.1186 =0
260 coregreml covregDhs 0.1639 =0
261 coregreml covregDhs 0.0337 =0
262 coregreml covregDhs -0.0831 =0
263 coregreml covregDhs 0.1133 =0
264 coregreml covregDhs -0.1144 =0
265 coregreml covregDhs -0.0695 =0
266 coregreml covregDhs -0.0657 =0
267 coregreml covregDhs 0.0591 =0
268 coregreml covregDhs 0.0064 =0
269 coregreml covregDhs -0.0994 =0
270 coregreml covregDhs 0.1301 =0
271 coregreml covregDhs -0.0689 =0
272 coregreml covregDhs -0.0541 =0
273 coregreml covregDhs -0.1316 =0
274 coregreml covregDhs -0.0103 =0
275 coregreml covregDhs 0.0225 =0
276 coregreml covregDhs -0.0044 =0
277 coregreml covregDhs -0.1134 =0
278 coregreml covregDhs -0.0726 =0
279 coregreml covregDhs -0.0361 =0
280 coregreml covregDhs 0.0349 =0
281 coregreml covregDhs -0.0866 =0
282 coregreml covregDhs -0.1011 =0
283 coregreml covregDhs 0.0496 =0
284 coregreml covregDhs -0.0158 =0
285 coregreml covregDhs -0.0608 =0
286 coregreml covregDhs 0.1124 =0
287 coregreml covregDhs 0.186 =0
288 coregreml covregDhs 0.1228 =0
289 coregreml covregDhs 0.1537 =0
290 coregreml covregDhs -0.0369 =0
291 coregreml covregDhs -0.1059 =0
292 coregreml covregDhs 0.0033 =0
293 coregreml covregDhs 0.0421 =0
294 coregreml covregDhs -0.0425 =0
295 coregreml covregDhs 0.0063 =0
296 coregreml covregDhs -0.0286 =0
297 coregreml covregDhs -0.1453 =0
298 coregreml covregDhs -9e-04 =0
299 coregreml covregDhs 0.1284 =0
300 coregreml covregDhs -0.0248 =0
301 coregreml covregDhs -0.0371 =0
302 coregreml covregDhs -0.1981 =0
303 coregreml covregDhs -0.0938 =0
304 coregreml covregDhs 0.0222 =0
305 coregreml covregDhs -0.0643 =0
306 coregreml covregDhs -0.0493 =0
307 coregreml covregDhs 0.0142 =0
308 coregreml covregDhs 0.0947 =0
309 coregreml covregDhs 0.1029 =0
310 coregreml covregDhs 0.0341 =0
311 coregreml covregDhs 0.0114 =0
312 coregreml covregDhs 0.0928 =0
313 coregreml covregDhs 0.0849 =0
314 coregreml covregDhs -0.1125 =0
315 coregreml covregDhs 0.1078 =0
316 coregreml covregDhs 0.0751 =0
317 coregreml covregDhs 0.0447 =0
318 coregreml covregDhs 0.0479 =0
319 coregreml covregDhs 0.0975 =0
320 coregreml covregDhs 0.1292 =0
321 coregreml covregDhs -0.0948 =0
322 coregreml covregDhs 0.0157 =0
323 coregreml covregDhs -0.0254 =0
324 coregreml covregDhs 0.0149 =0
325 coregreml covregDhs 0.1141 =0
326 coregreml covregDhs -0.0997 =0
327 coregreml covregDhs -0.1635 =0
328 coregreml covregDhs 0.0752 =0
329 coregreml covregDhs -0.0108 =0
330 coregreml covregDhs -0.0544 =0
331 coregreml covregDhs -0.0144 =0
332 coregreml covregDhs 0.0081 =0
333 coregreml covregDhs -0.1466 =0
334 coregreml covregDhs -0.1037 =0
335 coregreml covregDhs 0.0481 =0
336 coregreml covregDhs 0.0156 =0
337 coregreml covregDhs -0.0163 =0
338 coregreml covregDhs -0.0876 =0
339 coregreml covregDhs -0.0162 =0
340 coregreml covregDhs -0.0195 =0
341 coregreml covregDhs 0.0833 =0
342 coregreml covregDhs -0.0253 =0
343 coregreml covregDhs -0.0303 =0
344 coregreml covregDhs -0.0772 =0
345 coregreml covregDhs 0.0225 =0
346 coregreml covregDhs -0.0458 =0
347 coregreml covregDhs 0.1451 =0
348 coregreml covregDhs 0.0819 =0
349 coregreml covregDhs -0.141 =0
350 coregreml covregDhs -0.0322 =0
351 coregreml covregDhs -0.1551 =0
352 coregreml covregDhs 0.0018 =0
353 coregreml covregDhs 0.034 =0
354 coregreml covregDhs -0.0114 =0
355 coregreml covregDhs -0.0402 =0
356 coregreml covregDhs -0.1047 =0
357 coregreml covregDhs 0.0783 =0
358 coregreml covregDhs 0.0128 =0
359 coregreml covregDhs -0.0939 =0
360 coregreml covregDhs 0.2002 =0
361 coregreml covregDhs -0.0046 =0
362 coregreml covregDhs 0.0689 =0
363 coregreml covregDhs 0.1409 =0
364 coregreml covregDhs 0.1169 =0
365 coregreml covregDhs 0.1557 =0
366 coregreml covregDhs 0.0706 =0
367 coregreml covregDhs -0.1162 =0
368 coregreml covregDhs -0.0682 =0
369 coregreml covregDhs 0.0704 =0
370 coregreml covregDhs -0.0976 =0
371 coregreml covregDhs -0.0324 =0
372 coregreml covregDhs 0.0416 =0
373 coregreml covregDhs -0.035 =0
374 coregreml covregDhs -0.0777 =0
375 coregreml covregDhs -0.0608 =0
376 coregreml covregDhs -0.0993 =0
377 coregreml covregDhs 0.1707 =0
378 coregreml covregDhs 0.0921 =0
379 coregreml covregDhs 0.0212 =0
380 coregreml covregDhs 0.0686 =0
381 coregreml covregDhs -0.0884 =0
382 coregreml covregDhs 0.1237 =0
383 coregreml covregDhs 6e-04 =0
384 coregreml covregDhs -0.0567 =0
385 coregreml covregDhs 0.0702 =0
386 coregreml covregDhs -0.0366 =0
387 coregreml covregDhs -0.0517 =0
388 coregreml covregDhs -0.0889 =0
389 coregreml covregDhs 0.1378 =0
390 coregreml covregDhs -0.0439 =0
391 coregreml covregDhs 0.1292 =0
392 coregreml covregDhs 0.2259 =0
393 coregreml covregDhs 0.1082 =0
394 coregreml covregDhs 0.025 =0
395 coregreml covregDhs 0.1427 =0
396 coregreml covregDhs -0.1117 =0
397 coregreml covregDhs 0.0953 =0
398 coregreml covregDhs 0.1337 =0
399 coregreml covregDhs 0.0707 =0
400 coregreml covregDhs -0.1288 =0
401 coregreml covregDhs 0.0917 =0
402 coregreml covregDhs -0.0498 =0
403 coregreml covregDhs -0.0403 =0
404 coregreml covregDhs -0.0392 =0
405 coregreml covregDhs 0.0025 =0
406 coregreml covregDhs 0.0244 =0
407 coregreml covregDhs -0.003 =0
408 coregreml covregDhs 0.0384 =0
409 coregreml covregDhs 0.1348 =0
410 coregreml covregDhs -0.0657 =0
411 coregreml covregDhs 0.1349 =0
412 coregreml covregDhs 0.0836 =0
413 coregreml covregDhs -0.0381 =0
414 coregreml covregDhs 0.039 =0
415 coregreml covregDhs -0.0145 =0
416 coregreml covregDhs 0.0391 =0
417 coregreml covregDhs 0.3277 =0
418 coregreml covregDhs -0.0806 =0
419 coregreml covregDhs -0.0748 =0
420 coregreml covregDhs -0.028 =0
421 coregreml covregDhs -0.037 =0
422 coregreml covregDhs 0.2102 =0
423 coregreml covregDhs 0.1101 =0
424 coregreml covregDhs 0.0499 =0
425 coregreml covregDhs 0.0325 =0
426 coregreml covregDhs 0.0409 =0
427 coregreml covregDhs -0.1118 =0
428 coregreml covregDhs -0.1021 =0
429 coregreml covregDhs -0.0503 =0
430 coregreml covregDhs -0.1317 =0
431 coregreml covregDhs 0.0911 =0
432 coregreml covregDhs -0.0322 =0
433 coregreml covregDhs -0.0189 =0
434 coregreml covregDhs 0.0888 =0
435 coregreml covregDhs -0.1398 =0
436 coregreml covregDhs 0.1389 =0
437 coregreml covregDhs -0.0898 =0
438 coregreml covregDhs -0.2688 =0
439 coregreml covregDhs 0.02 =0
440 coregreml covregDhs 0.0334 =0
441 coregreml covregDhs -0.018 =0
442 coregreml covregDhs -0.1258 =0
443 coregreml covregDhs 0.1234 =0
444 coregreml covregDhs 0.1108 =0
445 coregreml covregDhs 0.0167 =0
446 coregreml covregDhs 0.038 =0
447 coregreml covregDhs 0.0017 =0
448 coregreml covregDhs 0.0992 =0
449 coregreml covregDhs -0.0122 =0
450 coregreml covregDhs -0.0217 =0
451 coregreml covregDhs 0.136 =0
452 coregreml covregDhs 0.1068 =0
453 coregreml covregDhs 0.0194 =0
454 coregreml covregDhs -0.0136 =0
455 coregreml covregDhs 0.0675 =0
456 coregreml covregDhs -0.017 =0
457 coregreml covregDhs -0.0014 =0
458 coregreml covregDhs 0.1588 =0
459 coregreml covregDhs 0.0654 =0
460 coregreml covregDhs -0.0948 =0
461 coregreml covregDhs -0.0116 =0
462 coregreml covregDhs -0.0852 =0
463 coregreml covregDhs -0.0511 =0
464 coregreml covregDhs -0.0187 =0
465 coregreml covregDhs 0.2979 =0
466 coregreml covregDhs -0.0338 =0
467 coregreml covregDhs 0.0814 =0
468 coregreml covregDhs -0.235 =0
469 coregreml covregDhs 0.0191 =0
470 coregreml covregDhs -0.0437 =0
471 coregreml covregDhs 0.0657 =0
472 coregreml covregDhs 0.0818 =0
473 coregreml covregDhs 0.0504 =0
474 coregreml covregDhs -0.013 =0
475 coregreml covregDhs -0.0885 =0
476 coregreml covregDhs 0.0682 =0
477 coregreml covregDhs -0.1163 =0
478 coregreml covregDhs 0.068 =0
479 coregreml covregDhs -0.0629 =0
480 coregreml covregDhs -0.041 =0
481 coregreml covregDhs -0.0132 =0
482 coregreml covregDhs 0.0149 =0
483 coregreml covregDhs 0.0517 =0
484 coregreml covregDhs -0.0022 =0
485 coregreml covregDhs -0.1665 =0
486 coregreml covregDhs 0.1521 =0
487 coregreml covregDhs 0.1228 =0
488 coregreml covregDhs -0.0979 =0
489 coregreml covregDhs 0.0597 =0
490 coregreml covregDhs -0.0445 =0
491 coregreml covregDhs 0.0201 =0
492 coregreml covregDhs -0.0019 =0
493 coregreml covregDhs 0.058 =0
494 coregreml covregDhs -0.0062 =0
495 coregreml covregDhs 0.1313 =0
496 coregreml covregDhs -0.0238 =0
497 coregreml covregDhs 0.0419 =0
498 coregreml covregDhs -0.1326 =0
499 coregreml covregDhs 0.123 =0
500 coregreml covregDhs -0.0422 =0
1 greml covregOth NA =0
2 greml covregOth NA =0
3 greml covregOth NA =0
4 greml covregOth NA =0
5 greml covregOth NA =0
6 greml covregOth NA =0
7 greml covregOth NA =0
8 greml covregOth NA =0
9 greml covregOth NA =0
10 greml covregOth NA =0
11 greml covregOth NA =0
12 greml covregOth NA =0
13 greml covregOth NA =0
14 greml covregOth NA =0
15 greml covregOth NA =0
16 greml covregOth NA =0
17 greml covregOth NA =0
18 greml covregOth NA =0
19 greml covregOth NA =0
20 greml covregOth NA =0
21 greml covregOth NA =0
22 greml covregOth NA =0
23 greml covregOth NA =0
24 greml covregOth NA =0
25 greml covregOth NA =0
26 greml covregOth NA =0
27 greml covregOth NA =0
28 greml covregOth NA =0
29 greml covregOth NA =0
30 greml covregOth NA =0
31 greml covregOth NA =0
32 greml covregOth NA =0
33 greml covregOth NA =0
34 greml covregOth NA =0
35 greml covregOth NA =0
36 greml covregOth NA =0
37 greml covregOth NA =0
38 greml covregOth NA =0
39 greml covregOth NA =0
40 greml covregOth NA =0
41 greml covregOth NA =0
42 greml covregOth NA =0
43 greml covregOth NA =0
44 greml covregOth NA =0
45 greml covregOth NA =0
46 greml covregOth NA =0
47 greml covregOth NA =0
48 greml covregOth NA =0
49 greml covregOth NA =0
50 greml covregOth NA =0
51 greml covregOth NA =0
52 greml covregOth NA =0
53 greml covregOth NA =0
54 greml covregOth NA =0
55 greml covregOth NA =0
56 greml covregOth NA =0
57 greml covregOth NA =0
58 greml covregOth NA =0
59 greml covregOth NA =0
60 greml covregOth NA =0
61 greml covregOth NA =0
62 greml covregOth NA =0
63 greml covregOth NA =0
64 greml covregOth NA =0
65 greml covregOth NA =0
66 greml covregOth NA =0
67 greml covregOth NA =0
68 greml covregOth NA =0
69 greml covregOth NA =0
70 greml covregOth NA =0
71 greml covregOth NA =0
72 greml covregOth NA =0
73 greml covregOth NA =0
74 greml covregOth NA =0
75 greml covregOth NA =0
76 greml covregOth NA =0
77 greml covregOth NA =0
78 greml covregOth NA =0
79 greml covregOth NA =0
80 greml covregOth NA =0
81 greml covregOth NA =0
82 greml covregOth NA =0
83 greml covregOth NA =0
84 greml covregOth NA =0
85 greml covregOth NA =0
86 greml covregOth NA =0
87 greml covregOth NA =0
88 greml covregOth NA =0
89 greml covregOth NA =0
90 greml covregOth NA =0
91 greml covregOth NA =0
92 greml covregOth NA =0
93 greml covregOth NA =0
94 greml covregOth NA =0
95 greml covregOth NA =0
96 greml covregOth NA =0
97 greml covregOth NA =0
98 greml covregOth NA =0
99 greml covregOth NA =0
100 greml covregOth NA =0
101 greml covregOth NA =0
102 greml covregOth NA =0
103 greml covregOth NA =0
104 greml covregOth NA =0
105 greml covregOth NA =0
106 greml covregOth NA =0
107 greml covregOth NA =0
108 greml covregOth NA =0
109 greml covregOth NA =0
110 greml covregOth NA =0
111 greml covregOth NA =0
112 greml covregOth NA =0
113 greml covregOth NA =0
114 greml covregOth NA =0
115 greml covregOth NA =0
116 greml covregOth NA =0
117 greml covregOth NA =0
118 greml covregOth NA =0
119 greml covregOth NA =0
120 greml covregOth NA =0
121 greml covregOth NA =0
122 greml covregOth NA =0
123 greml covregOth NA =0
124 greml covregOth NA =0
125 greml covregOth NA =0
126 greml covregOth NA =0
127 greml covregOth NA =0
128 greml covregOth NA =0
129 greml covregOth NA =0
130 greml covregOth NA =0
131 greml covregOth NA =0
132 greml covregOth NA =0
133 greml covregOth NA =0
134 greml covregOth NA =0
135 greml covregOth NA =0
136 greml covregOth NA =0
137 greml covregOth NA =0
138 greml covregOth NA =0
139 greml covregOth NA =0
140 greml covregOth NA =0
141 greml covregOth NA =0
142 greml covregOth NA =0
143 greml covregOth NA =0
144 greml covregOth NA =0
145 greml covregOth NA =0
146 greml covregOth NA =0
147 greml covregOth NA =0
148 greml covregOth NA =0
149 greml covregOth NA =0
150 greml covregOth NA =0
151 greml covregOth NA =0
152 greml covregOth NA =0
153 greml covregOth NA =0
154 greml covregOth NA =0
155 greml covregOth NA =0
156 greml covregOth NA =0
157 greml covregOth NA =0
158 greml covregOth NA =0
159 greml covregOth NA =0
160 greml covregOth NA =0
161 greml covregOth NA =0
162 greml covregOth NA =0
163 greml covregOth NA =0
164 greml covregOth NA =0
165 greml covregOth NA =0
166 greml covregOth NA =0
167 greml covregOth NA =0
168 greml covregOth NA =0
169 greml covregOth NA =0
170 greml covregOth NA =0
171 greml covregOth NA =0
172 greml covregOth NA =0
173 greml covregOth NA =0
174 greml covregOth NA =0
175 greml covregOth NA =0
176 greml covregOth NA =0
177 greml covregOth NA =0
178 greml covregOth NA =0
179 greml covregOth NA =0
180 greml covregOth NA =0
181 greml covregOth NA =0
182 greml covregOth NA =0
183 greml covregOth NA =0
184 greml covregOth NA =0
185 greml covregOth NA =0
186 greml covregOth NA =0
187 greml covregOth NA =0
188 greml covregOth NA =0
189 greml covregOth NA =0
190 greml covregOth NA =0
191 greml covregOth NA =0
192 greml covregOth NA =0
193 greml covregOth NA =0
194 greml covregOth NA =0
195 greml covregOth NA =0
196 greml covregOth NA =0
197 greml covregOth NA =0
198 greml covregOth NA =0
199 greml covregOth NA =0
200 greml covregOth NA =0
201 greml covregOth NA =0
202 greml covregOth NA =0
203 greml covregOth NA =0
204 greml covregOth NA =0
205 greml covregOth NA =0
206 greml covregOth NA =0
207 greml covregOth NA =0
208 greml covregOth NA =0
209 greml covregOth NA =0
210 greml covregOth NA =0
211 greml covregOth NA =0
212 greml covregOth NA =0
213 greml covregOth NA =0
214 greml covregOth NA =0
215 greml covregOth NA =0
216 greml covregOth NA =0
217 greml covregOth NA =0
218 greml covregOth NA =0
219 greml covregOth NA =0
220 greml covregOth NA =0
221 greml covregOth NA =0
222 greml covregOth NA =0
223 greml covregOth NA =0
224 greml covregOth NA =0
225 greml covregOth NA =0
226 greml covregOth NA =0
227 greml covregOth NA =0
228 greml covregOth NA =0
229 greml covregOth NA =0
230 greml covregOth NA =0
231 greml covregOth NA =0
232 greml covregOth NA =0
233 greml covregOth NA =0
234 greml covregOth NA =0
235 greml covregOth NA =0
236 greml covregOth NA =0
237 greml covregOth NA =0
238 greml covregOth NA =0
239 greml covregOth NA =0
240 greml covregOth NA =0
241 greml covregOth NA =0
242 greml covregOth NA =0
243 greml covregOth NA =0
244 greml covregOth NA =0
245 greml covregOth NA =0
246 greml covregOth NA =0
247 greml covregOth NA =0
248 greml covregOth NA =0
249 greml covregOth NA =0
250 greml covregOth NA =0
251 greml covregOth NA =0
252 greml covregOth NA =0
253 greml covregOth NA =0
254 greml covregOth NA =0
255 greml covregOth NA =0
256 greml covregOth NA =0
257 greml covregOth NA =0
258 greml covregOth NA =0
259 greml covregOth NA =0
260 greml covregOth NA =0
261 greml covregOth NA =0
262 greml covregOth NA =0
263 greml covregOth NA =0
264 greml covregOth NA =0
265 greml covregOth NA =0
266 greml covregOth NA =0
267 greml covregOth NA =0
268 greml covregOth NA =0
269 greml covregOth NA =0
270 greml covregOth NA =0
271 greml covregOth NA =0
272 greml covregOth NA =0
273 greml covregOth NA =0
274 greml covregOth NA =0
275 greml covregOth NA =0
276 greml covregOth NA =0
277 greml covregOth NA =0
278 greml covregOth NA =0
279 greml covregOth NA =0
280 greml covregOth NA =0
281 greml covregOth NA =0
282 greml covregOth NA =0
283 greml covregOth NA =0
284 greml covregOth NA =0
285 greml covregOth NA =0
286 greml covregOth NA =0
287 greml covregOth NA =0
288 greml covregOth NA =0
289 greml covregOth NA =0
290 greml covregOth NA =0
291 greml covregOth NA =0
292 greml covregOth NA =0
293 greml covregOth NA =0
294 greml covregOth NA =0
295 greml covregOth NA =0
296 greml covregOth NA =0
297 greml covregOth NA =0
298 greml covregOth NA =0
299 greml covregOth NA =0
300 greml covregOth NA =0
301 greml covregOth NA =0
302 greml covregOth NA =0
303 greml covregOth NA =0
304 greml covregOth NA =0
305 greml covregOth NA =0
306 greml covregOth NA =0
307 greml covregOth NA =0
308 greml covregOth NA =0
309 greml covregOth NA =0
310 greml covregOth NA =0
311 greml covregOth NA =0
312 greml covregOth NA =0
313 greml covregOth NA =0
314 greml covregOth NA =0
315 greml covregOth NA =0
316 greml covregOth NA =0
317 greml covregOth NA =0
318 greml covregOth NA =0
319 greml covregOth NA =0
320 greml covregOth NA =0
321 greml covregOth NA =0
322 greml covregOth NA =0
323 greml covregOth NA =0
324 greml covregOth NA =0
325 greml covregOth NA =0
326 greml covregOth NA =0
327 greml covregOth NA =0
328 greml covregOth NA =0
329 greml covregOth NA =0
330 greml covregOth NA =0
331 greml covregOth NA =0
332 greml covregOth NA =0
333 greml covregOth NA =0
334 greml covregOth NA =0
335 greml covregOth NA =0
336 greml covregOth NA =0
337 greml covregOth NA =0
338 greml covregOth NA =0
339 greml covregOth NA =0
340 greml covregOth NA =0
341 greml covregOth NA =0
342 greml covregOth NA =0
343 greml covregOth NA =0
344 greml covregOth NA =0
345 greml covregOth NA =0
346 greml covregOth NA =0
347 greml covregOth NA =0
348 greml covregOth NA =0
349 greml covregOth NA =0
350 greml covregOth NA =0
351 greml covregOth NA =0
352 greml covregOth NA =0
353 greml covregOth NA =0
354 greml covregOth NA =0
355 greml covregOth NA =0
356 greml covregOth NA =0
357 greml covregOth NA =0
358 greml covregOth NA =0
359 greml covregOth NA =0
360 greml covregOth NA =0
361 greml covregOth NA =0
362 greml covregOth NA =0
363 greml covregOth NA =0
364 greml covregOth NA =0
365 greml covregOth NA =0
366 greml covregOth NA =0
367 greml covregOth NA =0
368 greml covregOth NA =0
369 greml covregOth NA =0
370 greml covregOth NA =0
371 greml covregOth NA =0
372 greml covregOth NA =0
373 greml covregOth NA =0
374 greml covregOth NA =0
375 greml covregOth NA =0
376 greml covregOth NA =0
377 greml covregOth NA =0
378 greml covregOth NA =0
379 greml covregOth NA =0
380 greml covregOth NA =0
381 greml covregOth NA =0
382 greml covregOth NA =0
383 greml covregOth NA =0
384 greml covregOth NA =0
385 greml covregOth NA =0
386 greml covregOth NA =0
387 greml covregOth NA =0
388 greml covregOth NA =0
389 greml covregOth NA =0
390 greml covregOth NA =0
391 greml covregOth NA =0
392 greml covregOth NA =0
393 greml covregOth NA =0
394 greml covregOth NA =0
395 greml covregOth NA =0
396 greml covregOth NA =0
397 greml covregOth NA =0
398 greml covregOth NA =0
399 greml covregOth NA =0
400 greml covregOth NA =0
401 greml covregOth NA =0
402 greml covregOth NA =0
403 greml covregOth NA =0
404 greml covregOth NA =0
405 greml covregOth NA =0
406 greml covregOth NA =0
407 greml covregOth NA =0
408 greml covregOth NA =0
409 greml covregOth NA =0
410 greml covregOth NA =0
411 greml covregOth NA =0
412 greml covregOth NA =0
413 greml covregOth NA =0
414 greml covregOth NA =0
415 greml covregOth NA =0
416 greml covregOth NA =0
417 greml covregOth NA =0
418 greml covregOth NA =0
419 greml covregOth NA =0
420 greml covregOth NA =0
421 greml covregOth NA =0
422 greml covregOth NA =0
423 greml covregOth NA =0
424 greml covregOth NA =0
425 greml covregOth NA =0
426 greml covregOth NA =0
427 greml covregOth NA =0
428 greml covregOth NA =0
429 greml covregOth NA =0
430 greml covregOth NA =0
431 greml covregOth NA =0
432 greml covregOth NA =0
433 greml covregOth NA =0
434 greml covregOth NA =0
435 greml covregOth NA =0
436 greml covregOth NA =0
437 greml covregOth NA =0
438 greml covregOth NA =0
439 greml covregOth NA =0
440 greml covregOth NA =0
441 greml covregOth NA =0
442 greml covregOth NA =0
443 greml covregOth NA =0
444 greml covregOth NA =0
445 greml covregOth NA =0
446 greml covregOth NA =0
447 greml covregOth NA =0
448 greml covregOth NA =0
449 greml covregOth NA =0
450 greml covregOth NA =0
451 greml covregOth NA =0
452 greml covregOth NA =0
453 greml covregOth NA =0
454 greml covregOth NA =0
455 greml covregOth NA =0
456 greml covregOth NA =0
457 greml covregOth NA =0
458 greml covregOth NA =0
459 greml covregOth NA =0
460 greml covregOth NA =0
461 greml covregOth NA =0
462 greml covregOth NA =0
463 greml covregOth NA =0
464 greml covregOth NA =0
465 greml covregOth NA =0
466 greml covregOth NA =0
467 greml covregOth NA =0
468 greml covregOth NA =0
469 greml covregOth NA =0
470 greml covregOth NA =0
471 greml covregOth NA =0
472 greml covregOth NA =0
473 greml covregOth NA =0
474 greml covregOth NA =0
475 greml covregOth NA =0
476 greml covregOth NA =0
477 greml covregOth NA =0
478 greml covregOth NA =0
479 greml covregOth NA =0
480 greml covregOth NA =0
481 greml covregOth NA =0
482 greml covregOth NA =0
483 greml covregOth NA =0
484 greml covregOth NA =0
485 greml covregOth NA =0
486 greml covregOth NA =0
487 greml covregOth NA =0
488 greml covregOth NA =0
489 greml covregOth NA =0
490 greml covregOth NA =0
491 greml covregOth NA =0
492 greml covregOth NA =0
493 greml covregOth NA =0
494 greml covregOth NA =0
495 greml covregOth NA =0
496 greml covregOth NA =0
497 greml covregOth NA =0
498 greml covregOth NA =0
499 greml covregOth NA =0
500 greml covregOth NA =0
1 coregreml covregOth -0.0811 =0
2 coregreml covregOth -0.0293 =0
3 coregreml covregOth 0.1839 =0
4 coregreml covregOth -0.0466 =0
5 coregreml covregOth -0.0044 =0
6 coregreml covregOth 0.0227 =0
7 coregreml covregOth 0.0737 =0
8 coregreml covregOth 0.0037 =0
9 coregreml covregOth -0.0728 =0
10 coregreml covregOth -0.067 =0
11 coregreml covregOth 0.0683 =0
12 coregreml covregOth -0.1573 =0
13 coregreml covregOth 0.0101 =0
14 coregreml covregOth 0.0445 =0
15 coregreml covregOth -0.0281 =0
16 coregreml covregOth 0.0958 =0
17 coregreml covregOth -0.1101 =0
18 coregreml covregOth 0.1111 =0
19 coregreml covregOth 0.0147 =0
20 coregreml covregOth 0.0312 =0
21 coregreml covregOth -0.0549 =0
22 coregreml covregOth 0.0392 =0
23 coregreml covregOth 0.0459 =0
24 coregreml covregOth -0.1536 =0
25 coregreml covregOth -0.1327 =0
26 coregreml covregOth 0.0491 =0
27 coregreml covregOth -0.0049 =0
28 coregreml covregOth -0.0763 =0
29 coregreml covregOth -0.081 =0
30 coregreml covregOth 0.097 =0
31 coregreml covregOth -0.0104 =0
32 coregreml covregOth 0.1518 =0
33 coregreml covregOth -0.0645 =0
34 coregreml covregOth 0.0405 =0
35 coregreml covregOth 0.0823 =0
36 coregreml covregOth 0.1022 =0
37 coregreml covregOth 0.0432 =0
38 coregreml covregOth 0.1074 =0
39 coregreml covregOth 0.0709 =0
40 coregreml covregOth 0.1008 =0
41 coregreml covregOth -0.1244 =0
42 coregreml covregOth -0.042 =0
43 coregreml covregOth -0.1431 =0
44 coregreml covregOth -0.0504 =0
45 coregreml covregOth 0.1143 =0
46 coregreml covregOth 0.0718 =0
47 coregreml covregOth -0.1323 =0
48 coregreml covregOth 0.0852 =0
49 coregreml covregOth 0.1936 =0
50 coregreml covregOth -0.0506 =0
51 coregreml covregOth 0.0705 =0
52 coregreml covregOth -0.0432 =0
53 coregreml covregOth 0.0938 =0
54 coregreml covregOth 0.0808 =0
55 coregreml covregOth -0.1339 =0
56 coregreml covregOth 0.0284 =0
57 coregreml covregOth -0.0024 =0
58 coregreml covregOth -0.1375 =0
59 coregreml covregOth -0.0907 =0
60 coregreml covregOth -0.0849 =0
61 coregreml covregOth 0.1872 =0
62 coregreml covregOth -0.0689 =0
63 coregreml covregOth 0.1478 =0
64 coregreml covregOth 0.0702 =0
65 coregreml covregOth 0.0146 =0
66 coregreml covregOth 0.0388 =0
67 coregreml covregOth 0.0441 =0
68 coregreml covregOth -0.0481 =0
69 coregreml covregOth -0.0845 =0
70 coregreml covregOth 0.1816 =0
71 coregreml covregOth -0.0243 =0
72 coregreml covregOth 0.1026 =0
73 coregreml covregOth -0.045 =0
74 coregreml covregOth -0.0251 =0
75 coregreml covregOth 0.0903 =0
76 coregreml covregOth -0.0521 =0
77 coregreml covregOth -0.0246 =0
78 coregreml covregOth 0.0575 =0
79 coregreml covregOth 0.1978 =0
80 coregreml covregOth -0.1542 =0
81 coregreml covregOth -0.209 =0
82 coregreml covregOth -0.0014 =0
83 coregreml covregOth 0.0219 =0
84 coregreml covregOth 0.1279 =0
85 coregreml covregOth 0.1197 =0
86 coregreml covregOth -0.0541 =0
87 coregreml covregOth 0.1052 =0
88 coregreml covregOth 0.0742 =0
89 coregreml covregOth 0.0435 =0
90 coregreml covregOth -0.1566 =0
91 coregreml covregOth 0.0223 =0
92 coregreml covregOth 0.1161 =0
93 coregreml covregOth -0.2466 =0
94 coregreml covregOth 0.0199 =0
95 coregreml covregOth -0.0601 =0
96 coregreml covregOth -0.0114 =0
97 coregreml covregOth -0.0097 =0
98 coregreml covregOth 0.1614 =0
99 coregreml covregOth 0.0351 =0
100 coregreml covregOth 0.0348 =0
101 coregreml covregOth -0.1408 =0
102 coregreml covregOth -0.1062 =0
103 coregreml covregOth 0.0173 =0
104 coregreml covregOth -0.2324 =0
105 coregreml covregOth 0.008 =0
106 coregreml covregOth 0.0407 =0
107 coregreml covregOth 0.2637 =0
108 coregreml covregOth -0.0851 =0
109 coregreml covregOth -0.161 =0
110 coregreml covregOth 0.1432 =0
111 coregreml covregOth -0.0308 =0
112 coregreml covregOth -0.0841 =0
113 coregreml covregOth 0.0372 =0
114 coregreml covregOth -0.0389 =0
115 coregreml covregOth 0.0335 =0
116 coregreml covregOth -0.03 =0
117 coregreml covregOth 0.0016 =0
118 coregreml covregOth 0.0658 =0
119 coregreml covregOth -0.0397 =0
120 coregreml covregOth -0.147 =0
121 coregreml covregOth 0.0926 =0
122 coregreml covregOth -0.1668 =0
123 coregreml covregOth -0.0622 =0
124 coregreml covregOth -0.0241 =0
125 coregreml covregOth 0.0165 =0
126 coregreml covregOth 0.0181 =0
127 coregreml covregOth -0.1916 =0
128 coregreml covregOth 0.2107 =0
129 coregreml covregOth -0.0416 =0
130 coregreml covregOth -0.1177 =0
131 coregreml covregOth -0.0264 =0
132 coregreml covregOth -0.0572 =0
133 coregreml covregOth 0.0319 =0
134 coregreml covregOth 0.0541 =0
135 coregreml covregOth -0.282 =0
136 coregreml covregOth 0.0141 =0
137 coregreml covregOth -0.1705 =0
138 coregreml covregOth 0.0024 =0
139 coregreml covregOth 0.169 =0
140 coregreml covregOth -0.0244 =0
141 coregreml covregOth 0.1048 =0
142 coregreml covregOth -0.1587 =0
143 coregreml covregOth -0.0682 =0
144 coregreml covregOth 0.1032 =0
145 coregreml covregOth 0.0079 =0
146 coregreml covregOth 0.1575 =0
147 coregreml covregOth 0.0099 =0
148 coregreml covregOth 0.0111 =0
149 coregreml covregOth 0.0708 =0
150 coregreml covregOth -0.0108 =0
151 coregreml covregOth 0.0979 =0
152 coregreml covregOth 0.0153 =0
153 coregreml covregOth -0.1093 =0
154 coregreml covregOth 0.0318 =0
155 coregreml covregOth -0.0823 =0
156 coregreml covregOth 0.1414 =0
157 coregreml covregOth 0.0155 =0
158 coregreml covregOth 0.0087 =0
159 coregreml covregOth 0.1423 =0
160 coregreml covregOth -0.025 =0
161 coregreml covregOth -0.0417 =0
162 coregreml covregOth -0.1879 =0
163 coregreml covregOth -0.0432 =0
164 coregreml covregOth -0.1059 =0
165 coregreml covregOth 0.0872 =0
166 coregreml covregOth -0.1211 =0
167 coregreml covregOth 0.0997 =0
168 coregreml covregOth 0.1818 =0
169 coregreml covregOth 0.0492 =0
170 coregreml covregOth -0.0453 =0
171 coregreml covregOth -0.0402 =0
172 coregreml covregOth 0.0765 =0
173 coregreml covregOth 0.099 =0
174 coregreml covregOth -0.0803 =0
175 coregreml covregOth -0.0125 =0
176 coregreml covregOth 0.1119 =0
177 coregreml covregOth 0.1579 =0
178 coregreml covregOth -0.0477 =0
179 coregreml covregOth -0.0247 =0
180 coregreml covregOth -0.0326 =0
181 coregreml covregOth -0.2324 =0
182 coregreml covregOth -0.114 =0
183 coregreml covregOth 0.1286 =0
184 coregreml covregOth 0.0545 =0
185 coregreml covregOth 8e-04 =0
186 coregreml covregOth 0.065 =0
187 coregreml covregOth 0.1593 =0
188 coregreml covregOth -0.0966 =0
189 coregreml covregOth 0.0766 =0
190 coregreml covregOth -0.0958 =0
191 coregreml covregOth -0.1651 =0
192 coregreml covregOth 0.0517 =0
193 coregreml covregOth -0.0014 =0
194 coregreml covregOth 0.0418 =0
195 coregreml covregOth 0.1364 =0
196 coregreml covregOth 0.0509 =0
197 coregreml covregOth -0.1388 =0
198 coregreml covregOth 0.1605 =0
199 coregreml covregOth 0.0186 =0
200 coregreml covregOth -0.1817 =0
201 coregreml covregOth 0.0091 =0
202 coregreml covregOth -0.0507 =0
203 coregreml covregOth -0.0696 =0
204 coregreml covregOth -0.0196 =0
205 coregreml covregOth 0.0777 =0
206 coregreml covregOth 0.0404 =0
207 coregreml covregOth -0.0732 =0
208 coregreml covregOth -0.0336 =0
209 coregreml covregOth -0.2301 =0
210 coregreml covregOth 0.0806 =0
211 coregreml covregOth -0.01 =0
212 coregreml covregOth -0.0442 =0
213 coregreml covregOth -0.0279 =0
214 coregreml covregOth 0.011 =0
215 coregreml covregOth 0.0986 =0
216 coregreml covregOth 0.0263 =0
217 coregreml covregOth -0.059 =0
218 coregreml covregOth -0.0631 =0
219 coregreml covregOth 0.2524 =0
220 coregreml covregOth -0.085 =0
221 coregreml covregOth -0.0988 =0
222 coregreml covregOth 0.0552 =0
223 coregreml covregOth 0.0418 =0
224 coregreml covregOth 0.0415 =0
225 coregreml covregOth 0.055 =0
226 coregreml covregOth -0.0812 =0
227 coregreml covregOth 0.0509 =0
228 coregreml covregOth 0.0123 =0
229 coregreml covregOth 0.0362 =0
230 coregreml covregOth 0.0533 =0
231 coregreml covregOth -0.0264 =0
232 coregreml covregOth 1e-04 =0
233 coregreml covregOth -0.0184 =0
234 coregreml covregOth 0.0061 =0
235 coregreml covregOth -0.0734 =0
236 coregreml covregOth -0.1265 =0
237 coregreml covregOth -0.0991 =0
238 coregreml covregOth 0.2064 =0
239 coregreml covregOth 0.0761 =0
240 coregreml covregOth -0.003 =0
241 coregreml covregOth -0.2185 =0
242 coregreml covregOth -0.0056 =0
243 coregreml covregOth 0.0534 =0
244 coregreml covregOth -0.0758 =0
245 coregreml covregOth 0.0262 =0
246 coregreml covregOth 0.182 =0
247 coregreml covregOth 0.0481 =0
248 coregreml covregOth -0.1106 =0
249 coregreml covregOth -0.1523 =0
250 coregreml covregOth 0.0306 =0
251 coregreml covregOth -0.1022 =0
252 coregreml covregOth -0.0341 =0
253 coregreml covregOth -0.0829 =0
254 coregreml covregOth -0.0485 =0
255 coregreml covregOth -0.0287 =0
256 coregreml covregOth 0.1737 =0
257 coregreml covregOth -0.0034 =0
258 coregreml covregOth 0.1072 =0
259 coregreml covregOth 0.2103 =0
260 coregreml covregOth -0.0848 =0
261 coregreml covregOth -0.0021 =0
262 coregreml covregOth 0.0557 =0
263 coregreml covregOth -0.1357 =0
264 coregreml covregOth 0.11 =0
265 coregreml covregOth 0.0255 =0
266 coregreml covregOth 0.0257 =0
267 coregreml covregOth -0.0533 =0
268 coregreml covregOth 0.0354 =0
269 coregreml covregOth 0.1082 =0
270 coregreml covregOth -0.137 =0
271 coregreml covregOth 0.1404 =0
272 coregreml covregOth 0.0677 =0
273 coregreml covregOth 0.0202 =0
274 coregreml covregOth -0.0389 =0
275 coregreml covregOth 0.0318 =0
276 coregreml covregOth 0.005 =0
277 coregreml covregOth 0.128 =0
278 coregreml covregOth 0.0162 =0
279 coregreml covregOth -0.0165 =0
280 coregreml covregOth -0.0887 =0
281 coregreml covregOth 0.0376 =0
282 coregreml covregOth 0.0987 =0
283 coregreml covregOth 0.0317 =0
284 coregreml covregOth -0.0086 =0
285 coregreml covregOth 0.146 =0
286 coregreml covregOth -0.2362 =0
287 coregreml covregOth -0.1832 =0
288 coregreml covregOth -0.0418 =0
289 coregreml covregOth -0.1859 =0
290 coregreml covregOth -0.006 =0
291 coregreml covregOth 0.0787 =0
292 coregreml covregOth 0.0958 =0
293 coregreml covregOth 0.0414 =0
294 coregreml covregOth 0.1124 =0
295 coregreml covregOth -0.0067 =0
296 coregreml covregOth -0.0724 =0
297 coregreml covregOth 0.0042 =0
298 coregreml covregOth 0.0062 =0
299 coregreml covregOth -0.035 =0
300 coregreml covregOth -0.0337 =0
301 coregreml covregOth 0.015 =0
302 coregreml covregOth 0.167 =0
303 coregreml covregOth 0.0355 =0
304 coregreml covregOth -0.0051 =0
305 coregreml covregOth 0.088 =0
306 coregreml covregOth 0.0941 =0
307 coregreml covregOth -0.0093 =0
308 coregreml covregOth -0.0343 =0
309 coregreml covregOth -0.115 =0
310 coregreml covregOth 0.0162 =0
311 coregreml covregOth -0.0181 =0
312 coregreml covregOth -0.0821 =0
313 coregreml covregOth -0.0761 =0
314 coregreml covregOth 0.211 =0
315 coregreml covregOth -0.0695 =0
316 coregreml covregOth -0.0496 =0
317 coregreml covregOth 0.0014 =0
318 coregreml covregOth -0.0966 =0
319 coregreml covregOth -0.0955 =0
320 coregreml covregOth -0.1736 =0
321 coregreml covregOth 0.118 =0
322 coregreml covregOth 0.0535 =0
323 coregreml covregOth -0.0187 =0
324 coregreml covregOth -0.1552 =0
325 coregreml covregOth -0.1085 =0
326 coregreml covregOth 0.0498 =0
327 coregreml covregOth 0.2032 =0
328 coregreml covregOth -0.0458 =0
329 coregreml covregOth 0.0366 =0
330 coregreml covregOth 0.0807 =0
331 coregreml covregOth 0.067 =0
332 coregreml covregOth -0.0324 =0
333 coregreml covregOth 0.198 =0
334 coregreml covregOth 0.1749 =0
335 coregreml covregOth -0.013 =0
336 coregreml covregOth 0.0227 =0
337 coregreml covregOth 0.1263 =0
338 coregreml covregOth 0.0459 =0
339 coregreml covregOth 0.0651 =0
340 coregreml covregOth -0.036 =0
341 coregreml covregOth -0.0952 =0
342 coregreml covregOth 0.0618 =0
343 coregreml covregOth 0.0531 =0
344 coregreml covregOth 0.1085 =0
345 coregreml covregOth -0.0673 =0
346 coregreml covregOth 0.0182 =0
347 coregreml covregOth -0.0707 =0
348 coregreml covregOth -0.0699 =0
349 coregreml covregOth 0.0687 =0
350 coregreml covregOth 0.065 =0
351 coregreml covregOth 0.2403 =0
352 coregreml covregOth -3e-04 =0
353 coregreml covregOth -4e-04 =0
354 coregreml covregOth 0.0203 =0
355 coregreml covregOth 0.0403 =0
356 coregreml covregOth -0.0058 =0
357 coregreml covregOth -0.0209 =0
358 coregreml covregOth 0.0439 =0
359 coregreml covregOth -0.0339 =0
360 coregreml covregOth -0.1472 =0
361 coregreml covregOth -0.0101 =0
362 coregreml covregOth 0.06 =0
363 coregreml covregOth -0.0408 =0
364 coregreml covregOth -0.083 =0
365 coregreml covregOth -0.1472 =0
366 coregreml covregOth -0.1124 =0
367 coregreml covregOth 0.0905 =0
368 coregreml covregOth 0.0096 =0
369 coregreml covregOth -0.0383 =0
370 coregreml covregOth 0.1176 =0
371 coregreml covregOth -0.008 =0
372 coregreml covregOth -0.0221 =0
373 coregreml covregOth -0.0294 =0
374 coregreml covregOth 0.0659 =0
375 coregreml covregOth -0.041 =0
376 coregreml covregOth 0.0941 =0
377 coregreml covregOth -0.1138 =0
378 coregreml covregOth -0.1339 =0
379 coregreml covregOth -0.0539 =0
380 coregreml covregOth -0.1342 =0
381 coregreml covregOth 0.1343 =0
382 coregreml covregOth -0.0595 =0
383 coregreml covregOth -0.0252 =0
384 coregreml covregOth 0.0816 =0
385 coregreml covregOth -0.1389 =0
386 coregreml covregOth 0.0754 =0
387 coregreml covregOth 0.0041 =0
388 coregreml covregOth 0.1032 =0
389 coregreml covregOth -0.0162 =0
390 coregreml covregOth 0.0565 =0
391 coregreml covregOth -0.1283 =0
392 coregreml covregOth -0.1781 =0
393 coregreml covregOth -0.1508 =0
394 coregreml covregOth -0.0482 =0
395 coregreml covregOth -0.1108 =0
396 coregreml covregOth 0.0717 =0
397 coregreml covregOth -0.0382 =0
398 coregreml covregOth -0.0614 =0
399 coregreml covregOth -0.1049 =0
400 coregreml covregOth 0.0596 =0
401 coregreml covregOth -0.0683 =0
402 coregreml covregOth 0.0556 =0
403 coregreml covregOth 0.0372 =0
404 coregreml covregOth 0.1138 =0
405 coregreml covregOth 0.0732 =0
406 coregreml covregOth 0.0041 =0
407 coregreml covregOth -0.1504 =0
408 coregreml covregOth -0.053 =0
409 coregreml covregOth -0.1467 =0
410 coregreml covregOth 0.062 =0
411 coregreml covregOth -0.0884 =0
412 coregreml covregOth -0.1378 =0
413 coregreml covregOth 0.0225 =0
414 coregreml covregOth -0.0011 =0
415 coregreml covregOth 0.054 =0
416 coregreml covregOth -0.0608 =0
417 coregreml covregOth -0.2458 =0
418 coregreml covregOth -0.0054 =0
419 coregreml covregOth 0.1235 =0
420 coregreml covregOth 0.028 =0
421 coregreml covregOth 0.037 =0
422 coregreml covregOth -0.1655 =0
423 coregreml covregOth -0.1032 =0
424 coregreml covregOth -0.0781 =0
425 coregreml covregOth -0.0202 =0
426 coregreml covregOth -0.0184 =0
427 coregreml covregOth 0.1313 =0
428 coregreml covregOth 0.0537 =0
429 coregreml covregOth 0.0977 =0
430 coregreml covregOth 0.1429 =0
431 coregreml covregOth -0.1372 =0
432 coregreml covregOth 0.0897 =0
433 coregreml covregOth 0.0106 =0
434 coregreml covregOth -0.0902 =0
435 coregreml covregOth 0.0421 =0
436 coregreml covregOth -0.0926 =0
437 coregreml covregOth 0.0993 =0
438 coregreml covregOth 0.2331 =0
439 coregreml covregOth -0.0889 =0
440 coregreml covregOth 0.0469 =0
441 coregreml covregOth -0.009 =0
442 coregreml covregOth 0.1089 =0
443 coregreml covregOth -0.1069 =0
444 coregreml covregOth -0.0478 =0
445 coregreml covregOth -0.0093 =0
446 coregreml covregOth 0.0122 =0
447 coregreml covregOth 0.0291 =0
448 coregreml covregOth -0.0336 =0
449 coregreml covregOth 0.0305 =0
450 coregreml covregOth -0.0721 =0
451 coregreml covregOth -0.1668 =0
452 coregreml covregOth 0.0035 =0
453 coregreml covregOth -0.0312 =0
454 coregreml covregOth -0.0158 =0
455 coregreml covregOth -0.1028 =0
456 coregreml covregOth 0.0405 =0
457 coregreml covregOth -0.0334 =0
458 coregreml covregOth -0.1867 =0
459 coregreml covregOth -0.092 =0
460 coregreml covregOth -1e-04 =0
461 coregreml covregOth -0.0157 =0
462 coregreml covregOth 0.0613 =0
463 coregreml covregOth 0.0044 =0
464 coregreml covregOth 0.0177 =0
465 coregreml covregOth -0.2305 =0
466 coregreml covregOth 0.002 =0
467 coregreml covregOth -0.093 =0
468 coregreml covregOth 0.1597 =0
469 coregreml covregOth 0.0807 =0
470 coregreml covregOth 0.0809 =0
471 coregreml covregOth -0.0041 =0
472 coregreml covregOth -0.04 =0
473 coregreml covregOth -0.0941 =0
474 coregreml covregOth 0.026 =0
475 coregreml covregOth 0.0303 =0
476 coregreml covregOth -0.1025 =0
477 coregreml covregOth 0.0436 =0
478 coregreml covregOth -0.0604 =0
479 coregreml covregOth 0.022 =0
480 coregreml covregOth 0.0266 =0
481 coregreml covregOth 0.0077 =0
482 coregreml covregOth -0.0448 =0
483 coregreml covregOth -0.0493 =0
484 coregreml covregOth -0.0595 =0
485 coregreml covregOth 0.204 =0
486 coregreml covregOth -0.1355 =0
487 coregreml covregOth -0.1854 =0
488 coregreml covregOth 0.0521 =0
489 coregreml covregOth -0.0063 =0
490 coregreml covregOth 0.0066 =0
491 coregreml covregOth 0.0178 =0
492 coregreml covregOth 0.0603 =0
493 coregreml covregOth 0.0563 =0
494 coregreml covregOth 0.0177 =0
495 coregreml covregOth -0.0736 =0
496 coregreml covregOth -0.0193 =0
497 coregreml covregOth 0.0985 =0
498 coregreml covregOth 0.1205 =0
499 coregreml covregOth -0.1718 =0
500 coregreml covregOth 0.1234 =0
1 greml covdhsOth NA =0
2 greml covdhsOth NA =0
3 greml covdhsOth NA =0
4 greml covdhsOth NA =0
5 greml covdhsOth NA =0
6 greml covdhsOth NA =0
7 greml covdhsOth NA =0
8 greml covdhsOth NA =0
9 greml covdhsOth NA =0
10 greml covdhsOth NA =0
11 greml covdhsOth NA =0
12 greml covdhsOth NA =0
13 greml covdhsOth NA =0
14 greml covdhsOth NA =0
15 greml covdhsOth NA =0
16 greml covdhsOth NA =0
17 greml covdhsOth NA =0
18 greml covdhsOth NA =0
19 greml covdhsOth NA =0
20 greml covdhsOth NA =0
21 greml covdhsOth NA =0
22 greml covdhsOth NA =0
23 greml covdhsOth NA =0
24 greml covdhsOth NA =0
25 greml covdhsOth NA =0
26 greml covdhsOth NA =0
27 greml covdhsOth NA =0
28 greml covdhsOth NA =0
29 greml covdhsOth NA =0
30 greml covdhsOth NA =0
31 greml covdhsOth NA =0
32 greml covdhsOth NA =0
33 greml covdhsOth NA =0
34 greml covdhsOth NA =0
35 greml covdhsOth NA =0
36 greml covdhsOth NA =0
37 greml covdhsOth NA =0
38 greml covdhsOth NA =0
39 greml covdhsOth NA =0
40 greml covdhsOth NA =0
41 greml covdhsOth NA =0
42 greml covdhsOth NA =0
43 greml covdhsOth NA =0
44 greml covdhsOth NA =0
45 greml covdhsOth NA =0
46 greml covdhsOth NA =0
47 greml covdhsOth NA =0
48 greml covdhsOth NA =0
49 greml covdhsOth NA =0
50 greml covdhsOth NA =0
51 greml covdhsOth NA =0
52 greml covdhsOth NA =0
53 greml covdhsOth NA =0
54 greml covdhsOth NA =0
55 greml covdhsOth NA =0
56 greml covdhsOth NA =0
57 greml covdhsOth NA =0
58 greml covdhsOth NA =0
59 greml covdhsOth NA =0
60 greml covdhsOth NA =0
61 greml covdhsOth NA =0
62 greml covdhsOth NA =0
63 greml covdhsOth NA =0
64 greml covdhsOth NA =0
65 greml covdhsOth NA =0
66 greml covdhsOth NA =0
67 greml covdhsOth NA =0
68 greml covdhsOth NA =0
69 greml covdhsOth NA =0
70 greml covdhsOth NA =0
71 greml covdhsOth NA =0
72 greml covdhsOth NA =0
73 greml covdhsOth NA =0
74 greml covdhsOth NA =0
75 greml covdhsOth NA =0
76 greml covdhsOth NA =0
77 greml covdhsOth NA =0
78 greml covdhsOth NA =0
79 greml covdhsOth NA =0
80 greml covdhsOth NA =0
81 greml covdhsOth NA =0
82 greml covdhsOth NA =0
83 greml covdhsOth NA =0
84 greml covdhsOth NA =0
85 greml covdhsOth NA =0
86 greml covdhsOth NA =0
87 greml covdhsOth NA =0
88 greml covdhsOth NA =0
89 greml covdhsOth NA =0
90 greml covdhsOth NA =0
91 greml covdhsOth NA =0
92 greml covdhsOth NA =0
93 greml covdhsOth NA =0
94 greml covdhsOth NA =0
95 greml covdhsOth NA =0
96 greml covdhsOth NA =0
97 greml covdhsOth NA =0
98 greml covdhsOth NA =0
99 greml covdhsOth NA =0
100 greml covdhsOth NA =0
101 greml covdhsOth NA =0
102 greml covdhsOth NA =0
103 greml covdhsOth NA =0
104 greml covdhsOth NA =0
105 greml covdhsOth NA =0
106 greml covdhsOth NA =0
107 greml covdhsOth NA =0
108 greml covdhsOth NA =0
109 greml covdhsOth NA =0
110 greml covdhsOth NA =0
111 greml covdhsOth NA =0
112 greml covdhsOth NA =0
113 greml covdhsOth NA =0
114 greml covdhsOth NA =0
115 greml covdhsOth NA =0
116 greml covdhsOth NA =0
117 greml covdhsOth NA =0
118 greml covdhsOth NA =0
119 greml covdhsOth NA =0
120 greml covdhsOth NA =0
121 greml covdhsOth NA =0
122 greml covdhsOth NA =0
123 greml covdhsOth NA =0
124 greml covdhsOth NA =0
125 greml covdhsOth NA =0
126 greml covdhsOth NA =0
127 greml covdhsOth NA =0
128 greml covdhsOth NA =0
129 greml covdhsOth NA =0
130 greml covdhsOth NA =0
131 greml covdhsOth NA =0
132 greml covdhsOth NA =0
133 greml covdhsOth NA =0
134 greml covdhsOth NA =0
135 greml covdhsOth NA =0
136 greml covdhsOth NA =0
137 greml covdhsOth NA =0
138 greml covdhsOth NA =0
139 greml covdhsOth NA =0
140 greml covdhsOth NA =0
141 greml covdhsOth NA =0
142 greml covdhsOth NA =0
143 greml covdhsOth NA =0
144 greml covdhsOth NA =0
145 greml covdhsOth NA =0
146 greml covdhsOth NA =0
147 greml covdhsOth NA =0
148 greml covdhsOth NA =0
149 greml covdhsOth NA =0
150 greml covdhsOth NA =0
151 greml covdhsOth NA =0
152 greml covdhsOth NA =0
153 greml covdhsOth NA =0
154 greml covdhsOth NA =0
155 greml covdhsOth NA =0
156 greml covdhsOth NA =0
157 greml covdhsOth NA =0
158 greml covdhsOth NA =0
159 greml covdhsOth NA =0
160 greml covdhsOth NA =0
161 greml covdhsOth NA =0
162 greml covdhsOth NA =0
163 greml covdhsOth NA =0
164 greml covdhsOth NA =0
165 greml covdhsOth NA =0
166 greml covdhsOth NA =0
167 greml covdhsOth NA =0
168 greml covdhsOth NA =0
169 greml covdhsOth NA =0
170 greml covdhsOth NA =0
171 greml covdhsOth NA =0
172 greml covdhsOth NA =0
173 greml covdhsOth NA =0
174 greml covdhsOth NA =0
175 greml covdhsOth NA =0
176 greml covdhsOth NA =0
177 greml covdhsOth NA =0
178 greml covdhsOth NA =0
179 greml covdhsOth NA =0
180 greml covdhsOth NA =0
181 greml covdhsOth NA =0
182 greml covdhsOth NA =0
183 greml covdhsOth NA =0
184 greml covdhsOth NA =0
185 greml covdhsOth NA =0
186 greml covdhsOth NA =0
187 greml covdhsOth NA =0
188 greml covdhsOth NA =0
189 greml covdhsOth NA =0
190 greml covdhsOth NA =0
191 greml covdhsOth NA =0
192 greml covdhsOth NA =0
193 greml covdhsOth NA =0
194 greml covdhsOth NA =0
195 greml covdhsOth NA =0
196 greml covdhsOth NA =0
197 greml covdhsOth NA =0
198 greml covdhsOth NA =0
199 greml covdhsOth NA =0
200 greml covdhsOth NA =0
201 greml covdhsOth NA =0
202 greml covdhsOth NA =0
203 greml covdhsOth NA =0
204 greml covdhsOth NA =0
205 greml covdhsOth NA =0
206 greml covdhsOth NA =0
207 greml covdhsOth NA =0
208 greml covdhsOth NA =0
209 greml covdhsOth NA =0
210 greml covdhsOth NA =0
211 greml covdhsOth NA =0
212 greml covdhsOth NA =0
213 greml covdhsOth NA =0
214 greml covdhsOth NA =0
215 greml covdhsOth NA =0
216 greml covdhsOth NA =0
217 greml covdhsOth NA =0
218 greml covdhsOth NA =0
219 greml covdhsOth NA =0
220 greml covdhsOth NA =0
221 greml covdhsOth NA =0
222 greml covdhsOth NA =0
223 greml covdhsOth NA =0
224 greml covdhsOth NA =0
225 greml covdhsOth NA =0
226 greml covdhsOth NA =0
227 greml covdhsOth NA =0
228 greml covdhsOth NA =0
229 greml covdhsOth NA =0
230 greml covdhsOth NA =0
231 greml covdhsOth NA =0
232 greml covdhsOth NA =0
233 greml covdhsOth NA =0
234 greml covdhsOth NA =0
235 greml covdhsOth NA =0
236 greml covdhsOth NA =0
237 greml covdhsOth NA =0
238 greml covdhsOth NA =0
239 greml covdhsOth NA =0
240 greml covdhsOth NA =0
241 greml covdhsOth NA =0
242 greml covdhsOth NA =0
243 greml covdhsOth NA =0
244 greml covdhsOth NA =0
245 greml covdhsOth NA =0
246 greml covdhsOth NA =0
247 greml covdhsOth NA =0
248 greml covdhsOth NA =0
249 greml covdhsOth NA =0
250 greml covdhsOth NA =0
251 greml covdhsOth NA =0
252 greml covdhsOth NA =0
253 greml covdhsOth NA =0
254 greml covdhsOth NA =0
255 greml covdhsOth NA =0
256 greml covdhsOth NA =0
257 greml covdhsOth NA =0
258 greml covdhsOth NA =0
259 greml covdhsOth NA =0
260 greml covdhsOth NA =0
261 greml covdhsOth NA =0
262 greml covdhsOth NA =0
263 greml covdhsOth NA =0
264 greml covdhsOth NA =0
265 greml covdhsOth NA =0
266 greml covdhsOth NA =0
267 greml covdhsOth NA =0
268 greml covdhsOth NA =0
269 greml covdhsOth NA =0
270 greml covdhsOth NA =0
271 greml covdhsOth NA =0
272 greml covdhsOth NA =0
273 greml covdhsOth NA =0
274 greml covdhsOth NA =0
275 greml covdhsOth NA =0
276 greml covdhsOth NA =0
277 greml covdhsOth NA =0
278 greml covdhsOth NA =0
279 greml covdhsOth NA =0
280 greml covdhsOth NA =0
281 greml covdhsOth NA =0
282 greml covdhsOth NA =0
283 greml covdhsOth NA =0
284 greml covdhsOth NA =0
285 greml covdhsOth NA =0
286 greml covdhsOth NA =0
287 greml covdhsOth NA =0
288 greml covdhsOth NA =0
289 greml covdhsOth NA =0
290 greml covdhsOth NA =0
291 greml covdhsOth NA =0
292 greml covdhsOth NA =0
293 greml covdhsOth NA =0
294 greml covdhsOth NA =0
295 greml covdhsOth NA =0
296 greml covdhsOth NA =0
297 greml covdhsOth NA =0
298 greml covdhsOth NA =0
299 greml covdhsOth NA =0
300 greml covdhsOth NA =0
301 greml covdhsOth NA =0
302 greml covdhsOth NA =0
303 greml covdhsOth NA =0
304 greml covdhsOth NA =0
305 greml covdhsOth NA =0
306 greml covdhsOth NA =0
307 greml covdhsOth NA =0
308 greml covdhsOth NA =0
309 greml covdhsOth NA =0
310 greml covdhsOth NA =0
311 greml covdhsOth NA =0
312 greml covdhsOth NA =0
313 greml covdhsOth NA =0
314 greml covdhsOth NA =0
315 greml covdhsOth NA =0
316 greml covdhsOth NA =0
317 greml covdhsOth NA =0
318 greml covdhsOth NA =0
319 greml covdhsOth NA =0
320 greml covdhsOth NA =0
321 greml covdhsOth NA =0
322 greml covdhsOth NA =0
323 greml covdhsOth NA =0
324 greml covdhsOth NA =0
325 greml covdhsOth NA =0
326 greml covdhsOth NA =0
327 greml covdhsOth NA =0
328 greml covdhsOth NA =0
329 greml covdhsOth NA =0
330 greml covdhsOth NA =0
331 greml covdhsOth NA =0
332 greml covdhsOth NA =0
333 greml covdhsOth NA =0
334 greml covdhsOth NA =0
335 greml covdhsOth NA =0
336 greml covdhsOth NA =0
337 greml covdhsOth NA =0
338 greml covdhsOth NA =0
339 greml covdhsOth NA =0
340 greml covdhsOth NA =0
341 greml covdhsOth NA =0
342 greml covdhsOth NA =0
343 greml covdhsOth NA =0
344 greml covdhsOth NA =0
345 greml covdhsOth NA =0
346 greml covdhsOth NA =0
347 greml covdhsOth NA =0
348 greml covdhsOth NA =0
349 greml covdhsOth NA =0
350 greml covdhsOth NA =0
351 greml covdhsOth NA =0
352 greml covdhsOth NA =0
353 greml covdhsOth NA =0
354 greml covdhsOth NA =0
355 greml covdhsOth NA =0
356 greml covdhsOth NA =0
357 greml covdhsOth NA =0
358 greml covdhsOth NA =0
359 greml covdhsOth NA =0
360 greml covdhsOth NA =0
361 greml covdhsOth NA =0
362 greml covdhsOth NA =0
363 greml covdhsOth NA =0
364 greml covdhsOth NA =0
365 greml covdhsOth NA =0
366 greml covdhsOth NA =0
367 greml covdhsOth NA =0
368 greml covdhsOth NA =0
369 greml covdhsOth NA =0
370 greml covdhsOth NA =0
371 greml covdhsOth NA =0
372 greml covdhsOth NA =0
373 greml covdhsOth NA =0
374 greml covdhsOth NA =0
375 greml covdhsOth NA =0
376 greml covdhsOth NA =0
377 greml covdhsOth NA =0
378 greml covdhsOth NA =0
379 greml covdhsOth NA =0
380 greml covdhsOth NA =0
381 greml covdhsOth NA =0
382 greml covdhsOth NA =0
383 greml covdhsOth NA =0
384 greml covdhsOth NA =0
385 greml covdhsOth NA =0
386 greml covdhsOth NA =0
387 greml covdhsOth NA =0
388 greml covdhsOth NA =0
389 greml covdhsOth NA =0
390 greml covdhsOth NA =0
391 greml covdhsOth NA =0
392 greml covdhsOth NA =0
393 greml covdhsOth NA =0
394 greml covdhsOth NA =0
395 greml covdhsOth NA =0
396 greml covdhsOth NA =0
397 greml covdhsOth NA =0
398 greml covdhsOth NA =0
399 greml covdhsOth NA =0
400 greml covdhsOth NA =0
401 greml covdhsOth NA =0
402 greml covdhsOth NA =0
403 greml covdhsOth NA =0
404 greml covdhsOth NA =0
405 greml covdhsOth NA =0
406 greml covdhsOth NA =0
407 greml covdhsOth NA =0
408 greml covdhsOth NA =0
409 greml covdhsOth NA =0
410 greml covdhsOth NA =0
411 greml covdhsOth NA =0
412 greml covdhsOth NA =0
413 greml covdhsOth NA =0
414 greml covdhsOth NA =0
415 greml covdhsOth NA =0
416 greml covdhsOth NA =0
417 greml covdhsOth NA =0
418 greml covdhsOth NA =0
419 greml covdhsOth NA =0
420 greml covdhsOth NA =0
421 greml covdhsOth NA =0
422 greml covdhsOth NA =0
423 greml covdhsOth NA =0
424 greml covdhsOth NA =0
425 greml covdhsOth NA =0
426 greml covdhsOth NA =0
427 greml covdhsOth NA =0
428 greml covdhsOth NA =0
429 greml covdhsOth NA =0
430 greml covdhsOth NA =0
431 greml covdhsOth NA =0
432 greml covdhsOth NA =0
433 greml covdhsOth NA =0
434 greml covdhsOth NA =0
435 greml covdhsOth NA =0
436 greml covdhsOth NA =0
437 greml covdhsOth NA =0
438 greml covdhsOth NA =0
439 greml covdhsOth NA =0
440 greml covdhsOth NA =0
441 greml covdhsOth NA =0
442 greml covdhsOth NA =0
443 greml covdhsOth NA =0
444 greml covdhsOth NA =0
445 greml covdhsOth NA =0
446 greml covdhsOth NA =0
447 greml covdhsOth NA =0
448 greml covdhsOth NA =0
449 greml covdhsOth NA =0
450 greml covdhsOth NA =0
451 greml covdhsOth NA =0
452 greml covdhsOth NA =0
453 greml covdhsOth NA =0
454 greml covdhsOth NA =0
455 greml covdhsOth NA =0
456 greml covdhsOth NA =0
457 greml covdhsOth NA =0
458 greml covdhsOth NA =0
459 greml covdhsOth NA =0
460 greml covdhsOth NA =0
461 greml covdhsOth NA =0
462 greml covdhsOth NA =0
463 greml covdhsOth NA =0
464 greml covdhsOth NA =0
465 greml covdhsOth NA =0
466 greml covdhsOth NA =0
467 greml covdhsOth NA =0
468 greml covdhsOth NA =0
469 greml covdhsOth NA =0
470 greml covdhsOth NA =0
471 greml covdhsOth NA =0
472 greml covdhsOth NA =0
473 greml covdhsOth NA =0
474 greml covdhsOth NA =0
475 greml covdhsOth NA =0
476 greml covdhsOth NA =0
477 greml covdhsOth NA =0
478 greml covdhsOth NA =0
479 greml covdhsOth NA =0
480 greml covdhsOth NA =0
481 greml covdhsOth NA =0
482 greml covdhsOth NA =0
483 greml covdhsOth NA =0
484 greml covdhsOth NA =0
485 greml covdhsOth NA =0
486 greml covdhsOth NA =0
487 greml covdhsOth NA =0
488 greml covdhsOth NA =0
489 greml covdhsOth NA =0
490 greml covdhsOth NA =0
491 greml covdhsOth NA =0
492 greml covdhsOth NA =0
493 greml covdhsOth NA =0
494 greml covdhsOth NA =0
495 greml covdhsOth NA =0
496 greml covdhsOth NA =0
497 greml covdhsOth NA =0
498 greml covdhsOth NA =0
499 greml covdhsOth NA =0
500 greml covdhsOth NA =0
1 coregreml covdhsOth 0.2105 =0
2 coregreml covdhsOth -0.1615 =0
3 coregreml covdhsOth 0.0205 =0
4 coregreml covdhsOth -0.1813 =0
5 coregreml covdhsOth -0.0838 =0
6 coregreml covdhsOth -0.0554 =0
7 coregreml covdhsOth -0.4878 =0
8 coregreml covdhsOth -0.2632 =0
9 coregreml covdhsOth -0.0924 =0
10 coregreml covdhsOth -0.3812 =0
11 coregreml covdhsOth -0.2598 =0
12 coregreml covdhsOth -0.0514 =0
13 coregreml covdhsOth -0.1089 =0
14 coregreml covdhsOth 0.2504 =0
15 coregreml covdhsOth -0.1927 =0
16 coregreml covdhsOth -0.6123 =0
17 coregreml covdhsOth -0.0781 =0
18 coregreml covdhsOth 0.1561 =0
19 coregreml covdhsOth -0.0751 =0
20 coregreml covdhsOth -0.0057 =0
21 coregreml covdhsOth 0.0344 =0
22 coregreml covdhsOth -0.3548 =0
23 coregreml covdhsOth -0.0733 =0
24 coregreml covdhsOth 0.363 =0
25 coregreml covdhsOth 0.1128 =0
26 coregreml covdhsOth 4e-04 =0
27 coregreml covdhsOth -0.4565 =0
28 coregreml covdhsOth 0.1179 =0
29 coregreml covdhsOth -0.0131 =0
30 coregreml covdhsOth 0.1105 =0
31 coregreml covdhsOth -0.0936 =0
32 coregreml covdhsOth 0.1502 =0
33 coregreml covdhsOth 0.0736 =0
34 coregreml covdhsOth -0.0466 =0
35 coregreml covdhsOth 0.1666 =0
36 coregreml covdhsOth -0.0739 =0
37 coregreml covdhsOth -0.0703 =0
38 coregreml covdhsOth 0.0229 =0
39 coregreml covdhsOth 0.4106 =0
40 coregreml covdhsOth -0.1461 =0
41 coregreml covdhsOth 0.1532 =0
42 coregreml covdhsOth -0.3004 =0
43 coregreml covdhsOth 0.5002 =0
44 coregreml covdhsOth 0.143 =0
45 coregreml covdhsOth -0.1315 =0
46 coregreml covdhsOth -0.0429 =0
47 coregreml covdhsOth -0.1497 =0
48 coregreml covdhsOth -0.0683 =0
49 coregreml covdhsOth -0.1985 =0
50 coregreml covdhsOth 0.2946 =0
51 coregreml covdhsOth -0.1516 =0
52 coregreml covdhsOth 0.4312 =0
53 coregreml covdhsOth -0.1918 =0
54 coregreml covdhsOth -0.0321 =0
55 coregreml covdhsOth 0.2622 =0
56 coregreml covdhsOth 0.1948 =0
57 coregreml covdhsOth -0.3416 =0
58 coregreml covdhsOth -0.448 =0
59 coregreml covdhsOth -0.2614 =0
60 coregreml covdhsOth 0.2945 =0
61 coregreml covdhsOth 0.0075 =0
62 coregreml covdhsOth 0.1527 =0
63 coregreml covdhsOth 0.2564 =0
64 coregreml covdhsOth -0.1932 =0
65 coregreml covdhsOth -0.0864 =0
66 coregreml covdhsOth -0.1308 =0
67 coregreml covdhsOth -0.1985 =0
68 coregreml covdhsOth -0.1737 =0
69 coregreml covdhsOth 0.2319 =0
70 coregreml covdhsOth -0.0913 =0
71 coregreml covdhsOth 0.1872 =0
72 coregreml covdhsOth -0.1623 =0
73 coregreml covdhsOth 0.0735 =0
74 coregreml covdhsOth -0.0067 =0
75 coregreml covdhsOth 0.0987 =0
76 coregreml covdhsOth 0.257 =0
77 coregreml covdhsOth -0.3473 =0
78 coregreml covdhsOth -0.0357 =0
79 coregreml covdhsOth -0.049 =0
80 coregreml covdhsOth 0.0263 =0
81 coregreml covdhsOth 0.1908 =0
82 coregreml covdhsOth 0.2248 =0
83 coregreml covdhsOth 0.0355 =0
84 coregreml covdhsOth -0.0562 =0
85 coregreml covdhsOth -0.4811 =0
86 coregreml covdhsOth 0.1861 =0
87 coregreml covdhsOth -0.1266 =0
88 coregreml covdhsOth -0.2382 =0
89 coregreml covdhsOth -0.1792 =0
90 coregreml covdhsOth 0.2692 =0
91 coregreml covdhsOth -0.368 =0
92 coregreml covdhsOth 0.4104 =0
93 coregreml covdhsOth -0.0371 =0
94 coregreml covdhsOth -0.2539 =0
95 coregreml covdhsOth -0.2377 =0
96 coregreml covdhsOth -0.186 =0
97 coregreml covdhsOth 0.7817 =0
98 coregreml covdhsOth -0.0362 =0
99 coregreml covdhsOth 0.0703 =0
100 coregreml covdhsOth -0.1801 =0
101 coregreml covdhsOth 0.1758 =0
102 coregreml covdhsOth -0.4161 =0
103 coregreml covdhsOth -7e-04 =0
104 coregreml covdhsOth -0.0563 =0
105 coregreml covdhsOth 0.0122 =0
106 coregreml covdhsOth -0.214 =0
107 coregreml covdhsOth -0.275 =0
108 coregreml covdhsOth 0.3549 =0
109 coregreml covdhsOth 0.1137 =0
110 coregreml covdhsOth -0.2674 =0
111 coregreml covdhsOth -0.1869 =0
112 coregreml covdhsOth 0.38 =0
113 coregreml covdhsOth -0.3056 =0
114 coregreml covdhsOth -0.1882 =0
115 coregreml covdhsOth 0.3679 =0
116 coregreml covdhsOth -0.1163 =0
117 coregreml covdhsOth 0.3246 =0
118 coregreml covdhsOth 0.1878 =0
119 coregreml covdhsOth -0.1086 =0
120 coregreml covdhsOth 0.1661 =0
121 coregreml covdhsOth -0.3654 =0
122 coregreml covdhsOth 0.2365 =0
123 coregreml covdhsOth 0.1421 =0
124 coregreml covdhsOth -0.082 =0
125 coregreml covdhsOth -0.2711 =0
126 coregreml covdhsOth -0.1527 =0
127 coregreml covdhsOth -0.2106 =0
128 coregreml covdhsOth -0.221 =0
129 coregreml covdhsOth 0.177 =0
130 coregreml covdhsOth -0.2932 =0
131 coregreml covdhsOth 0.0422 =0
132 coregreml covdhsOth -0.4021 =0
133 coregreml covdhsOth 0.1637 =0
134 coregreml covdhsOth -0.1955 =0
135 coregreml covdhsOth 0.1172 =0
136 coregreml covdhsOth -0.1606 =0
137 coregreml covdhsOth 0.0392 =0
138 coregreml covdhsOth 0.1359 =0
139 coregreml covdhsOth 0.2846 =0
140 coregreml covdhsOth -0.2283 =0
141 coregreml covdhsOth -0.1806 =0
142 coregreml covdhsOth 0.2323 =0
143 coregreml covdhsOth -0.1272 =0
144 coregreml covdhsOth 0.2761 =0
145 coregreml covdhsOth -0.2367 =0
146 coregreml covdhsOth 0.0096 =0
147 coregreml covdhsOth -0.2238 =0
148 coregreml covdhsOth -0.3914 =0
149 coregreml covdhsOth 0.102 =0
150 coregreml covdhsOth -0.0109 =0
151 coregreml covdhsOth 0.0309 =0
152 coregreml covdhsOth 0.0961 =0
153 coregreml covdhsOth -0.165 =0
154 coregreml covdhsOth -0.1327 =0
155 coregreml covdhsOth -0.2122 =0
156 coregreml covdhsOth 0.0261 =0
157 coregreml covdhsOth 0.1353 =0
158 coregreml covdhsOth 0.034 =0
159 coregreml covdhsOth 0.475 =0
160 coregreml covdhsOth 0.1888 =0
161 coregreml covdhsOth -0.2863 =0
162 coregreml covdhsOth -0.0904 =0
163 coregreml covdhsOth 0.2203 =0
164 coregreml covdhsOth -0.0592 =0
165 coregreml covdhsOth -0.2956 =0
166 coregreml covdhsOth 0.117 =0
167 coregreml covdhsOth -0.311 =0
168 coregreml covdhsOth 0.0326 =0
169 coregreml covdhsOth 0.1557 =0
170 coregreml covdhsOth -0.1869 =0
171 coregreml covdhsOth -0.178 =0
172 coregreml covdhsOth -0.0957 =0
173 coregreml covdhsOth 0.4456 =0
174 coregreml covdhsOth 0.2147 =0
175 coregreml covdhsOth 0.4379 =0
176 coregreml covdhsOth -0.3251 =0
177 coregreml covdhsOth -0.3263 =0
178 coregreml covdhsOth 0.2343 =0
179 coregreml covdhsOth 0.1503 =0
180 coregreml covdhsOth 0.0177 =0
181 coregreml covdhsOth -0.1063 =0
182 coregreml covdhsOth 0.5398 =0
183 coregreml covdhsOth -0.2558 =0
184 coregreml covdhsOth -0.1047 =0
185 coregreml covdhsOth 0.1381 =0
186 coregreml covdhsOth 0.0411 =0
187 coregreml covdhsOth 0.1743 =0
188 coregreml covdhsOth -0.0139 =0
189 coregreml covdhsOth -0.1918 =0
190 coregreml covdhsOth -0.3252 =0
191 coregreml covdhsOth 0.1166 =0
192 coregreml covdhsOth 0.3171 =0
193 coregreml covdhsOth -0.0676 =0
194 coregreml covdhsOth 0.2182 =0
195 coregreml covdhsOth -0.0973 =0
196 coregreml covdhsOth 0.131 =0
197 coregreml covdhsOth 0.1315 =0
198 coregreml covdhsOth 0.0551 =0
199 coregreml covdhsOth -0.1503 =0
200 coregreml covdhsOth -0.1279 =0
201 coregreml covdhsOth -0.2565 =0
202 coregreml covdhsOth -0.1468 =0
203 coregreml covdhsOth 0.0293 =0
204 coregreml covdhsOth 0.2548 =0
205 coregreml covdhsOth -0.2565 =0
206 coregreml covdhsOth 0.1228 =0
207 coregreml covdhsOth 0.2073 =0
208 coregreml covdhsOth -0.1159 =0
209 coregreml covdhsOth 0.2291 =0
210 coregreml covdhsOth -0.3454 =0
211 coregreml covdhsOth 0.2854 =0
212 coregreml covdhsOth 0.1663 =0
213 coregreml covdhsOth -0.2522 =0
214 coregreml covdhsOth -0.5582 =0
215 coregreml covdhsOth 0.0463 =0
216 coregreml covdhsOth 0.0487 =0
217 coregreml covdhsOth -0.0567 =0
218 coregreml covdhsOth -0.12 =0
219 coregreml covdhsOth -0.129 =0
220 coregreml covdhsOth 0.1015 =0
221 coregreml covdhsOth -0.2953 =0
222 coregreml covdhsOth 0.0593 =0
223 coregreml covdhsOth -0.0145 =0
224 coregreml covdhsOth -0.3257 =0
225 coregreml covdhsOth 0.142 =0
226 coregreml covdhsOth 0.1596 =0
227 coregreml covdhsOth -0.0596 =0
228 coregreml covdhsOth -0.2477 =0
229 coregreml covdhsOth 0.0402 =0
230 coregreml covdhsOth 0.2085 =0
231 coregreml covdhsOth 0.2829 =0
232 coregreml covdhsOth -0.3037 =0
233 coregreml covdhsOth -0.3235 =0
234 coregreml covdhsOth 0.5709 =0
235 coregreml covdhsOth 0.4014 =0
236 coregreml covdhsOth -0.0082 =0
237 coregreml covdhsOth -0.0382 =0
238 coregreml covdhsOth -0.418 =0
239 coregreml covdhsOth -0.3965 =0
240 coregreml covdhsOth -0.1504 =0
241 coregreml covdhsOth -0.4555 =0
242 coregreml covdhsOth -0.0178 =0
243 coregreml covdhsOth -0.04 =0
244 coregreml covdhsOth 0.0176 =0
245 coregreml covdhsOth 0.1872 =0
246 coregreml covdhsOth 0.1888 =0
247 coregreml covdhsOth 0.0606 =0
248 coregreml covdhsOth 0.1618 =0
249 coregreml covdhsOth 0.0739 =0
250 coregreml covdhsOth -0.1824 =0
251 coregreml covdhsOth -0.5902 =0
252 coregreml covdhsOth -0.2461 =0
253 coregreml covdhsOth 0.4135 =0
254 coregreml covdhsOth -0.2858 =0
255 coregreml covdhsOth 0.1518 =0
256 coregreml covdhsOth 0.0281 =0
257 coregreml covdhsOth -0.4352 =0
258 coregreml covdhsOth 0.031 =0
259 coregreml covdhsOth -0.2462 =0
260 coregreml covdhsOth -0.1842 =0
261 coregreml covdhsOth 0.2886 =0
262 coregreml covdhsOth 0.2504 =0
263 coregreml covdhsOth 0.5607 =0
264 coregreml covdhsOth 0.0595 =0
265 coregreml covdhsOth 0.1882 =0
266 coregreml covdhsOth 0.0652 =0
267 coregreml covdhsOth 0.2709 =0
268 coregreml covdhsOth 0.0907 =0
269 coregreml covdhsOth -0.2172 =0
270 coregreml covdhsOth 0.0705 =0
271 coregreml covdhsOth 0.0613 =0
272 coregreml covdhsOth 0.3237 =0
273 coregreml covdhsOth 0.3895 =0
274 coregreml covdhsOth -0.2585 =0
275 coregreml covdhsOth 0.169 =0
276 coregreml covdhsOth -0.0029 =0
277 coregreml covdhsOth 0.2083 =0
278 coregreml covdhsOth 0.3434 =0
279 coregreml covdhsOth -0.1292 =0
280 coregreml covdhsOth -0.4106 =0
281 coregreml covdhsOth 0.1761 =0
282 coregreml covdhsOth 0.2927 =0
283 coregreml covdhsOth -0.3252 =0
284 coregreml covdhsOth -0.0649 =0
285 coregreml covdhsOth -0.2826 =0
286 coregreml covdhsOth 0.5459 =0
287 coregreml covdhsOth -0.4652 =0
288 coregreml covdhsOth -0.3217 =0
289 coregreml covdhsOth -0.1693 =0
290 coregreml covdhsOth -0.0924 =0
291 coregreml covdhsOth 0.0199 =0
292 coregreml covdhsOth -0.2615 =0
293 coregreml covdhsOth -0.1172 =0
294 coregreml covdhsOth -0.0299 =0
295 coregreml covdhsOth 0.2689 =0
296 coregreml covdhsOth -0.1706 =0
297 coregreml covdhsOth 0.3192 =0
298 coregreml covdhsOth 0.2605 =0
299 coregreml covdhsOth 0.2144 =0
300 coregreml covdhsOth -0.3399 =0
301 coregreml covdhsOth 0.3771 =0
302 coregreml covdhsOth 0.0913 =0
303 coregreml covdhsOth 0.2976 =0
304 coregreml covdhsOth 0.3508 =0
305 coregreml covdhsOth 0.1015 =0
306 coregreml covdhsOth -0.1689 =0
307 coregreml covdhsOth 0.2592 =0
308 coregreml covdhsOth 0.1076 =0
309 coregreml covdhsOth -0.0205 =0
310 coregreml covdhsOth -0.0384 =0
311 coregreml covdhsOth 0.0388 =0
312 coregreml covdhsOth -0.0785 =0
313 coregreml covdhsOth -0.2306 =0
314 coregreml covdhsOth -0.0859 =0
315 coregreml covdhsOth 0.7606 =0
316 coregreml covdhsOth 0.0684 =0
317 coregreml covdhsOth -0.1315 =0
318 coregreml covdhsOth -0.1417 =0
319 coregreml covdhsOth -0.0414 =0
320 coregreml covdhsOth 0.2216 =0
321 coregreml covdhsOth 0.1621 =0
322 coregreml covdhsOth -0.0532 =0
323 coregreml covdhsOth 0.3592 =0
324 coregreml covdhsOth 0.22 =0
325 coregreml covdhsOth 0.1355 =0
326 coregreml covdhsOth -0.3967 =0
327 coregreml covdhsOth 0.1164 =0
328 coregreml covdhsOth -0.3536 =0
329 coregreml covdhsOth -0.3961 =0
330 coregreml covdhsOth 0.2423 =0
331 coregreml covdhsOth -0.0378 =0
332 coregreml covdhsOth 0.2724 =0
333 coregreml covdhsOth 0.2077 =0
334 coregreml covdhsOth -0.0682 =0
335 coregreml covdhsOth 0.1656 =0
336 coregreml covdhsOth 0.0619 =0
337 coregreml covdhsOth -0.2382 =0
338 coregreml covdhsOth 0.1311 =0
339 coregreml covdhsOth 0.1085 =0
340 coregreml covdhsOth 0.2941 =0
341 coregreml covdhsOth 0.1365 =0
342 coregreml covdhsOth -0.0457 =0
343 coregreml covdhsOth -0.2319 =0
344 coregreml covdhsOth 0.1908 =0
345 coregreml covdhsOth 0.3097 =0
346 coregreml covdhsOth -0.3854 =0
347 coregreml covdhsOth -0.7663 =0
348 coregreml covdhsOth -0.4057 =0
349 coregreml covdhsOth -0.0442 =0
350 coregreml covdhsOth -0.4507 =0
351 coregreml covdhsOth -0.2224 =0
352 coregreml covdhsOth -0.0106 =0
353 coregreml covdhsOth 0.1565 =0
354 coregreml covdhsOth 0.3413 =0
355 coregreml covdhsOth -0.0395 =0
356 coregreml covdhsOth 0.4953 =0
357 coregreml covdhsOth -0.0998 =0
358 coregreml covdhsOth -0.4154 =0
359 coregreml covdhsOth -0.0051 =0
360 coregreml covdhsOth -0.5146 =0
361 coregreml covdhsOth -0.0087 =0
362 coregreml covdhsOth -0.4928 =0
363 coregreml covdhsOth -0.234 =0
364 coregreml covdhsOth -0.1649 =0
365 coregreml covdhsOth -0.0406 =0
366 coregreml covdhsOth -0.151 =0
367 coregreml covdhsOth 0.26 =0
368 coregreml covdhsOth -0.1093 =0
369 coregreml covdhsOth 0.1307 =0
370 coregreml covdhsOth -0.4145 =0
371 coregreml covdhsOth -0.0389 =0
372 coregreml covdhsOth 0.0985 =0
373 coregreml covdhsOth 0.0376 =0
374 coregreml covdhsOth 0.3896 =0
375 coregreml covdhsOth 0.1013 =0
376 coregreml covdhsOth 0.1631 =0
377 coregreml covdhsOth -0.3206 =0
378 coregreml covdhsOth -0.203 =0
379 coregreml covdhsOth -0.3139 =0
380 coregreml covdhsOth 0.309 =0
381 coregreml covdhsOth -0.0912 =0
382 coregreml covdhsOth -0.222 =0
383 coregreml covdhsOth 0.5573 =0
384 coregreml covdhsOth -0.4704 =0
385 coregreml covdhsOth 0.0056 =0
386 coregreml covdhsOth 0.0893 =0
387 coregreml covdhsOth 0.0121 =0
388 coregreml covdhsOth 0.1766 =0
389 coregreml covdhsOth 0.1024 =0
390 coregreml covdhsOth 0.044 =0
391 coregreml covdhsOth 0.3577 =0
392 coregreml covdhsOth -0.2549 =0
393 coregreml covdhsOth 0.0623 =0
394 coregreml covdhsOth -0.3023 =0
395 coregreml covdhsOth 0.5052 =0
396 coregreml covdhsOth 0.1898 =0
397 coregreml covdhsOth -0.1649 =0
398 coregreml covdhsOth -0.4625 =0
399 coregreml covdhsOth -0.113 =0
400 coregreml covdhsOth 0.62 =0
401 coregreml covdhsOth -0.2535 =0
402 coregreml covdhsOth -0.086 =0
403 coregreml covdhsOth -0.4558 =0
404 coregreml covdhsOth -0.2018 =0
405 coregreml covdhsOth 0.0197 =0
406 coregreml covdhsOth 0.1778 =0
407 coregreml covdhsOth -0.0184 =0
408 coregreml covdhsOth -0.0578 =0
409 coregreml covdhsOth 0.3409 =0
410 coregreml covdhsOth 0.203 =0
411 coregreml covdhsOth 0.2243 =0
412 coregreml covdhsOth -0.2372 =0
413 coregreml covdhsOth 0.2422 =0
414 coregreml covdhsOth 0.1294 =0
415 coregreml covdhsOth 0.0081 =0
416 coregreml covdhsOth 0.2812 =0
417 coregreml covdhsOth -0.2487 =0
418 coregreml covdhsOth 0.4449 =0
419 coregreml covdhsOth -0.4413 =0
420 coregreml covdhsOth -0.1481 =0
421 coregreml covdhsOth 0.0182 =0
422 coregreml covdhsOth -0.5106 =0
423 coregreml covdhsOth 0.227 =0
424 coregreml covdhsOth 0.0988 =0
425 coregreml covdhsOth 0.118 =0
426 coregreml covdhsOth 0.0435 =0
427 coregreml covdhsOth 0.2655 =0
428 coregreml covdhsOth 0.404 =0
429 coregreml covdhsOth -0.2963 =0
430 coregreml covdhsOth 0.2254 =0
431 coregreml covdhsOth 0.318 =0
432 coregreml covdhsOth -0.0244 =0
433 coregreml covdhsOth 0.1792 =0
434 coregreml covdhsOth -7e-04 =0
435 coregreml covdhsOth 0.4852 =0
436 coregreml covdhsOth -0.1351 =0
437 coregreml covdhsOth -0.0092 =0
438 coregreml covdhsOth 0.0249 =0
439 coregreml covdhsOth 0.0087 =0
440 coregreml covdhsOth 0.1034 =0
441 coregreml covdhsOth 0.3049 =0
442 coregreml covdhsOth 0.0225 =0
443 coregreml covdhsOth -0.2482 =0
444 coregreml covdhsOth -0.443 =0
445 coregreml covdhsOth -0.0568 =0
446 coregreml covdhsOth -0.2099 =0
447 coregreml covdhsOth 0.1601 =0
448 coregreml covdhsOth 0.2301 =0
449 coregreml covdhsOth -0.1849 =0
450 coregreml covdhsOth 0.2827 =0
451 coregreml covdhsOth 0.3354 =0
452 coregreml covdhsOth -0.3643 =0
453 coregreml covdhsOth -0.1582 =0
454 coregreml covdhsOth -0.2549 =0
455 coregreml covdhsOth 0.3087 =0
456 coregreml covdhsOth -0.4078 =0
457 coregreml covdhsOth -0.2735 =0
458 coregreml covdhsOth -0.2576 =0
459 coregreml covdhsOth 0.1522 =0
460 coregreml covdhsOth -0.3194 =0
461 coregreml covdhsOth 0.1012 =0
462 coregreml covdhsOth 0.1015 =0
463 coregreml covdhsOth 0.298 =0
464 coregreml covdhsOth 0.0047 =0
465 coregreml covdhsOth 0.2061 =0
466 coregreml covdhsOth -0.1605 =0
467 coregreml covdhsOth -0.013 =0
468 coregreml covdhsOth 0.1975 =0
469 coregreml covdhsOth -0.208 =0
470 coregreml covdhsOth -0.0537 =0
471 coregreml covdhsOth -0.0113 =0
472 coregreml covdhsOth 0.1159 =0
473 coregreml covdhsOth 0.5566 =0
474 coregreml covdhsOth -0.3089 =0
475 coregreml covdhsOth -0.2562 =0
476 coregreml covdhsOth -0.0236 =0
477 coregreml covdhsOth -0.1481 =0
478 coregreml covdhsOth 0.2503 =0
479 coregreml covdhsOth -0.0753 =0
480 coregreml covdhsOth 0.0829 =0
481 coregreml covdhsOth -0.03 =0
482 coregreml covdhsOth -0.1631 =0
483 coregreml covdhsOth 0.0466 =0
484 coregreml covdhsOth 0.1501 =0
485 coregreml covdhsOth -0.1905 =0
486 coregreml covdhsOth -0.0722 =0
487 coregreml covdhsOth 0.6331 =0
488 coregreml covdhsOth -0.0074 =0
489 coregreml covdhsOth 0.0383 =0
490 coregreml covdhsOth 0.559 =0
491 coregreml covdhsOth -0.3113 =0
492 coregreml covdhsOth -0.2533 =0
493 coregreml covdhsOth 0.3124 =0
494 coregreml covdhsOth -0.1675 =0
495 coregreml covdhsOth -0.5571 =0
496 coregreml covdhsOth 0.5508 =0
497 coregreml covdhsOth -0.0519 =0
498 coregreml covdhsOth 0.0609 =0
499 coregreml covdhsOth -0.5849 =0
500 coregreml covdhsOth -0.3889 =0
1 greml ve 0.2144 <0
2 greml ve 0.2268 <0
3 greml ve 0.1969 <0
4 greml ve 0.2392 <0
5 greml ve 0.214 <0
6 greml ve 0.2049 <0
7 greml ve 0.2237 <0
8 greml ve 0.1884 <0
9 greml ve 0.2121 <0
10 greml ve 0.2154 <0
11 greml ve 0.2104 <0
12 greml ve 0.2065 <0
13 greml ve 0.2208 <0
14 greml ve 0.2213 <0
15 greml ve 0.1982 <0
16 greml ve 0.1988 <0
17 greml ve 0.2329 <0
18 greml ve 0.2163 <0
19 greml ve 0.2066 <0
20 greml ve 0.2066 <0
21 greml ve 0.2066 <0
22 greml ve 0.2126 <0
23 greml ve 0.214 <0
24 greml ve 0.1828 <0
25 greml ve 0.2146 <0
26 greml ve 0.198 <0
27 greml ve 0.2312 <0
28 greml ve 0.1798 <0
29 greml ve 0.2259 <0
30 greml ve 0.2055 <0
31 greml ve 0.2361 <0
32 greml ve 0.2235 <0
33 greml ve 0.2193 <0
34 greml ve 0.2178 <0
35 greml ve 0.1929 <0
36 greml ve 0.2176 <0
37 greml ve 0.206 <0
38 greml ve 0.215 <0
39 greml ve 0.2192 <0
40 greml ve 0.1967 <0
41 greml ve 0.2081 <0
42 greml ve 0.1993 <0
43 greml ve 0.2287 <0
44 greml ve 0.2155 <0
45 greml ve 0.1979 <0
46 greml ve 0.2126 <0
47 greml ve 0.2188 <0
48 greml ve 0.2101 <0
49 greml ve 0.2238 <0
50 greml ve 0.2195 <0
51 greml ve 0.2043 <0
52 greml ve 0.2101 <0
53 greml ve 0.1997 <0
54 greml ve 0.2242 <0
55 greml ve 0.1974 <0
56 greml ve 0.2082 <0
57 greml ve 0.2032 <0
58 greml ve 0.2113 <0
59 greml ve 0.1841 <0
60 greml ve 0.2209 <0
61 greml ve 0.211 <0
62 greml ve 0.2109 <0
63 greml ve 0.2051 <0
64 greml ve 0.2203 <0
65 greml ve 0.2014 <0
66 greml ve 0.2096 <0
67 greml ve 0.2051 <0
68 greml ve 0.1991 <0
69 greml ve 0.2173 <0
70 greml ve 0.2357 <0
71 greml ve 0.2226 <0
72 greml ve 0.206 <0
73 greml ve 0.1969 <0
74 greml ve 0.2001 <0
75 greml ve 0.1942 <0
76 greml ve 0.2174 <0
77 greml ve 0.2082 <0
78 greml ve 0.2049 <0
79 greml ve 0.2253 <0
80 greml ve 0.1981 <0
81 greml ve 0.2243 <0
82 greml ve 0.2203 <0
83 greml ve 0.2084 <0
84 greml ve 0.2162 <0
85 greml ve 0.2055 <0
86 greml ve 0.2384 <0
87 greml ve 0.2019 <0
88 greml ve 0.1969 <0
89 greml ve 0.1887 <0
90 greml ve 0.2233 <0
91 greml ve 0.2074 <0
92 greml ve 0.2105 <0
93 greml ve 0.2122 <0
94 greml ve 0.2389 <0
95 greml ve 0.2214 <0
96 greml ve 0.1932 <0
97 greml ve 0.2177 <0
98 greml ve 0.2177 <0
99 greml ve 0.2025 <0
100 greml ve 0.2197 <0
101 greml ve 0.1897 <0
102 greml ve 0.1743 <0
103 greml ve 0.2071 <0
104 greml ve 0.2275 <0
105 greml ve 0.2015 <0
106 greml ve 0.2065 <0
107 greml ve 0.2189 <0
108 greml ve 0.2098 <0
109 greml ve 0.1978 <0
110 greml ve 0.2247 <0
111 greml ve 0.2228 <0
112 greml ve 0.1886 <0
113 greml ve 0.214 <0
114 greml ve 0.2144 <0
115 greml ve 0.211 <0
116 greml ve 0.2051 <0
117 greml ve 0.2147 <0
118 greml ve 0.2212 <0
119 greml ve 0.2142 <0
120 greml ve 0.2047 <0
121 greml ve 0.1934 <0
122 greml ve 0.2117 <0
123 greml ve 0.2232 <0
124 greml ve 0.1993 <0
125 greml ve 0.2247 <0
126 greml ve 0.1992 <0
127 greml ve 0.2068 <0
128 greml ve 0.2119 <0
129 greml ve 0.2159 <0
130 greml ve 0.1969 <0
131 greml ve 0.212 <0
132 greml ve 0.1976 <0
133 greml ve 0.2106 <0
134 greml ve 0.2025 <0
135 greml ve 0.2106 <0
136 greml ve 0.2055 <0
137 greml ve 0.2424 <0
138 greml ve 0.2062 <0
139 greml ve 0.2104 <0
140 greml ve 0.2138 <0
141 greml ve 0.2027 <0
142 greml ve 0.218 <0
143 greml ve 0.2071 <0
144 greml ve 0.2118 <0
145 greml ve 0.2027 <0
146 greml ve 0.1863 <0
147 greml ve 0.2057 <0
148 greml ve 0.215 <0
149 greml ve 0.2029 <0
150 greml ve 0.2141 <0
151 greml ve 0.2071 <0
152 greml ve 0.2216 <0
153 greml ve 0.2068 <0
154 greml ve 0.2032 <0
155 greml ve 0.2227 <0
156 greml ve 0.2004 <0
157 greml ve 0.2225 <0
158 greml ve 0.203 <0
159 greml ve 0.2102 <0
160 greml ve 0.2209 <0
161 greml ve 0.2203 <0
162 greml ve 0.2043 <0
163 greml ve 0.1904 <0
164 greml ve 0.1987 <0
165 greml ve 0.1956 <0
166 greml ve 0.2286 <0
167 greml ve 0.2132 <0
168 greml ve 0.1982 <0
169 greml ve 0.1961 <0
170 greml ve 0.1983 <0
171 greml ve 0.1956 <0
172 greml ve 0.2108 <0
173 greml ve 0.2094 <0
174 greml ve 0.218 <0
175 greml ve 0.2167 <0
176 greml ve 0.2208 <0
177 greml ve 0.196 <0
178 greml ve 0.1875 <0
179 greml ve 0.2014 <0
180 greml ve 0.223 <0
181 greml ve 0.1972 <0
182 greml ve 0.2046 <0
183 greml ve 0.2276 <0
184 greml ve 0.2093 <0
185 greml ve 0.2193 <0
186 greml ve 0.2011 <0
187 greml ve 0.1927 <0
188 greml ve 0.2026 <0
189 greml ve 0.2196 <0
190 greml ve 0.2166 <0
191 greml ve 0.2072 <0
192 greml ve 0.2041 <0
193 greml ve 0.1929 <0
194 greml ve 0.2108 <0
195 greml ve 0.2279 <0
196 greml ve 0.2068 <0
197 greml ve 0.1983 <0
198 greml ve 0.2106 <0
199 greml ve 0.2096 <0
200 greml ve 0.2115 <0
201 greml ve 0.2078 <0
202 greml ve 0.2206 <0
203 greml ve 0.2133 <0
204 greml ve 0.1974 <0
205 greml ve 0.2144 <0
206 greml ve 0.2007 <0
207 greml ve 0.21 <0
208 greml ve 0.1965 <0
209 greml ve 0.2043 <0
210 greml ve 0.2373 <0
211 greml ve 0.196 <0
212 greml ve 0.2282 <0
213 greml ve 0.2059 <0
214 greml ve 0.209 <0
215 greml ve 0.2137 <0
216 greml ve 0.1954 <0
217 greml ve 0.1902 <0
218 greml ve 0.1996 <0
219 greml ve 0.2143 <0
220 greml ve 0.2221 <0
221 greml ve 0.2095 <0
222 greml ve 0.2241 <0
223 greml ve 0.2105 <0
224 greml ve 0.2262 <0
225 greml ve 0.2217 <0
226 greml ve 0.2055 <0
227 greml ve 0.2042 <0
228 greml ve 0.2022 <0
229 greml ve 0.215 <0
230 greml ve 0.1863 <0
231 greml ve 0.2135 <0
232 greml ve 0.2013 <0
233 greml ve 0.2136 <0
234 greml ve 0.2018 <0
235 greml ve 0.1953 <0
236 greml ve 0.2275 <0
237 greml ve 0.2139 <0
238 greml ve 0.2283 <0
239 greml ve 0.2163 <0
240 greml ve 0.1941 <0
241 greml ve 0.2393 <0
242 greml ve 0.195 <0
243 greml ve 0.2317 <0
244 greml ve 0.2096 <0
245 greml ve 0.2234 <0
246 greml ve 0.2183 <0
247 greml ve 0.2 <0
248 greml ve 0.1873 <0
249 greml ve 0.1993 <0
250 greml ve 0.1854 <0
251 greml ve 0.2068 <0
252 greml ve 0.2074 <0
253 greml ve 0.2111 <0
254 greml ve 0.2039 <0
255 greml ve 0.2066 <0
256 greml ve 0.2366 <0
257 greml ve 0.2234 <0
258 greml ve 0.2171 <0
259 greml ve 0.191 <0
260 greml ve 0.2092 <0
261 greml ve 0.2202 <0
262 greml ve 0.1835 <0
263 greml ve 0.1979 <0
264 greml ve 0.2002 <0
265 greml ve 0.2221 <0
266 greml ve 0.2078 <0
267 greml ve 0.2062 <0
268 greml ve 0.2003 <0
269 greml ve 0.2137 <0
270 greml ve 0.2036 <0
271 greml ve 0.2019 <0
272 greml ve 0.2159 <0
273 greml ve 0.2298 <0
274 greml ve 0.2109 <0
275 greml ve 0.2215 <0
276 greml ve 0.1938 <0
277 greml ve 0.2048 <0
278 greml ve 0.1951 <0
279 greml ve 0.2098 <0
280 greml ve 0.1973 <0
281 greml ve 0.2203 <0
282 greml ve 0.1952 <0
283 greml ve 0.1944 <0
284 greml ve 0.2246 <0
285 greml ve 0.2155 <0
286 greml ve 0.1863 <0
287 greml ve 0.2081 <0
288 greml ve 0.2084 <0
289 greml ve 0.2183 <0
290 greml ve 0.1966 <0
291 greml ve 0.2077 <0
292 greml ve 0.2172 <0
293 greml ve 0.1891 <0
294 greml ve 0.2239 <0
295 greml ve 0.2255 <0
296 greml ve 0.2133 <0
297 greml ve 0.2029 <0
298 greml ve 0.225 <0
299 greml ve 0.2247 <0
300 greml ve 0.2139 <0
301 greml ve 0.2087 <0
302 greml ve 0.1918 <0
303 greml ve 0.2176 <0
304 greml ve 0.1995 <0
305 greml ve 0.2169 <0
306 greml ve 0.214 <0
307 greml ve 0.2319 <0
308 greml ve 0.2021 <0
309 greml ve 0.1994 <0
310 greml ve 0.213 <0
311 greml ve 0.1999 <0
312 greml ve 0.1915 <0
313 greml ve 0.2091 <0
314 greml ve 0.2065 <0
315 greml ve 0.2115 <0
316 greml ve 0.2275 <0
317 greml ve 0.2201 <0
318 greml ve 0.2087 <0
319 greml ve 0.2019 <0
320 greml ve 0.1922 <0
321 greml ve 0.1807 <0
322 greml ve 0.2214 <0
323 greml ve 0.1952 <0
324 greml ve 0.1879 <0
325 greml ve 0.2043 <0
326 greml ve 0.2265 <0
327 greml ve 0.1991 <0
328 greml ve 0.1933 <0
329 greml ve 0.2142 <0
330 greml ve 0.2052 <0
331 greml ve 0.2021 <0
332 greml ve 0.1588 <0
333 greml ve 0.2078 <0
334 greml ve 0.2215 <0
335 greml ve 0.2128 <0
336 greml ve 0.1865 <0
337 greml ve 0.2278 <0
338 greml ve 0.2083 <0
339 greml ve 0.2229 <0
340 greml ve 0.2034 <0
341 greml ve 0.2126 <0
342 greml ve 0.2146 <0
343 greml ve 0.2188 <0
344 greml ve 0.2041 <0
345 greml ve 0.1991 <0
346 greml ve 0.235 <0
347 greml ve 0.2053 <0
348 greml ve 0.1813 <0
349 greml ve 0.2121 <0
350 greml ve 0.2154 <0
351 greml ve 0.1892 <0
352 greml ve 0.2042 <0
353 greml ve 0.2058 <0
354 greml ve 0.2248 <0
355 greml ve 0.2022 <0
356 greml ve 0.1978 <0
357 greml ve 0.2362 <0
358 greml ve 0.2164 <0
359 greml ve 0.1926 <0
360 greml ve 0.2132 <0
361 greml ve 0.2127 <0
362 greml ve 0.2131 <0
363 greml ve 0.2152 <0
364 greml ve 0.1947 <0
365 greml ve 0.2077 <0
366 greml ve 0.2232 <0
367 greml ve 0.2145 <0
368 greml ve 0.1889 <0
369 greml ve 0.2025 <0
370 greml ve 0.2078 <0
371 greml ve 0.2198 <0
372 greml ve 0.2061 <0
373 greml ve 0.2088 <0
374 greml ve 0.2223 <0
375 greml ve 0.2041 <0
376 greml ve 0.1837 <0
377 greml ve 0.2046 <0
378 greml ve 0.2344 <0
379 greml ve 0.2172 <0
380 greml ve 0.2009 <0
381 greml ve 0.2056 <0
382 greml ve 0.208 <0
383 greml ve 0.219 <0
384 greml ve 0.2061 <0
385 greml ve 0.1959 <0
386 greml ve 0.2122 <0
387 greml ve 0.2324 <0
388 greml ve 0.2183 <0
389 greml ve 0.1863 <0
390 greml ve 0.241 <0
391 greml ve 0.2236 <0
392 greml ve 0.2004 <0
393 greml ve 0.2051 <0
394 greml ve 0.2077 <0
395 greml ve 0.2182 <0
396 greml ve 0.1834 <0
397 greml ve 0.1891 <0
398 greml ve 0.2017 <0
399 greml ve 0.2109 <0
400 greml ve 0.2259 <0
401 greml ve 0.2203 <0
402 greml ve 0.196 <0
403 greml ve 0.2333 <0
404 greml ve 0.1938 <0
405 greml ve 0.1853 <0
406 greml ve 0.2137 <0
407 greml ve 0.2217 <0
408 greml ve 0.1852 <0
409 greml ve 0.1874 <0
410 greml ve 0.2023 <0
411 greml ve 0.2122 <0
412 greml ve 0.2275 <0
413 greml ve 0.1944 <0
414 greml ve 0.193 <0
415 greml ve 0.1983 <0
416 greml ve 0.2081 <0
417 greml ve 0.1995 <0
418 greml ve 0.2124 <0
419 greml ve 0.2032 <0
420 greml ve 0.2078 <0
421 greml ve 0.208 <0
422 greml ve 0.1982 <0
423 greml ve 0.1987 <0
424 greml ve 0.2267 <0
425 greml ve 0.2179 <0
426 greml ve 0.2139 <0
427 greml ve 0.2047 <0
428 greml ve 0.1958 <0
429 greml ve 0.2332 <0
430 greml ve 0.2091 <0
431 greml ve 0.1885 <0
432 greml ve 0.2066 <0
433 greml ve 0.2069 <0
434 greml ve 0.1992 <0
435 greml ve 0.2079 <0
436 greml ve 0.2169 <0
437 greml ve 0.2003 <0
438 greml ve 0.2001 <0
439 greml ve 0.2292 <0
440 greml ve 0.2035 <0
441 greml ve 0.2039 <0
442 greml ve 0.2221 <0
443 greml ve 0.2006 <0
444 greml ve 0.2025 <0
445 greml ve 0.2053 <0
446 greml ve 0.2161 <0
447 greml ve 0.1951 <0
448 greml ve 0.2111 <0
449 greml ve 0.1965 <0
450 greml ve 0.1951 <0
451 greml ve 0.2132 <0
452 greml ve 0.2275 <0
453 greml ve 0.2199 <0
454 greml ve 0.2444 <0
455 greml ve 0.2153 <0
456 greml ve 0.2249 <0
457 greml ve 0.2295 <0
458 greml ve 0.1965 <0
459 greml ve 0.2092 <0
460 greml ve 0.2128 <0
461 greml ve 0.2181 <0
462 greml ve 0.2011 <0
463 greml ve 0.2085 <0
464 greml ve 0.2139 <0
465 greml ve 0.1996 <0
466 greml ve 0.2355 <0
[truncated: 185,215 more chars]
