# Supplementary material for: CORE GREML for estimating covariance between random effects in linear mixed models for complex trait analyses
Source: Nat Commun. 2020 Aug 21;11:4208. doi: 10.1038/s41467-020-18085-5 (PMC7442840; doi:10.1038/s41467-020-18085-5)
Supplement: Supplementary file 4 — Source Data [file 41467_2020_18085_MOESM4_ESM.zip › source_data_for_figures/SupplementaryFig_4_source_data.txt]

trial	mod_par	est	method	cov	alpha	gamma
1	vg	0.4048	true model	>0	-0.25	0
2	vg	0.4227	true model	>0	-0.25	0
3	vg	0.3708	true model	>0	-0.25	0
4	vg	0.2681	true model	>0	-0.25	0
5	vg	0.4818	true model	>0	-0.25	0
6	vg	0.5191	true model	>0	-0.25	0
7	vg	0.4698	true model	>0	-0.25	0
8	vg	0.4484	true model	>0	-0.25	0
9	vg	0.4301	true model	>0	-0.25	0
10	vg	0.3164	true model	>0	-0.25	0
11	vg	0.3629	true model	>0	-0.25	0
12	vg	0.4715	true model	>0	-0.25	0
13	vg	0.3706	true model	>0	-0.25	0
14	vg	0.4477	true model	>0	-0.25	0
15	vg	0.382	true model	>0	-0.25	0
16	vg	0.3646	true model	>0	-0.25	0
17	vg	0.3537	true model	>0	-0.25	0
18	vg	0.3645	true model	>0	-0.25	0
19	vg	0.2571	true model	>0	-0.25	0
20	vg	0.3488	true model	>0	-0.25	0
21	vg	0.3269	true model	>0	-0.25	0
22	vg	0.4254	true model	>0	-0.25	0
23	vg	0.4784	true model	>0	-0.25	0
24	vg	0.3521	true model	>0	-0.25	0
25	vg	0.2838	true model	>0	-0.25	0
26	vg	0.2387	true model	>0	-0.25	0
27	vg	0.4358	true model	>0	-0.25	0
28	vg	0.3058	true model	>0	-0.25	0
29	vg	0.2812	true model	>0	-0.25	0
30	vg	0.4433	true model	>0	-0.25	0
31	vg	0.3659	true model	>0	-0.25	0
32	vg	0.444	true model	>0	-0.25	0
33	vg	0.4832	true model	>0	-0.25	0
34	vg	0.3992	true model	>0	-0.25	0
35	vg	0.5101	true model	>0	-0.25	0
36	vg	0.4269	true model	>0	-0.25	0
37	vg	0.4953	true model	>0	-0.25	0
38	vg	0.3261	true model	>0	-0.25	0
39	vg	0.4489	true model	>0	-0.25	0
40	vg	0.3332	true model	>0	-0.25	0
41	vg	0.3727	true model	>0	-0.25	0
42	vg	0.3793	true model	>0	-0.25	0
43	vg	0.4961	true model	>0	-0.25	0
44	vg	0.3052	true model	>0	-0.25	0
45	vg	0.3589	true model	>0	-0.25	0
46	vg	0.3398	true model	>0	-0.25	0
47	vg	0.2775	true model	>0	-0.25	0
48	vg	0.4451	true model	>0	-0.25	0
49	vg	0.2778	true model	>0	-0.25	0
50	vg	0.4822	true model	>0	-0.25	0
51	vg	0.4393	true model	>0	-0.25	0
52	vg	0.388	true model	>0	-0.25	0
53	vg	0.3507	true model	>0	-0.25	0
54	vg	0.3942	true model	>0	-0.25	0
55	vg	0.4447	true model	>0	-0.25	0
56	vg	0.3674	true model	>0	-0.25	0
57	vg	0.5026	true model	>0	-0.25	0
58	vg	0.3889	true model	>0	-0.25	0
59	vg	0.4033	true model	>0	-0.25	0
60	vg	0.3582	true model	>0	-0.25	0
61	vg	0.2607	true model	>0	-0.25	0
62	vg	0.4083	true model	>0	-0.25	0
63	vg	0.4523	true model	>0	-0.25	0
64	vg	0.2806	true model	>0	-0.25	0
65	vg	0.3607	true model	>0	-0.25	0
66	vg	0.4168	true model	>0	-0.25	0
67	vg	0.3995	true model	>0	-0.25	0
68	vg	0.3137	true model	>0	-0.25	0
69	vg	0.435	true model	>0	-0.25	0
70	vg	0.3368	true model	>0	-0.25	0
71	vg	0.3182	true model	>0	-0.25	0
72	vg	0.513	true model	>0	-0.25	0
73	vg	0.4098	true model	>0	-0.25	0
74	vg	0.4672	true model	>0	-0.25	0
75	vg	0.4429	true model	>0	-0.25	0
76	vg	0.4215	true model	>0	-0.25	0
77	vg	0.45	true model	>0	-0.25	0
78	vg	0.4103	true model	>0	-0.25	0
79	vg	0.4299	true model	>0	-0.25	0
80	vg	0.3295	true model	>0	-0.25	0
81	vg	0.3689	true model	>0	-0.25	0
82	vg	0.4583	true model	>0	-0.25	0
83	vg	0.4036	true model	>0	-0.25	0
84	vg	0.4046	true model	>0	-0.25	0
85	vg	0.401	true model	>0	-0.25	0
86	vg	0.418	true model	>0	-0.25	0
87	vg	0.3139	true model	>0	-0.25	0
88	vg	0.4882	true model	>0	-0.25	0
89	vg	0.2898	true model	>0	-0.25	0
90	vg	0.3029	true model	>0	-0.25	0
91	vg	0.47	true model	>0	-0.25	0
92	vg	0.3853	true model	>0	-0.25	0
93	vg	0.4819	true model	>0	-0.25	0
94	vg	0.4279	true model	>0	-0.25	0
95	vg	0.3705	true model	>0	-0.25	0
96	vg	0.2992	true model	>0	-0.25	0
97	vg	0.3795	true model	>0	-0.25	0
98	vg	0.3887	true model	>0	-0.25	0
99	vg	0.3954	true model	>0	-0.25	0
100	vg	0.4022	true model	>0	-0.25	0
101	vg	0.4939	true model	>0	-0.25	0
102	vg	0.3567	true model	>0	-0.25	0
103	vg	0.4886	true model	>0	-0.25	0
104	vg	0.482	true model	>0	-0.25	0
105	vg	0.3543	true model	>0	-0.25	0
106	vg	0.4874	true model	>0	-0.25	0
107	vg	0.4951	true model	>0	-0.25	0
108	vg	0.4309	true model	>0	-0.25	0
109	vg	0.4885	true model	>0	-0.25	0
110	vg	0.369	true model	>0	-0.25	0
111	vg	0.5136	true model	>0	-0.25	0
112	vg	0.4708	true model	>0	-0.25	0
113	vg	0.4552	true model	>0	-0.25	0
114	vg	0.3246	true model	>0	-0.25	0
115	vg	0.2993	true model	>0	-0.25	0
116	vg	0.3337	true model	>0	-0.25	0
117	vg	0.438	true model	>0	-0.25	0
118	vg	0.5226	true model	>0	-0.25	0
119	vg	0.3851	true model	>0	-0.25	0
120	vg	0.3695	true model	>0	-0.25	0
121	vg	0.3505	true model	>0	-0.25	0
122	vg	0.3961	true model	>0	-0.25	0
123	vg	0.4087	true model	>0	-0.25	0
124	vg	0.4165	true model	>0	-0.25	0
125	vg	0.288	true model	>0	-0.25	0
126	vg	0.3373	true model	>0	-0.25	0
127	vg	0.4346	true model	>0	-0.25	0
128	vg	0.3601	true model	>0	-0.25	0
129	vg	0.3774	true model	>0	-0.25	0
130	vg	0.3539	true model	>0	-0.25	0
131	vg	0.4793	true model	>0	-0.25	0
132	vg	0.418	true model	>0	-0.25	0
133	vg	0.424	true model	>0	-0.25	0
134	vg	0.4913	true model	>0	-0.25	0
135	vg	0.307	true model	>0	-0.25	0
136	vg	0.4468	true model	>0	-0.25	0
137	vg	0.4428	true model	>0	-0.25	0
138	vg	0.3811	true model	>0	-0.25	0
139	vg	0.4573	true model	>0	-0.25	0
140	vg	0.4735	true model	>0	-0.25	0
141	vg	0.3968	true model	>0	-0.25	0
142	vg	0.4572	true model	>0	-0.25	0
143	vg	0.4072	true model	>0	-0.25	0
144	vg	0.2891	true model	>0	-0.25	0
145	vg	0.4184	true model	>0	-0.25	0
146	vg	0.4144	true model	>0	-0.25	0
147	vg	0.378	true model	>0	-0.25	0
148	vg	0.4178	true model	>0	-0.25	0
149	vg	0.3421	true model	>0	-0.25	0
150	vg	0.2572	true model	>0	-0.25	0
151	vg	0.2831	true model	>0	-0.25	0
152	vg	0.4161	true model	>0	-0.25	0
153	vg	0.5055	true model	>0	-0.25	0
154	vg	0.381	true model	>0	-0.25	0
155	vg	0.3956	true model	>0	-0.25	0
156	vg	0.516	true model	>0	-0.25	0
157	vg	0.4611	true model	>0	-0.25	0
158	vg	0.3906	true model	>0	-0.25	0
159	vg	0.3005	true model	>0	-0.25	0
160	vg	0.3	true model	>0	-0.25	0
161	vg	0.3553	true model	>0	-0.25	0
162	vg	0.4538	true model	>0	-0.25	0
163	vg	0.431	true model	>0	-0.25	0
164	vg	0.363	true model	>0	-0.25	0
165	vg	0.3296	true model	>0	-0.25	0
166	vg	0.4281	true model	>0	-0.25	0
167	vg	0.415	true model	>0	-0.25	0
168	vg	0.3803	true model	>0	-0.25	0
169	vg	0.426	true model	>0	-0.25	0
170	vg	0.4821	true model	>0	-0.25	0
171	vg	0.3722	true model	>0	-0.25	0
172	vg	0.3961	true model	>0	-0.25	0
173	vg	0.4681	true model	>0	-0.25	0
174	vg	0.4144	true model	>0	-0.25	0
175	vg	0.2898	true model	>0	-0.25	0
176	vg	0.4603	true model	>0	-0.25	0
177	vg	0.4326	true model	>0	-0.25	0
178	vg	0.437	true model	>0	-0.25	0
179	vg	0.5386	true model	>0	-0.25	0
180	vg	0.4082	true model	>0	-0.25	0
181	vg	0.4565	true model	>0	-0.25	0
182	vg	0.3823	true model	>0	-0.25	0
183	vg	0.3922	true model	>0	-0.25	0
184	vg	0.4791	true model	>0	-0.25	0
185	vg	0.4225	true model	>0	-0.25	0
186	vg	0.2854	true model	>0	-0.25	0
187	vg	0.4448	true model	>0	-0.25	0
188	vg	0.2868	true model	>0	-0.25	0
189	vg	0.3439	true model	>0	-0.25	0
190	vg	0.5216	true model	>0	-0.25	0
191	vg	0.381	true model	>0	-0.25	0
192	vg	0.4069	true model	>0	-0.25	0
193	vg	0.3301	true model	>0	-0.25	0
194	vg	0.3281	true model	>0	-0.25	0
195	vg	0.3396	true model	>0	-0.25	0
196	vg	0.4477	true model	>0	-0.25	0
197	vg	0.283	true model	>0	-0.25	0
198	vg	0.3877	true model	>0	-0.25	0
199	vg	0.4535	true model	>0	-0.25	0
200	vg	0.295	true model	>0	-0.25	0
201	vg	0.4373	true model	>0	-0.25	0
202	vg	0.395	true model	>0	-0.25	0
203	vg	0.381	true model	>0	-0.25	0
204	vg	0.3594	true model	>0	-0.25	0
205	vg	0.4395	true model	>0	-0.25	0
206	vg	0.3543	true model	>0	-0.25	0
207	vg	0.4153	true model	>0	-0.25	0
208	vg	0.3071	true model	>0	-0.25	0
209	vg	0.3206	true model	>0	-0.25	0
210	vg	0.3657	true model	>0	-0.25	0
211	vg	0.4004	true model	>0	-0.25	0
212	vg	0.4527	true model	>0	-0.25	0
213	vg	0.532	true model	>0	-0.25	0
214	vg	0.3289	true model	>0	-0.25	0
215	vg	0.3978	true model	>0	-0.25	0
216	vg	0.4867	true model	>0	-0.25	0
217	vg	0.3721	true model	>0	-0.25	0
218	vg	0.4053	true model	>0	-0.25	0
219	vg	0.3798	true model	>0	-0.25	0
220	vg	0.3126	true model	>0	-0.25	0
221	vg	0.4678	true model	>0	-0.25	0
222	vg	0.3365	true model	>0	-0.25	0
223	vg	0.3845	true model	>0	-0.25	0
224	vg	0.3336	true model	>0	-0.25	0
225	vg	0.3886	true model	>0	-0.25	0
226	vg	0.4728	true model	>0	-0.25	0
227	vg	0.4118	true model	>0	-0.25	0
228	vg	0.387	true model	>0	-0.25	0
229	vg	0.4592	true model	>0	-0.25	0
230	vg	0.386	true model	>0	-0.25	0
231	vg	0.3872	true model	>0	-0.25	0
232	vg	0.3648	true model	>0	-0.25	0
233	vg	0.4095	true model	>0	-0.25	0
234	vg	0.3907	true model	>0	-0.25	0
235	vg	0.4541	true model	>0	-0.25	0
236	vg	0.3927	true model	>0	-0.25	0
237	vg	0.2128	true model	>0	-0.25	0
238	vg	0.3414	true model	>0	-0.25	0
239	vg	0.3717	true model	>0	-0.25	0
240	vg	0.4538	true model	>0	-0.25	0
241	vg	0.3535	true model	>0	-0.25	0
242	vg	0.4225	true model	>0	-0.25	0
243	vg	0.3166	true model	>0	-0.25	0
244	vg	0.4045	true model	>0	-0.25	0
245	vg	0.3535	true model	>0	-0.25	0
246	vg	0.348	true model	>0	-0.25	0
247	vg	0.5931	true model	>0	-0.25	0
248	vg	0.3644	true model	>0	-0.25	0
249	vg	0.3211	true model	>0	-0.25	0
250	vg	0.4418	true model	>0	-0.25	0
251	vg	0.5537	true model	>0	-0.25	0
252	vg	0.3429	true model	>0	-0.25	0
253	vg	0.3434	true model	>0	-0.25	0
254	vg	0.5245	true model	>0	-0.25	0
255	vg	0.3745	true model	>0	-0.25	0
256	vg	0.4626	true model	>0	-0.25	0
257	vg	0.5983	true model	>0	-0.25	0
258	vg	0.4416	true model	>0	-0.25	0
259	vg	0.3498	true model	>0	-0.25	0
260	vg	0.3866	true model	>0	-0.25	0
261	vg	0.4171	true model	>0	-0.25	0
262	vg	0.3831	true model	>0	-0.25	0
263	vg	0.2748	true model	>0	-0.25	0
264	vg	0.377	true model	>0	-0.25	0
265	vg	0.475	true model	>0	-0.25	0
266	vg	0.3702	true model	>0	-0.25	0
267	vg	0.2525	true model	>0	-0.25	0
268	vg	0.3783	true model	>0	-0.25	0
269	vg	0.3974	true model	>0	-0.25	0
270	vg	0.3776	true model	>0	-0.25	0
271	vg	0.3832	true model	>0	-0.25	0
272	vg	0.2824	true model	>0	-0.25	0
273	vg	0.3577	true model	>0	-0.25	0
274	vg	0.2895	true model	>0	-0.25	0
275	vg	0.2909	true model	>0	-0.25	0
276	vg	0.5057	true model	>0	-0.25	0
277	vg	0.3554	true model	>0	-0.25	0
278	vg	0.4319	true model	>0	-0.25	0
279	vg	0.5352	true model	>0	-0.25	0
280	vg	0.2897	true model	>0	-0.25	0
281	vg	0.3322	true model	>0	-0.25	0
282	vg	0.4688	true model	>0	-0.25	0
283	vg	0.2013	true model	>0	-0.25	0
284	vg	0.4217	true model	>0	-0.25	0
285	vg	0.3033	true model	>0	-0.25	0
286	vg	0.4106	true model	>0	-0.25	0
287	vg	0.4654	true model	>0	-0.25	0
288	vg	0.3193	true model	>0	-0.25	0
289	vg	0.3827	true model	>0	-0.25	0
290	vg	0.4036	true model	>0	-0.25	0
291	vg	0.4515	true model	>0	-0.25	0
292	vg	0.4481	true model	>0	-0.25	0
293	vg	0.4054	true model	>0	-0.25	0
294	vg	0.4262	true model	>0	-0.25	0
295	vg	0.3644	true model	>0	-0.25	0
296	vg	0.3697	true model	>0	-0.25	0
297	vg	0.4162	true model	>0	-0.25	0
298	vg	0.3118	true model	>0	-0.25	0
299	vg	0.3617	true model	>0	-0.25	0
300	vg	0.3265	true model	>0	-0.25	0
301	vg	0.4366	true model	>0	-0.25	0
302	vg	0.3868	true model	>0	-0.25	0
303	vg	0.376	true model	>0	-0.25	0
304	vg	0.3882	true model	>0	-0.25	0
305	vg	0.3863	true model	>0	-0.25	0
306	vg	0.4493	true model	>0	-0.25	0
307	vg	0.3886	true model	>0	-0.25	0
308	vg	0.277	true model	>0	-0.25	0
309	vg	0.3909	true model	>0	-0.25	0
310	vg	0.4748	true model	>0	-0.25	0
311	vg	0.355	true model	>0	-0.25	0
312	vg	0.4776	true model	>0	-0.25	0
313	vg	0.5405	true model	>0	-0.25	0
314	vg	0.4146	true model	>0	-0.25	0
315	vg	0.4652	true model	>0	-0.25	0
316	vg	0.5033	true model	>0	-0.25	0
317	vg	0.4019	true model	>0	-0.25	0
318	vg	0.3593	true model	>0	-0.25	0
319	vg	0.5417	true model	>0	-0.25	0
320	vg	0.4751	true model	>0	-0.25	0
321	vg	0.3652	true model	>0	-0.25	0
322	vg	0.4533	true model	>0	-0.25	0
323	vg	0.427	true model	>0	-0.25	0
324	vg	0.3713	true model	>0	-0.25	0
325	vg	0.3515	true model	>0	-0.25	0
326	vg	0.4231	true model	>0	-0.25	0
327	vg	0.3655	true model	>0	-0.25	0
328	vg	0.3	true model	>0	-0.25	0
329	vg	0.4364	true model	>0	-0.25	0
330	vg	0.4812	true model	>0	-0.25	0
331	vg	0.2765	true model	>0	-0.25	0
332	vg	0.4619	true model	>0	-0.25	0
333	vg	0.473	true model	>0	-0.25	0
334	vg	0.3477	true model	>0	-0.25	0
335	vg	0.3494	true model	>0	-0.25	0
336	vg	0.3128	true model	>0	-0.25	0
337	vg	0.4457	true model	>0	-0.25	0
338	vg	0.5262	true model	>0	-0.25	0
339	vg	0.4492	true model	>0	-0.25	0
340	vg	0.3889	true model	>0	-0.25	0
341	vg	0.4453	true model	>0	-0.25	0
342	vg	0.4125	true model	>0	-0.25	0
343	vg	0.4577	true model	>0	-0.25	0
344	vg	0.2986	true model	>0	-0.25	0
345	vg	0.4827	true model	>0	-0.25	0
346	vg	0.4569	true model	>0	-0.25	0
347	vg	0.4279	true model	>0	-0.25	0
348	vg	0.3526	true model	>0	-0.25	0
349	vg	0.4301	true model	>0	-0.25	0
350	vg	0.3132	true model	>0	-0.25	0
351	vg	0.4412	true model	>0	-0.25	0
352	vg	0.343	true model	>0	-0.25	0
353	vg	0.3947	true model	>0	-0.25	0
354	vg	0.4465	true model	>0	-0.25	0
355	vg	0.3394	true model	>0	-0.25	0
356	vg	0.4981	true model	>0	-0.25	0
357	vg	0.3199	true model	>0	-0.25	0
358	vg	0.3812	true model	>0	-0.25	0
359	vg	0.422	true model	>0	-0.25	0
360	vg	0.343	true model	>0	-0.25	0
361	vg	0.2509	true model	>0	-0.25	0
362	vg	0.5362	true model	>0	-0.25	0
363	vg	0.4777	true model	>0	-0.25	0
364	vg	0.5138	true model	>0	-0.25	0
365	vg	0.4396	true model	>0	-0.25	0
366	vg	0.4251	true model	>0	-0.25	0
367	vg	0.2702	true model	>0	-0.25	0
368	vg	0.4272	true model	>0	-0.25	0
369	vg	0.4062	true model	>0	-0.25	0
370	vg	0.441	true model	>0	-0.25	0
371	vg	0.3809	true model	>0	-0.25	0
372	vg	0.3857	true model	>0	-0.25	0
373	vg	0.3482	true model	>0	-0.25	0
374	vg	0.3756	true model	>0	-0.25	0
375	vg	0.3224	true model	>0	-0.25	0
376	vg	0.453	true model	>0	-0.25	0
377	vg	0.4194	true model	>0	-0.25	0
378	vg	0.3912	true model	>0	-0.25	0
379	vg	0.2705	true model	>0	-0.25	0
380	vg	0.2769	true model	>0	-0.25	0
381	vg	0.3667	true model	>0	-0.25	0
382	vg	0.4272	true model	>0	-0.25	0
383	vg	0.3425	true model	>0	-0.25	0
384	vg	0.4534	true model	>0	-0.25	0
385	vg	0.3735	true model	>0	-0.25	0
386	vg	0.4313	true model	>0	-0.25	0
387	vg	0.3533	true model	>0	-0.25	0
388	vg	0.3546	true model	>0	-0.25	0
389	vg	0.4399	true model	>0	-0.25	0
390	vg	0.5028	true model	>0	-0.25	0
391	vg	0.3883	true model	>0	-0.25	0
392	vg	0.3899	true model	>0	-0.25	0
393	vg	0.5051	true model	>0	-0.25	0
394	vg	0.3499	true model	>0	-0.25	0
395	vg	0.4778	true model	>0	-0.25	0
396	vg	0.431	true model	>0	-0.25	0
397	vg	0.2953	true model	>0	-0.25	0
398	vg	0.316	true model	>0	-0.25	0
399	vg	0.5116	true model	>0	-0.25	0
400	vg	0.3416	true model	>0	-0.25	0
401	vg	0.3017	true model	>0	-0.25	0
402	vg	0.4143	true model	>0	-0.25	0
403	vg	0.3266	true model	>0	-0.25	0
404	vg	0.3274	true model	>0	-0.25	0
405	vg	0.4605	true model	>0	-0.25	0
406	vg	0.3674	true model	>0	-0.25	0
407	vg	0.497	true model	>0	-0.25	0
408	vg	0.4466	true model	>0	-0.25	0
409	vg	0.3382	true model	>0	-0.25	0
410	vg	0.4461	true model	>0	-0.25	0
411	vg	0.3096	true model	>0	-0.25	0
412	vg	0.4548	true model	>0	-0.25	0
413	vg	0.3963	true model	>0	-0.25	0
414	vg	0.4979	true model	>0	-0.25	0
415	vg	0.4325	true model	>0	-0.25	0
416	vg	0.4583	true model	>0	-0.25	0
417	vg	0.3869	true model	>0	-0.25	0
418	vg	0.2544	true model	>0	-0.25	0
419	vg	0.3611	true model	>0	-0.25	0
420	vg	0.3885	true model	>0	-0.25	0
421	vg	0.3024	true model	>0	-0.25	0
422	vg	0.2891	true model	>0	-0.25	0
423	vg	0.2954	true model	>0	-0.25	0
424	vg	0.3471	true model	>0	-0.25	0
425	vg	0.3214	true model	>0	-0.25	0
426	vg	0.2904	true model	>0	-0.25	0
427	vg	0.3193	true model	>0	-0.25	0
428	vg	0.395	true model	>0	-0.25	0
429	vg	0.4517	true model	>0	-0.25	0
430	vg	0.382	true model	>0	-0.25	0
431	vg	0.3735	true model	>0	-0.25	0
432	vg	0.3878	true model	>0	-0.25	0
433	vg	0.363	true model	>0	-0.25	0
434	vg	0.4805	true model	>0	-0.25	0
435	vg	0.3301	true model	>0	-0.25	0
436	vg	0.4895	true model	>0	-0.25	0
437	vg	0.3315	true model	>0	-0.25	0
438	vg	0.293	true model	>0	-0.25	0
439	vg	0.3268	true model	>0	-0.25	0
440	vg	0.5027	true model	>0	-0.25	0
441	vg	0.4564	true model	>0	-0.25	0
442	vg	0.3061	true model	>0	-0.25	0
443	vg	0.4341	true model	>0	-0.25	0
444	vg	0.359	true model	>0	-0.25	0
445	vg	0.3359	true model	>0	-0.25	0
446	vg	0.4903	true model	>0	-0.25	0
447	vg	0.3857	true model	>0	-0.25	0
448	vg	0.3262	true model	>0	-0.25	0
449	vg	0.5283	true model	>0	-0.25	0
450	vg	0.4229	true model	>0	-0.25	0
451	vg	0.464	true model	>0	-0.25	0
452	vg	0.3709	true model	>0	-0.25	0
453	vg	0.3619	true model	>0	-0.25	0
454	vg	0.462	true model	>0	-0.25	0
455	vg	0.376	true model	>0	-0.25	0
456	vg	0.2874	true model	>0	-0.25	0
457	vg	0.4334	true model	>0	-0.25	0
458	vg	0.3371	true model	>0	-0.25	0
459	vg	0.426	true model	>0	-0.25	0
460	vg	0.3906	true model	>0	-0.25	0
461	vg	0.4724	true model	>0	-0.25	0
462	vg	0.3129	true model	>0	-0.25	0
463	vg	0.2745	true model	>0	-0.25	0
464	vg	0.3039	true model	>0	-0.25	0
465	vg	0.3394	true model	>0	-0.25	0
466	vg	0.4697	true model	>0	-0.25	0
467	vg	0.3832	true model	>0	-0.25	0
468	vg	0.2921	true model	>0	-0.25	0
469	vg	0.322	true model	>0	-0.25	0
470	vg	0.3465	true model	>0	-0.25	0
471	vg	0.306	true model	>0	-0.25	0
472	vg	0.3179	true model	>0	-0.25	0
473	vg	0.3111	true model	>0	-0.25	0
474	vg	0.4674	true model	>0	-0.25	0
475	vg	0.5216	true model	>0	-0.25	0
476	vg	0.4705	true model	>0	-0.25	0
477	vg	0.4458	true model	>0	-0.25	0
478	vg	0.3243	true model	>0	-0.25	0
479	vg	0.4157	true model	>0	-0.25	0
480	vg	0.2796	true model	>0	-0.25	0
481	vg	0.3304	true model	>0	-0.25	0
482	vg	0.4279	true model	>0	-0.25	0
483	vg	0.4119	true model	>0	-0.25	0
484	vg	0.4336	true model	>0	-0.25	0
485	vg	0.556	true model	>0	-0.25	0
486	vg	0.3587	true model	>0	-0.25	0
487	vg	0.4021	true model	>0	-0.25	0
488	vg	0.3578	true model	>0	-0.25	0
489	vg	0.3639	true model	>0	-0.25	0
490	vg	0.526	true model	>0	-0.25	0
491	vg	0.4344	true model	>0	-0.25	0
492	vg	0.3042	true model	>0	-0.25	0
493	vg	0.3118	true model	>0	-0.25	0
494	vg	0.3026	true model	>0	-0.25	0
495	vg	0.3588	true model	>0	-0.25	0
496	vg	0.42	true model	>0	-0.25	0
497	vg	0.4018	true model	>0	-0.25	0
498	vg	0.2324	true model	>0	-0.25	0
499	vg	0.3715	true model	>0	-0.25	0
500	vg	0.3452	true model	>0	-0.25	0
1	vt	0.2681	true model	>0	-0.25	0
2	vt	0.3879	true model	>0	-0.25	0
3	vt	0.3589	true model	>0	-0.25	0
4	vt	0.3775	true model	>0	-0.25	0
5	vt	0.4832	true model	>0	-0.25	0
6	vt	0.5468	true model	>0	-0.25	0
7	vt	0.5097	true model	>0	-0.25	0
8	vt	0.3963	true model	>0	-0.25	0
9	vt	0.3726	true model	>0	-0.25	0
10	vt	0.3472	true model	>0	-0.25	0
11	vt	0.3786	true model	>0	-0.25	0
12	vt	0.4711	true model	>0	-0.25	0
13	vt	0.4133	true model	>0	-0.25	0
14	vt	0.4263	true model	>0	-0.25	0
15	vt	0.3979	true model	>0	-0.25	0
16	vt	0.4236	true model	>0	-0.25	0
17	vt	0.4003	true model	>0	-0.25	0
18	vt	0.3712	true model	>0	-0.25	0
19	vt	0.2823	true model	>0	-0.25	0
20	vt	0.354	true model	>0	-0.25	0
21	vt	0.3014	true model	>0	-0.25	0
22	vt	0.4204	true model	>0	-0.25	0
23	vt	0.4631	true model	>0	-0.25	0
24	vt	0.4083	true model	>0	-0.25	0
25	vt	0.2226	true model	>0	-0.25	0
26	vt	0.36	true model	>0	-0.25	0
27	vt	0.4981	true model	>0	-0.25	0
28	vt	0.3422	true model	>0	-0.25	0
29	vt	0.2747	true model	>0	-0.25	0
30	vt	0.4109	true model	>0	-0.25	0
31	vt	0.368	true model	>0	-0.25	0
32	vt	0.4617	true model	>0	-0.25	0
33	vt	0.5531	true model	>0	-0.25	0
34	vt	0.3463	true model	>0	-0.25	0
35	vt	0.3311	true model	>0	-0.25	0
36	vt	0.4143	true model	>0	-0.25	0
37	vt	0.3659	true model	>0	-0.25	0
38	vt	0.3103	true model	>0	-0.25	0
39	vt	0.389	true model	>0	-0.25	0
40	vt	0.4008	true model	>0	-0.25	0
41	vt	0.4291	true model	>0	-0.25	0
42	vt	0.3949	true model	>0	-0.25	0
43	vt	0.3941	true model	>0	-0.25	0
44	vt	0.3832	true model	>0	-0.25	0
45	vt	0.3751	true model	>0	-0.25	0
46	vt	0.3511	true model	>0	-0.25	0
47	vt	0.3615	true model	>0	-0.25	0
48	vt	0.3963	true model	>0	-0.25	0
49	vt	0.4247	true model	>0	-0.25	0
50	vt	0.3674	true model	>0	-0.25	0
51	vt	0.3886	true model	>0	-0.25	0
52	vt	0.389	true model	>0	-0.25	0
53	vt	0.4101	true model	>0	-0.25	0
54	vt	0.3725	true model	>0	-0.25	0
55	vt	0.4399	true model	>0	-0.25	0
56	vt	0.2509	true model	>0	-0.25	0
57	vt	0.3881	true model	>0	-0.25	0
58	vt	0.3851	true model	>0	-0.25	0
59	vt	0.4305	true model	>0	-0.25	0
60	vt	0.3618	true model	>0	-0.25	0
61	vt	0.3397	true model	>0	-0.25	0
62	vt	0.4559	true model	>0	-0.25	0
63	vt	0.4094	true model	>0	-0.25	0
64	vt	0.2302	true model	>0	-0.25	0
65	vt	0.3381	true model	>0	-0.25	0
66	vt	0.423	true model	>0	-0.25	0
67	vt	0.3965	true model	>0	-0.25	0
68	vt	0.2628	true model	>0	-0.25	0
69	vt	0.4396	true model	>0	-0.25	0
70	vt	0.3314	true model	>0	-0.25	0
71	vt	0.4017	true model	>0	-0.25	0
72	vt	0.4306	true model	>0	-0.25	0
73	vt	0.3876	true model	>0	-0.25	0
74	vt	0.3864	true model	>0	-0.25	0
75	vt	0.3751	true model	>0	-0.25	0
76	vt	0.3945	true model	>0	-0.25	0
77	vt	0.3827	true model	>0	-0.25	0
78	vt	0.3375	true model	>0	-0.25	0
79	vt	0.3696	true model	>0	-0.25	0
80	vt	0.3945	true model	>0	-0.25	0
81	vt	0.3605	true model	>0	-0.25	0
82	vt	0.3781	true model	>0	-0.25	0
83	vt	0.406	true model	>0	-0.25	0
84	vt	0.4798	true model	>0	-0.25	0
85	vt	0.4903	true model	>0	-0.25	0
86	vt	0.3655	true model	>0	-0.25	0
87	vt	0.3365	true model	>0	-0.25	0
88	vt	0.436	true model	>0	-0.25	0
89	vt	0.3332	true model	>0	-0.25	0
90	vt	0.3357	true model	>0	-0.25	0
91	vt	0.356	true model	>0	-0.25	0
92	vt	0.2799	true model	>0	-0.25	0
93	vt	0.3911	true model	>0	-0.25	0
94	vt	0.4115	true model	>0	-0.25	0
95	vt	0.3806	true model	>0	-0.25	0
96	vt	0.395	true model	>0	-0.25	0
97	vt	0.3032	true model	>0	-0.25	0
98	vt	0.4152	true model	>0	-0.25	0
99	vt	0.3678	true model	>0	-0.25	0
100	vt	0.3757	true model	>0	-0.25	0
101	vt	0.4701	true model	>0	-0.25	0
102	vt	0.3213	true model	>0	-0.25	0
103	vt	0.4978	true model	>0	-0.25	0
104	vt	0.5133	true model	>0	-0.25	0
105	vt	0.3078	true model	>0	-0.25	0
106	vt	0.4454	true model	>0	-0.25	0
107	vt	0.4097	true model	>0	-0.25	0
108	vt	0.4086	true model	>0	-0.25	0
109	vt	0.4587	true model	>0	-0.25	0
110	vt	0.4245	true model	>0	-0.25	0
111	vt	0.4618	true model	>0	-0.25	0
112	vt	0.2918	true model	>0	-0.25	0
113	vt	0.4558	true model	>0	-0.25	0
114	vt	0.3931	true model	>0	-0.25	0
115	vt	0.3637	true model	>0	-0.25	0
116	vt	0.404	true model	>0	-0.25	0
117	vt	0.524	true model	>0	-0.25	0
118	vt	0.432	true model	>0	-0.25	0
119	vt	0.4093	true model	>0	-0.25	0
120	vt	0.3903	true model	>0	-0.25	0
121	vt	0.4487	true model	>0	-0.25	0
122	vt	0.3878	true model	>0	-0.25	0
123	vt	0.3652	true model	>0	-0.25	0
124	vt	0.3599	true model	>0	-0.25	0
125	vt	0.394	true model	>0	-0.25	0
126	vt	0.3495	true model	>0	-0.25	0
127	vt	0.4253	true model	>0	-0.25	0
128	vt	0.3984	true model	>0	-0.25	0
129	vt	0.3162	true model	>0	-0.25	0
130	vt	0.3617	true model	>0	-0.25	0
131	vt	0.4523	true model	>0	-0.25	0
132	vt	0.4402	true model	>0	-0.25	0
133	vt	0.4299	true model	>0	-0.25	0
134	vt	0.3908	true model	>0	-0.25	0
135	vt	0.3869	true model	>0	-0.25	0
136	vt	0.3961	true model	>0	-0.25	0
137	vt	0.4047	true model	>0	-0.25	0
138	vt	0.3766	true model	>0	-0.25	0
139	vt	0.3797	true model	>0	-0.25	0
140	vt	0.4591	true model	>0	-0.25	0
141	vt	0.4277	true model	>0	-0.25	0
142	vt	0.3278	true model	>0	-0.25	0
143	vt	0.3986	true model	>0	-0.25	0
144	vt	0.3593	true model	>0	-0.25	0
145	vt	0.3633	true model	>0	-0.25	0
146	vt	0.3204	true model	>0	-0.25	0
147	vt	0.3554	true model	>0	-0.25	0
148	vt	0.4124	true model	>0	-0.25	0
149	vt	0.2732	true model	>0	-0.25	0
150	vt	0.3344	true model	>0	-0.25	0
151	vt	0.3417	true model	>0	-0.25	0
152	vt	0.3429	true model	>0	-0.25	0
153	vt	0.4387	true model	>0	-0.25	0
154	vt	0.4021	true model	>0	-0.25	0
155	vt	0.4559	true model	>0	-0.25	0
156	vt	0.492	true model	>0	-0.25	0
157	vt	0.4824	true model	>0	-0.25	0
158	vt	0.389	true model	>0	-0.25	0
159	vt	0.365	true model	>0	-0.25	0
160	vt	0.3651	true model	>0	-0.25	0
161	vt	0.386	true model	>0	-0.25	0
162	vt	0.4651	true model	>0	-0.25	0
163	vt	0.4225	true model	>0	-0.25	0
164	vt	0.4284	true model	>0	-0.25	0
165	vt	0.4187	true model	>0	-0.25	0
166	vt	0.4623	true model	>0	-0.25	0
167	vt	0.424	true model	>0	-0.25	0
168	vt	0.3161	true model	>0	-0.25	0
169	vt	0.4205	true model	>0	-0.25	0
170	vt	0.486	true model	>0	-0.25	0
171	vt	0.4172	true model	>0	-0.25	0
172	vt	0.3473	true model	>0	-0.25	0
173	vt	0.4575	true model	>0	-0.25	0
174	vt	0.3376	true model	>0	-0.25	0
175	vt	0.3293	true model	>0	-0.25	0
176	vt	0.4536	true model	>0	-0.25	0
177	vt	0.4365	true model	>0	-0.25	0
178	vt	0.3402	true model	>0	-0.25	0
179	vt	0.3725	true model	>0	-0.25	0
180	vt	0.3624	true model	>0	-0.25	0
181	vt	0.3674	true model	>0	-0.25	0
182	vt	0.4441	true model	>0	-0.25	0
183	vt	0.4006	true model	>0	-0.25	0
184	vt	0.3875	true model	>0	-0.25	0
185	vt	0.4224	true model	>0	-0.25	0
186	vt	0.3873	true model	>0	-0.25	0
187	vt	0.3746	true model	>0	-0.25	0
188	vt	0.3855	true model	>0	-0.25	0
189	vt	0.4338	true model	>0	-0.25	0
190	vt	0.3994	true model	>0	-0.25	0
191	vt	0.4086	true model	>0	-0.25	0
192	vt	0.385	true model	>0	-0.25	0
193	vt	0.3611	true model	>0	-0.25	0
194	vt	0.4102	true model	>0	-0.25	0
195	vt	0.3817	true model	>0	-0.25	0
196	vt	0.4253	true model	>0	-0.25	0
197	vt	0.3416	true model	>0	-0.25	0
198	vt	0.385	true model	>0	-0.25	0
199	vt	0.4535	true model	>0	-0.25	0
200	vt	0.3727	true model	>0	-0.25	0
201	vt	0.4185	true model	>0	-0.25	0
202	vt	0.2973	true model	>0	-0.25	0
203	vt	0.4	true model	>0	-0.25	0
204	vt	0.3868	true model	>0	-0.25	0
205	vt	0.3996	true model	>0	-0.25	0
206	vt	0.2838	true model	>0	-0.25	0
207	vt	0.4158	true model	>0	-0.25	0
208	vt	0.3865	true model	>0	-0.25	0
209	vt	0.379	true model	>0	-0.25	0
210	vt	0.3507	true model	>0	-0.25	0
211	vt	0.3678	true model	>0	-0.25	0
212	vt	0.5357	true model	>0	-0.25	0
213	vt	0.4413	true model	>0	-0.25	0
214	vt	0.3283	true model	>0	-0.25	0
215	vt	0.378	true model	>0	-0.25	0
216	vt	0.4091	true model	>0	-0.25	0
217	vt	0.3362	true model	>0	-0.25	0
218	vt	0.3979	true model	>0	-0.25	0
219	vt	0.2842	true model	>0	-0.25	0
220	vt	0.3351	true model	>0	-0.25	0
221	vt	0.3942	true model	>0	-0.25	0
222	vt	0.3358	true model	>0	-0.25	0
223	vt	0.4041	true model	>0	-0.25	0
224	vt	0.3997	true model	>0	-0.25	0
225	vt	0.4854	true model	>0	-0.25	0
226	vt	0.4732	true model	>0	-0.25	0
227	vt	0.4358	true model	>0	-0.25	0
228	vt	0.3186	true model	>0	-0.25	0
229	vt	0.4227	true model	>0	-0.25	0
230	vt	0.4093	true model	>0	-0.25	0
231	vt	0.5043	true model	>0	-0.25	0
232	vt	0.3012	true model	>0	-0.25	0
233	vt	0.3746	true model	>0	-0.25	0
234	vt	0.3385	true model	>0	-0.25	0
235	vt	0.4433	true model	>0	-0.25	0
236	vt	0.3986	true model	>0	-0.25	0
237	vt	0.2349	true model	>0	-0.25	0
238	vt	0.4426	true model	>0	-0.25	0
239	vt	0.3702	true model	>0	-0.25	0
240	vt	0.4583	true model	>0	-0.25	0
241	vt	0.3984	true model	>0	-0.25	0
242	vt	0.3982	true model	>0	-0.25	0
243	vt	0.3538	true model	>0	-0.25	0
244	vt	0.4142	true model	>0	-0.25	0
245	vt	0.4518	true model	>0	-0.25	0
246	vt	0.3492	true model	>0	-0.25	0
247	vt	0.527	true model	>0	-0.25	0
248	vt	0.4212	true model	>0	-0.25	0
249	vt	0.4997	true model	>0	-0.25	0
250	vt	0.5075	true model	>0	-0.25	0
251	vt	0.3285	true model	>0	-0.25	0
252	vt	0.3463	true model	>0	-0.25	0
253	vt	0.3243	true model	>0	-0.25	0
254	vt	0.5738	true model	>0	-0.25	0
255	vt	0.4405	true model	>0	-0.25	0
256	vt	0.4058	true model	>0	-0.25	0
257	vt	0.5106	true model	>0	-0.25	0
258	vt	0.4178	true model	>0	-0.25	0
259	vt	0.3639	true model	>0	-0.25	0
260	vt	0.3817	true model	>0	-0.25	0
261	vt	0.4181	true model	>0	-0.25	0
262	vt	0.3802	true model	>0	-0.25	0
263	vt	0.2914	true model	>0	-0.25	0
264	vt	0.3627	true model	>0	-0.25	0
265	vt	0.4558	true model	>0	-0.25	0
266	vt	0.3076	true model	>0	-0.25	0
267	vt	0.2798	true model	>0	-0.25	0
268	vt	0.3081	true model	>0	-0.25	0
269	vt	0.3851	true model	>0	-0.25	0
270	vt	0.2772	true model	>0	-0.25	0
271	vt	0.4413	true model	>0	-0.25	0
272	vt	0.3289	true model	>0	-0.25	0
273	vt	0.3818	true model	>0	-0.25	0
274	vt	0.3081	true model	>0	-0.25	0
275	vt	0.3707	true model	>0	-0.25	0
276	vt	0.3995	true model	>0	-0.25	0
277	vt	0.3301	true model	>0	-0.25	0
278	vt	0.4784	true model	>0	-0.25	0
279	vt	0.4836	true model	>0	-0.25	0
280	vt	0.3581	true model	>0	-0.25	0
281	vt	0.4081	true model	>0	-0.25	0
282	vt	0.4502	true model	>0	-0.25	0
283	vt	0.3073	true model	>0	-0.25	0
284	vt	0.3832	true model	>0	-0.25	0
285	vt	0.3836	true model	>0	-0.25	0
286	vt	0.4381	true model	>0	-0.25	0
287	vt	0.4722	true model	>0	-0.25	0
288	vt	0.3507	true model	>0	-0.25	0
289	vt	0.3402	true model	>0	-0.25	0
290	vt	0.3793	true model	>0	-0.25	0
291	vt	0.4444	true model	>0	-0.25	0
292	vt	0.3687	true model	>0	-0.25	0
293	vt	0.4213	true model	>0	-0.25	0
294	vt	0.4243	true model	>0	-0.25	0
295	vt	0.3361	true model	>0	-0.25	0
296	vt	0.3419	true model	>0	-0.25	0
297	vt	0.4087	true model	>0	-0.25	0
298	vt	0.3541	true model	>0	-0.25	0
299	vt	0.4724	true model	>0	-0.25	0
300	vt	0.3691	true model	>0	-0.25	0
301	vt	0.4126	true model	>0	-0.25	0
302	vt	0.4347	true model	>0	-0.25	0
303	vt	0.3531	true model	>0	-0.25	0
304	vt	0.4917	true model	>0	-0.25	0
305	vt	0.4494	true model	>0	-0.25	0
306	vt	0.5224	true model	>0	-0.25	0
307	vt	0.4165	true model	>0	-0.25	0
308	vt	0.3873	true model	>0	-0.25	0
309	vt	0.3504	true model	>0	-0.25	0
310	vt	0.3402	true model	>0	-0.25	0
311	vt	0.3639	true model	>0	-0.25	0
312	vt	0.4205	true model	>0	-0.25	0
313	vt	0.6142	true model	>0	-0.25	0
314	vt	0.3397	true model	>0	-0.25	0
315	vt	0.4596	true model	>0	-0.25	0
316	vt	0.521	true model	>0	-0.25	0
317	vt	0.4109	true model	>0	-0.25	0
318	vt	0.4361	true model	>0	-0.25	0
319	vt	0.5057	true model	>0	-0.25	0
320	vt	0.4149	true model	>0	-0.25	0
321	vt	0.415	true model	>0	-0.25	0
322	vt	0.4261	true model	>0	-0.25	0
323	vt	0.3234	true model	>0	-0.25	0
324	vt	0.4014	true model	>0	-0.25	0
325	vt	0.3502	true model	>0	-0.25	0
326	vt	0.449	true model	>0	-0.25	0
327	vt	0.282	true model	>0	-0.25	0
328	vt	0.3396	true model	>0	-0.25	0
329	vt	0.4036	true model	>0	-0.25	0
330	vt	0.4086	true model	>0	-0.25	0
331	vt	0.3064	true model	>0	-0.25	0
332	vt	0.3861	true model	>0	-0.25	0
333	vt	0.3391	true model	>0	-0.25	0
334	vt	0.3862	true model	>0	-0.25	0
335	vt	0.4065	true model	>0	-0.25	0
336	vt	0.3082	true model	>0	-0.25	0
337	vt	0.4391	true model	>0	-0.25	0
338	vt	0.4868	true model	>0	-0.25	0
339	vt	0.492	true model	>0	-0.25	0
340	vt	0.3548	true model	>0	-0.25	0
341	vt	0.4147	true model	>0	-0.25	0
342	vt	0.373	true model	>0	-0.25	0
343	vt	0.319	true model	>0	-0.25	0
344	vt	0.3655	true model	>0	-0.25	0
345	vt	0.4244	true model	>0	-0.25	0
346	vt	0.4442	true model	>0	-0.25	0
347	vt	0.3867	true model	>0	-0.25	0
348	vt	0.421	true model	>0	-0.25	0
349	vt	0.3048	true model	>0	-0.25	0
350	vt	0.3831	true model	>0	-0.25	0
351	vt	0.3862	true model	>0	-0.25	0
352	vt	0.2792	true model	>0	-0.25	0
353	vt	0.3766	true model	>0	-0.25	0
354	vt	0.3864	true model	>0	-0.25	0
355	vt	0.3758	true model	>0	-0.25	0
356	vt	0.5268	true model	>0	-0.25	0
357	vt	0.2885	true model	>0	-0.25	0
358	vt	0.4051	true model	>0	-0.25	0
359	vt	0.4576	true model	>0	-0.25	0
360	vt	0.3567	true model	>0	-0.25	0
361	vt	0.4789	true model	>0	-0.25	0
362	vt	0.3787	true model	>0	-0.25	0
363	vt	0.4371	true model	>0	-0.25	0
364	vt	0.4481	true model	>0	-0.25	0
365	vt	0.3109	true model	>0	-0.25	0
366	vt	0.3618	true model	>0	-0.25	0
367	vt	0.2816	true model	>0	-0.25	0
368	vt	0.4948	true model	>0	-0.25	0
369	vt	0.4389	true model	>0	-0.25	0
370	vt	0.4952	true model	>0	-0.25	0
371	vt	0.4195	true model	>0	-0.25	0
372	vt	0.3585	true model	>0	-0.25	0
373	vt	0.3525	true model	>0	-0.25	0
374	vt	0.4099	true model	>0	-0.25	0
375	vt	0.4145	true model	>0	-0.25	0
376	vt	0.3241	true model	>0	-0.25	0
377	vt	0.4174	true model	>0	-0.25	0
378	vt	0.4459	true model	>0	-0.25	0
379	vt	0.3512	true model	>0	-0.25	0
380	vt	0.2951	true model	>0	-0.25	0
381	vt	0.3453	true model	>0	-0.25	0
382	vt	0.4104	true model	>0	-0.25	0
383	vt	0.3867	true model	>0	-0.25	0
384	vt	0.4252	true model	>0	-0.25	0
385	vt	0.391	true model	>0	-0.25	0
386	vt	0.3562	true model	>0	-0.25	0
387	vt	0.3701	true model	>0	-0.25	0
388	vt	0.3629	true model	>0	-0.25	0
389	vt	0.5021	true model	>0	-0.25	0
390	vt	0.4189	true model	>0	-0.25	0
391	vt	0.4108	true model	>0	-0.25	0
392	vt	0.3578	true model	>0	-0.25	0
393	vt	0.4615	true model	>0	-0.25	0
394	vt	0.3673	true model	>0	-0.25	0
395	vt	0.4753	true model	>0	-0.25	0
396	vt	0.5176	true model	>0	-0.25	0
397	vt	0.3221	true model	>0	-0.25	0
398	vt	0.3694	true model	>0	-0.25	0
399	vt	0.4402	true model	>0	-0.25	0
400	vt	0.3933	true model	>0	-0.25	0
401	vt	0.342	true model	>0	-0.25	0
402	vt	0.4868	true model	>0	-0.25	0
403	vt	0.437	true model	>0	-0.25	0
404	vt	0.2938	true model	>0	-0.25	0
405	vt	0.4554	true model	>0	-0.25	0
406	vt	0.3146	true model	>0	-0.25	0
407	vt	0.433	true model	>0	-0.25	0
408	vt	0.416	true model	>0	-0.25	0
409	vt	0.3151	true model	>0	-0.25	0
410	vt	0.3464	true model	>0	-0.25	0
411	vt	0.4696	true model	>0	-0.25	0
412	vt	0.3599	true model	>0	-0.25	0
413	vt	0.3671	true model	>0	-0.25	0
414	vt	0.3611	true model	>0	-0.25	0
415	vt	0.4698	true model	>0	-0.25	0
416	vt	0.4241	true model	>0	-0.25	0
417	vt	0.361	true model	>0	-0.25	0
418	vt	0.3551	true model	>0	-0.25	0
419	vt	0.3403	true model	>0	-0.25	0
420	vt	0.4266	true model	>0	-0.25	0
421	vt	0.3139	true model	>0	-0.25	0
422	vt	0.3306	true model	>0	-0.25	0
423	vt	0.3366	true model	>0	-0.25	0
424	vt	0.4557	true model	>0	-0.25	0
425	vt	0.3276	true model	>0	-0.25	0
426	vt	0.3049	true model	>0	-0.25	0
427	vt	0.3506	true model	>0	-0.25	0
428	vt	0.3957	true model	>0	-0.25	0
429	vt	0.4541	true model	>0	-0.25	0
430	vt	0.4017	true model	>0	-0.25	0
431	vt	0.3217	true model	>0	-0.25	0
432	vt	0.3977	true model	>0	-0.25	0
433	vt	0.3472	true model	>0	-0.25	0
434	vt	0.4027	true model	>0	-0.25	0
435	vt	0.3511	true model	>0	-0.25	0
436	vt	0.373	true model	>0	-0.25	0
437	vt	0.3328	true model	>0	-0.25	0
438	vt	0.3121	true model	>0	-0.25	0
439	vt	0.3605	true model	>0	-0.25	0
440	vt	0.5188	true model	>0	-0.25	0
441	vt	0.354	true model	>0	-0.25	0
442	vt	0.3378	true model	>0	-0.25	0
443	vt	0.5112	true model	>0	-0.25	0
444	vt	0.3126	true model	>0	-0.25	0
445	vt	0.3897	true model	>0	-0.25	0
446	vt	0.5139	true model	>0	-0.25	0
447	vt	0.4667	true model	>0	-0.25	0
448	vt	0.2874	true model	>0	-0.25	0
449	vt	0.4552	true model	>0	-0.25	0
450	vt	0.4121	true model	>0	-0.25	0
451	vt	0.3628	true model	>0	-0.25	0
452	vt	0.4103	true model	>0	-0.25	0
453	vt	0.3735	true model	>0	-0.25	0
454	vt	0.3082	true model	>0	-0.25	0
455	vt	0.3771	true model	>0	-0.25	0
456	vt	0.3807	true model	>0	-0.25	0
457	vt	0.3846	true model	>0	-0.25	0
458	vt	0.3523	true model	>0	-0.25	0
459	vt	0.3895	true model	>0	-0.25	0
460	vt	0.4184	true model	>0	-0.25	0
461	vt	0.4308	true model	>0	-0.25	0
462	vt	0.3715	true model	>0	-0.25	0
463	vt	0.3542	true model	>0	-0.25	0
464	vt	0.2602	true model	>0	-0.25	0
465	vt	0.5115	true model	>0	-0.25	0
466	vt	0.4116	true model	>0	-0.25	0
467	vt	0.3583	true model	>0	-0.25	0
468	vt	0.398	true model	>0	-0.25	0
469	vt	0.3668	true model	>0	-0.25	0
470	vt	0.3831	true model	>0	-0.25	0
471	vt	0.342	true model	>0	-0.25	0
472	vt	0.3371	true model	>0	-0.25	0
473	vt	0.2831	true model	>0	-0.25	0
474	vt	0.4211	true model	>0	-0.25	0
475	vt	0.4258	true model	>0	-0.25	0
476	vt	0.3908	true model	>0	-0.25	0
477	vt	0.4158	true model	>0	-0.25	0
478	vt	0.4661	true model	>0	-0.25	0
479	vt	0.4174	true model	>0	-0.25	0
480	vt	0.3723	true model	>0	-0.25	0
481	vt	0.3614	true model	>0	-0.25	0
482	vt	0.4119	true model	>0	-0.25	0
483	vt	0.4336	true model	>0	-0.25	0
484	vt	0.4293	true model	>0	-0.25	0
485	vt	0.5292	true model	>0	-0.25	0
486	vt	0.3757	true model	>0	-0.25	0
487	vt	0.4751	true model	>0	-0.25	0
488	vt	0.3012	true model	>0	-0.25	0
489	vt	0.3737	true model	>0	-0.25	0
490	vt	0.4044	true model	>0	-0.25	0
491	vt	0.4464	true model	>0	-0.25	0
492	vt	0.3795	true model	>0	-0.25	0
493	vt	0.4605	true model	>0	-0.25	0
494	vt	0.4157	true model	>0	-0.25	0
495	vt	0.3707	true model	>0	-0.25	0
496	vt	0.3584	true model	>0	-0.25	0
497	vt	0.4366	true model	>0	-0.25	0
498	vt	0.2689	true model	>0	-0.25	0
499	vt	0.4069	true model	>0	-0.25	0
500	vt	0.3649	true model	>0	-0.25	0
1	ve	0.1648	true model	>0	-0.25	0
2	ve	0.2009	true model	>0	-0.25	0
3	ve	0.1819	true model	>0	-0.25	0
4	ve	0.2061	true model	>0	-0.25	0
5	ve	0.2499	true model	>0	-0.25	0
6	ve	0.1549	true model	>0	-0.25	0
7	ve	0.1655	true model	>0	-0.25	0
8	ve	0.2036	true model	>0	-0.25	0
9	ve	0.1819	true model	>0	-0.25	0
10	ve	0.2198	true model	>0	-0.25	0
11	ve	0.255	true model	>0	-0.25	0
12	ve	0.1703	true model	>0	-0.25	0
13	ve	0.2121	true model	>0	-0.25	0
14	ve	0.2143	true model	>0	-0.25	0
15	ve	0.1846	true model	>0	-0.25	0
16	ve	0.2296	true model	>0	-0.25	0
17	ve	0.2209	true model	>0	-0.25	0
18	ve	0.218	true model	>0	-0.25	0
19	ve	0.2172	true model	>0	-0.25	0
20	ve	0.1919	true model	>0	-0.25	0
21	ve	0.2147	true model	>0	-0.25	0
22	ve	0.1679	true model	>0	-0.25	0
23	ve	0.1627	true model	>0	-0.25	0
24	ve	0.1894	true model	>0	-0.25	0
25	ve	0.2358	true model	>0	-0.25	0
26	ve	0.2941	true model	>0	-0.25	0
27	ve	0.2107	true model	>0	-0.25	0
28	ve	0.205	true model	>0	-0.25	0
29	ve	0.2247	true model	>0	-0.25	0
30	ve	0.1742	true model	>0	-0.25	0
31	ve	0.2573	true model	>0	-0.25	0
32	ve	0.2273	true model	>0	-0.25	0
33	ve	0.1991	true model	>0	-0.25	0
34	ve	0.2036	true model	>0	-0.25	0
35	ve	0.098	true model	>0	-0.25	0
36	ve	0.1788	true model	>0	-0.25	0
37	ve	0.1544	true model	>0	-0.25	0
38	ve	0.1913	true model	>0	-0.25	0
39	ve	0.1958	true model	>0	-0.25	0
40	ve	0.2355	true model	>0	-0.25	0
41	ve	0.2055	true model	>0	-0.25	0
42	ve	0.1951	true model	>0	-0.25	0
43	ve	0.1878	true model	>0	-0.25	0
44	ve	0.2008	true model	>0	-0.25	0
45	ve	0.2757	true model	>0	-0.25	0
46	ve	0.2491	true model	>0	-0.25	0
47	ve	0.178	true model	>0	-0.25	0
48	ve	0.1873	true model	>0	-0.25	0
49	ve	0.217	true model	>0	-0.25	0
50	ve	0.1436	true model	>0	-0.25	0
51	ve	0.1827	true model	>0	-0.25	0
52	ve	0.1697	true model	>0	-0.25	0
53	ve	0.2204	true model	>0	-0.25	0
54	ve	0.1902	true model	>0	-0.25	0
55	ve	0.2051	true model	>0	-0.25	0
56	ve	0.2046	true model	>0	-0.25	0
57	ve	0.1674	true model	>0	-0.25	0
58	ve	0.1879	true model	>0	-0.25	0
59	ve	0.2632	true model	>0	-0.25	0
60	ve	0.1872	true model	>0	-0.25	0
61	ve	0.1971	true model	>0	-0.25	0
62	ve	0.2178	true model	>0	-0.25	0
63	ve	0.1868	true model	>0	-0.25	0
64	ve	0.2163	true model	>0	-0.25	0
65	ve	0.1704	true model	>0	-0.25	0
66	ve	0.1814	true model	>0	-0.25	0
67	ve	0.2513	true model	>0	-0.25	0
68	ve	0.1823	true model	>0	-0.25	0
69	ve	0.1629	true model	>0	-0.25	0
70	ve	0.2451	true model	>0	-0.25	0
71	ve	0.2626	true model	>0	-0.25	0
72	ve	0.2063	true model	>0	-0.25	0
73	ve	0.1663	true model	>0	-0.25	0
74	ve	0.1752	true model	>0	-0.25	0
75	ve	0.2046	true model	>0	-0.25	0
76	ve	0.1566	true model	>0	-0.25	0
77	ve	0.2115	true model	>0	-0.25	0
78	ve	0.1995	true model	>0	-0.25	0
79	ve	0.1336	true model	>0	-0.25	0
80	ve	0.2444	true model	>0	-0.25	0
81	ve	0.2084	true model	>0	-0.25	0
82	ve	0.1001	true model	>0	-0.25	0
83	ve	0.1806	true model	>0	-0.25	0
84	ve	0.235	true model	>0	-0.25	0
85	ve	0.1944	true model	>0	-0.25	0
86	ve	0.1645	true model	>0	-0.25	0
87	ve	0.2136	true model	>0	-0.25	0
88	ve	0.2114	true model	>0	-0.25	0
89	ve	0.2724	true model	>0	-0.25	0
90	ve	0.2292	true model	>0	-0.25	0
91	ve	0.1621	true model	>0	-0.25	0
92	ve	0.1823	true model	>0	-0.25	0
93	ve	0.1907	true model	>0	-0.25	0
94	ve	0.2276	true model	>0	-0.25	0
95	ve	0.232	true model	>0	-0.25	0
96	ve	0.2725	true model	>0	-0.25	0
97	ve	0.1956	true model	>0	-0.25	0
98	ve	0.1773	true model	>0	-0.25	0
99	ve	0.1649	true model	>0	-0.25	0
100	ve	0.2302	true model	>0	-0.25	0
101	ve	0.1717	true model	>0	-0.25	0
102	ve	0.1984	true model	>0	-0.25	0
103	ve	0.1967	true model	>0	-0.25	0
104	ve	0.2146	true model	>0	-0.25	0
105	ve	0.1544	true model	>0	-0.25	0
106	ve	0.1483	true model	>0	-0.25	0
107	ve	0.1795	true model	>0	-0.25	0
108	ve	0.1597	true model	>0	-0.25	0
109	ve	0.1781	true model	>0	-0.25	0
110	ve	0.1939	true model	>0	-0.25	0
111	ve	0.1957	true model	>0	-0.25	0
112	ve	0.1531	true model	>0	-0.25	0
113	ve	0.2012	true model	>0	-0.25	0
114	ve	0.2066	true model	>0	-0.25	0
115	ve	0.22	true model	>0	-0.25	0
116	ve	0.216	true model	>0	-0.25	0
117	ve	0.1346	true model	>0	-0.25	0
118	ve	0.1545	true model	>0	-0.25	0
119	ve	0.2379	true model	>0	-0.25	0
120	ve	0.2354	true model	>0	-0.25	0
121	ve	0.2292	true model	>0	-0.25	0
122	ve	0.2175	true model	>0	-0.25	0
123	ve	0.1752	true model	>0	-0.25	0
124	ve	0.1358	true model	>0	-0.25	0
125	ve	0.2089	true model	>0	-0.25	0
126	ve	0.1941	true model	>0	-0.25	0
127	ve	0.1953	true model	>0	-0.25	0
128	ve	0.2273	true model	>0	-0.25	0
129	ve	0.1398	true model	>0	-0.25	0
130	ve	0.2569	true model	>0	-0.25	0
131	ve	0.1775	true model	>0	-0.25	0
132	ve	0.2322	true model	>0	-0.25	0
133	ve	0.203	true model	>0	-0.25	0
134	ve	0.2154	true model	>0	-0.25	0
135	ve	0.2202	true model	>0	-0.25	0
136	ve	0.1882	true model	>0	-0.25	0
137	ve	0.1707	true model	>0	-0.25	0
138	ve	0.215	true model	>0	-0.25	0
139	ve	0.2001	true model	>0	-0.25	0
140	ve	0.1776	true model	>0	-0.25	0
141	ve	0.2249	true model	>0	-0.25	0
142	ve	0.193	true model	>0	-0.25	0
143	ve	0.1803	true model	>0	-0.25	0
144	ve	0.1813	true model	>0	-0.25	0
145	ve	0.2505	true model	>0	-0.25	0
146	ve	0.2364	true model	>0	-0.25	0
147	ve	0.2213	true model	>0	-0.25	0
148	ve	0.2046	true model	>0	-0.25	0
149	ve	0.1961	true model	>0	-0.25	0
150	ve	0.2324	true model	>0	-0.25	0
151	ve	0.2511	true model	>0	-0.25	0
152	ve	0.225	true model	>0	-0.25	0
153	ve	0.1813	true model	>0	-0.25	0
154	ve	0.1837	true model	>0	-0.25	0
155	ve	0.1948	true model	>0	-0.25	0
156	ve	0.1677	true model	>0	-0.25	0
157	ve	0.2297	true model	>0	-0.25	0
158	ve	0.2561	true model	>0	-0.25	0
159	ve	0.2175	true model	>0	-0.25	0
160	ve	0.2099	true model	>0	-0.25	0
161	ve	0.2206	true model	>0	-0.25	0
162	ve	0.2027	true model	>0	-0.25	0
163	ve	0.189	true model	>0	-0.25	0
164	ve	0.258	true model	>0	-0.25	0
165	ve	0.2118	true model	>0	-0.25	0
166	ve	0.1944	true model	>0	-0.25	0
167	ve	0.2172	true model	>0	-0.25	0
168	ve	0.1772	true model	>0	-0.25	0
169	ve	0.2171	true model	>0	-0.25	0
170	ve	0.2007	true model	>0	-0.25	0
171	ve	0.1767	true model	>0	-0.25	0
172	ve	0.1489	true model	>0	-0.25	0
173	ve	0.2117	true model	>0	-0.25	0
174	ve	0.2213	true model	>0	-0.25	0
175	ve	0.2651	true model	>0	-0.25	0
176	ve	0.2065	true model	>0	-0.25	0
177	ve	0.2049	true model	>0	-0.25	0
178	ve	0.1829	true model	>0	-0.25	0
179	ve	0.1158	true model	>0	-0.25	0
180	ve	0.2059	true model	>0	-0.25	0
181	ve	0.1493	true model	>0	-0.25	0
182	ve	0.2555	true model	>0	-0.25	0
183	ve	0.1737	true model	>0	-0.25	0
184	ve	0.1741	true model	>0	-0.25	0
185	ve	0.2144	true model	>0	-0.25	0
186	ve	0.2278	true model	>0	-0.25	0
187	ve	0.1569	true model	>0	-0.25	0
188	ve	0.256	true model	>0	-0.25	0
189	ve	0.2097	true model	>0	-0.25	0
190	ve	0.1263	true model	>0	-0.25	0
191	ve	0.2016	true model	>0	-0.25	0
192	ve	0.2131	true model	>0	-0.25	0
193	ve	0.2221	true model	>0	-0.25	0
194	ve	0.167	true model	>0	-0.25	0
195	ve	0.2305	true model	>0	-0.25	0
196	ve	0.2055	true model	>0	-0.25	0
197	ve	0.2645	true model	>0	-0.25	0
198	ve	0.1924	true model	>0	-0.25	0
199	ve	0.1675	true model	>0	-0.25	0
200	ve	0.2479	true model	>0	-0.25	0
201	ve	0.1927	true model	>0	-0.25	0
202	ve	0.181	true model	>0	-0.25	0
203	ve	0.2067	true model	>0	-0.25	0
204	ve	0.2263	true model	>0	-0.25	0
205	ve	0.1718	true model	>0	-0.25	0
206	ve	0.2296	true model	>0	-0.25	0
207	ve	0.2089	true model	>0	-0.25	0
208	ve	0.2873	true model	>0	-0.25	0
209	ve	0.1987	true model	>0	-0.25	0
210	ve	0.2339	true model	>0	-0.25	0
211	ve	0.1896	true model	>0	-0.25	0
212	ve	0.2171	true model	>0	-0.25	0
213	ve	0.1437	true model	>0	-0.25	0
214	ve	0.2125	true model	>0	-0.25	0
215	ve	0.1522	true model	>0	-0.25	0
216	ve	0.1069	true model	>0	-0.25	0
217	ve	0.2026	true model	>0	-0.25	0
218	ve	0.2459	true model	>0	-0.25	0
219	ve	0.1661	true model	>0	-0.25	0
220	ve	0.244	true model	>0	-0.25	0
221	ve	0.1731	true model	>0	-0.25	0
222	ve	0.214	true model	>0	-0.25	0
223	ve	0.2009	true model	>0	-0.25	0
224	ve	0.2461	true model	>0	-0.25	0
225	ve	0.188	true model	>0	-0.25	0
226	ve	0.1725	true model	>0	-0.25	0
227	ve	0.2266	true model	>0	-0.25	0
228	ve	0.2135	true model	>0	-0.25	0
229	ve	0.1925	true model	>0	-0.25	0
230	ve	0.1999	true model	>0	-0.25	0
231	ve	0.1942	true model	>0	-0.25	0
232	ve	0.1726	true model	>0	-0.25	0
233	ve	0.2125	true model	>0	-0.25	0
234	ve	0.1958	true model	>0	-0.25	0
235	ve	0.2028	true model	>0	-0.25	0
236	ve	0.2305	true model	>0	-0.25	0
237	ve	0.1673	true model	>0	-0.25	0
238	ve	0.2211	true model	>0	-0.25	0
239	ve	0.2061	true model	>0	-0.25	0
240	ve	0.2225	true model	>0	-0.25	0
241	ve	0.2265	true model	>0	-0.25	0
242	ve	0.1898	true model	>0	-0.25	0
243	ve	0.1951	true model	>0	-0.25	0
244	ve	0.178	true model	>0	-0.25	0
245	ve	0.1891	true model	>0	-0.25	0
246	ve	0.1948	true model	>0	-0.25	0
247	ve	0.1776	true model	>0	-0.25	0
248	ve	0.2471	true model	>0	-0.25	0
249	ve	0.2198	true model	>0	-0.25	0
250	ve	0.2447	true model	>0	-0.25	0
251	ve	0.1741	true model	>0	-0.25	0
252	ve	0.175	true model	>0	-0.25	0
253	ve	0.1898	true model	>0	-0.25	0
254	ve	0.1243	true model	>0	-0.25	0
255	ve	0.2046	true model	>0	-0.25	0
256	ve	0.1495	true model	>0	-0.25	0
257	ve	0.1263	true model	>0	-0.25	0
258	ve	0.2342	true model	>0	-0.25	0
259	ve	0.1689	true model	>0	-0.25	0
260	ve	0.2211	true model	>0	-0.25	0
261	ve	0.2454	true model	>0	-0.25	0
262	ve	0.1828	true model	>0	-0.25	0
263	ve	0.1385	true model	>0	-0.25	0
264	ve	0.2448	true model	>0	-0.25	0
265	ve	0.1955	true model	>0	-0.25	0
266	ve	0.1683	true model	>0	-0.25	0
267	ve	0.2472	true model	>0	-0.25	0
268	ve	0.1942	true model	>0	-0.25	0
269	ve	0.1901	true model	>0	-0.25	0
270	ve	0.1581	true model	>0	-0.25	0
271	ve	0.2277	true model	>0	-0.25	0
272	ve	0.2126	true model	>0	-0.25	0
273	ve	0.251	true model	>0	-0.25	0
274	ve	0.2214	true model	>0	-0.25	0
275	ve	0.2372	true model	>0	-0.25	0
276	ve	0.2018	true model	>0	-0.25	0
277	ve	0.1303	true model	>0	-0.25	0
278	ve	0.1705	true model	>0	-0.25	0
279	ve	0.2	true model	>0	-0.25	0
280	ve	0.2153	true model	>0	-0.25	0
281	ve	0.1925	true model	>0	-0.25	0
282	ve	0.2113	true model	>0	-0.25	0
283	ve	0.3099	true model	>0	-0.25	0
284	ve	0.1994	true model	>0	-0.25	0
285	ve	0.2121	true model	>0	-0.25	0
286	ve	0.1374	true model	>0	-0.25	0
287	ve	0.2395	true model	>0	-0.25	0
288	ve	0.2014	true model	>0	-0.25	0
289	ve	0.2115	true model	>0	-0.25	0
290	ve	0.1795	true model	>0	-0.25	0
291	ve	0.1945	true model	>0	-0.25	0
292	ve	0.1901	true model	>0	-0.25	0
293	ve	0.2205	true model	>0	-0.25	0
294	ve	0.1867	true model	>0	-0.25	0
295	ve	0.1999	true model	>0	-0.25	0
296	ve	0.2003	true model	>0	-0.25	0
297	ve	0.1856	true model	>0	-0.25	0
298	ve	0.2454	true model	>0	-0.25	0
299	ve	0.201	true model	>0	-0.25	0
300	ve	0.179	true model	>0	-0.25	0
301	ve	0.1723	true model	>0	-0.25	0
302	ve	0.2434	true model	>0	-0.25	0
303	ve	0.2279	true model	>0	-0.25	0
304	ve	0.1829	true model	>0	-0.25	0
305	ve	0.2547	true model	>0	-0.25	0
306	ve	0.193	true model	>0	-0.25	0
307	ve	0.1136	true model	>0	-0.25	0
308	ve	0.2266	true model	>0	-0.25	0
309	ve	0.1885	true model	>0	-0.25	0
310	ve	0.1586	true model	>0	-0.25	0
311	ve	0.2524	true model	>0	-0.25	0
312	ve	0.1495	true model	>0	-0.25	0
313	ve	0.2003	true model	>0	-0.25	0
314	ve	0.1872	true model	>0	-0.25	0
315	ve	0.1744	true model	>0	-0.25	0
316	ve	0.1869	true model	>0	-0.25	0
317	ve	0.2331	true model	>0	-0.25	0
318	ve	0.1683	true model	>0	-0.25	0
319	ve	0.1998	true model	>0	-0.25	0
320	ve	0.2131	true model	>0	-0.25	0
321	ve	0.2175	true model	>0	-0.25	0
322	ve	0.1935	true model	>0	-0.25	0
323	ve	0.1337	true model	>0	-0.25	0
324	ve	0.2073	true model	>0	-0.25	0
325	ve	0.1725	true model	>0	-0.25	0
326	ve	0.1945	true model	>0	-0.25	0
327	ve	0.1716	true model	>0	-0.25	0
328	ve	0.239	true model	>0	-0.25	0
329	ve	0.1561	true model	>0	-0.25	0
330	ve	0.181	true model	>0	-0.25	0
331	ve	0.2171	true model	>0	-0.25	0
332	ve	0.1953	true model	>0	-0.25	0
333	ve	0.173	true model	>0	-0.25	0
334	ve	0.2132	true model	>0	-0.25	0
335	ve	0.217	true model	>0	-0.25	0
336	ve	0.2354	true model	>0	-0.25	0
337	ve	0.1405	true model	>0	-0.25	0
338	ve	0.139	true model	>0	-0.25	0
339	ve	0.2409	true model	>0	-0.25	0
340	ve	0.131	true model	>0	-0.25	0
341	ve	0.1361	true model	>0	-0.25	0
342	ve	0.1307	true model	>0	-0.25	0
343	ve	0.1732	true model	>0	-0.25	0
344	ve	0.1864	true model	>0	-0.25	0
345	ve	0.2061	true model	>0	-0.25	0
346	ve	0.1622	true model	>0	-0.25	0
347	ve	0.2149	true model	>0	-0.25	0
348	ve	0.2602	true model	>0	-0.25	0
349	ve	0.1656	true model	>0	-0.25	0
350	ve	0.224	true model	>0	-0.25	0
351	ve	0.2207	true model	>0	-0.25	0
352	ve	0.2567	true model	>0	-0.25	0
353	ve	0.1963	true model	>0	-0.25	0
354	ve	0.1818	true model	>0	-0.25	0
355	ve	0.1691	true model	>0	-0.25	0
356	ve	0.2221	true model	>0	-0.25	0
357	ve	0.1581	true model	>0	-0.25	0
358	ve	0.1344	true model	>0	-0.25	0
359	ve	0.2221	true model	>0	-0.25	0
360	ve	0.2763	true model	>0	-0.25	0
361	ve	0.2095	true model	>0	-0.25	0
362	ve	0.1798	true model	>0	-0.25	0
363	ve	0.1791	true model	>0	-0.25	0
364	ve	0.1741	true model	>0	-0.25	0
365	ve	0.1921	true model	>0	-0.25	0
366	ve	0.1867	true model	>0	-0.25	0
367	ve	0.2237	true model	>0	-0.25	0
368	ve	0.1806	true model	>0	-0.25	0
369	ve	0.2063	true model	>0	-0.25	0
370	ve	0.2414	true model	>0	-0.25	0
371	ve	0.2141	true model	>0	-0.25	0
372	ve	0.1802	true model	>0	-0.25	0
373	ve	0.1928	true model	>0	-0.25	0
374	ve	0.2227	true model	>0	-0.25	0
375	ve	0.2227	true model	>0	-0.25	0
376	ve	0.1643	true model	>0	-0.25	0
377	ve	0.2028	true model	>0	-0.25	0
378	ve	0.2108	true model	>0	-0.25	0
379	ve	0.2298	true model	>0	-0.25	0
380	ve	0.2078	true model	>0	-0.25	0
381	ve	0.1387	true model	>0	-0.25	0
382	ve	0.1536	true model	>0	-0.25	0
383	ve	0.1892	true model	>0	-0.25	0
384	ve	0.1951	true model	>0	-0.25	0
385	ve	0.1684	true model	>0	-0.25	0
386	ve	0.1388	true model	>0	-0.25	0
387	ve	0.2117	true model	>0	-0.25	0
388	ve	0.1697	true model	>0	-0.25	0
389	ve	0.2287	true model	>0	-0.25	0
390	ve	0.1954	true model	>0	-0.25	0
391	ve	0.2481	true model	>0	-0.25	0
392	ve	0.2016	true model	>0	-0.25	0
393	ve	0.1869	true model	>0	-0.25	0
394	ve	0.2139	true model	>0	-0.25	0
395	ve	0.1485	true model	>0	-0.25	0
396	ve	0.2299	true model	>0	-0.25	0
397	ve	0.207	true model	>0	-0.25	0
398	ve	0.1854	true model	>0	-0.25	0
399	ve	0.2325	true model	>0	-0.25	0
400	ve	0.2276	true model	>0	-0.25	0
401	ve	0.2259	true model	>0	-0.25	0
402	ve	0.235	true model	>0	-0.25	0
403	ve	0.2111	true model	>0	-0.25	0
404	ve	0.1627	true model	>0	-0.25	0
405	ve	0.1605	true model	>0	-0.25	0
406	ve	0.1927	true model	>0	-0.25	0
407	ve	0.1185	true model	>0	-0.25	0
408	ve	0.2764	true model	>0	-0.25	0
409	ve	0.1522	true model	>0	-0.25	0
410	ve	0.1631	true model	>0	-0.25	0
411	ve	0.2692	true model	>0	-0.25	0
412	ve	0.2127	true model	>0	-0.25	0
413	ve	0.2136	true model	>0	-0.25	0
414	ve	0.1895	true model	>0	-0.25	0
415	ve	0.191	true model	>0	-0.25	0
416	ve	0.2156	true model	>0	-0.25	0
417	ve	0.1795	true model	>0	-0.25	0
418	ve	0.2635	true model	>0	-0.25	0
419	ve	0.1764	true model	>0	-0.25	0
420	ve	0.215	true model	>0	-0.25	0
421	ve	0.199	true model	>0	-0.25	0
422	ve	0.2401	true model	>0	-0.25	0
423	ve	0.2134	true model	>0	-0.25	0
424	ve	0.2385	true model	>0	-0.25	0
425	ve	0.2022	true model	>0	-0.25	0
426	ve	0.2476	true model	>0	-0.25	0
427	ve	0.1588	true model	>0	-0.25	0
428	ve	0.1764	true model	>0	-0.25	0
429	ve	0.2084	true model	>0	-0.25	0
430	ve	0.1841	true model	>0	-0.25	0
431	ve	0.1957	true model	>0	-0.25	0
432	ve	0.177	true model	>0	-0.25	0
433	ve	0.223	true model	>0	-0.25	0
434	ve	0.1792	true model	>0	-0.25	0
435	ve	0.2085	true model	>0	-0.25	0
436	ve	0.0875	true model	>0	-0.25	0
437	ve	0.159	true model	>0	-0.25	0
438	ve	0.1747	true model	>0	-0.25	0
439	ve	0.2473	true model	>0	-0.25	0
440	ve	0.1836	true model	>0	-0.25	0
441	ve	0.1646	true model	>0	-0.25	0
442	ve	0.2251	true model	>0	-0.25	0
443	ve	0.2286	true model	>0	-0.25	0
444	ve	0.1813	true model	>0	-0.25	0
445	ve	0.1997	true model	>0	-0.25	0
446	ve	0.2141	true model	>0	-0.25	0
447	ve	0.2079	true model	>0	-0.25	0
448	ve	0.2123	true model	>0	-0.25	0
449	ve	0.1984	true model	>0	-0.25	0
450	ve	0.2534	true model	>0	-0.25	0
451	ve	0.1923	true model	>0	-0.25	0
452	ve	0.2192	true model	>0	-0.25	0
453	ve	0.211	true model	>0	-0.25	0
454	ve	0.2024	true model	>0	-0.25	0
455	ve	0.165	true model	>0	-0.25	0
456	ve	0.2216	true model	>0	-0.25	0
457	ve	0.1954	true model	>0	-0.25	0
458	ve	0.1822	true model	>0	-0.25	0
459	ve	0.213	true model	>0	-0.25	0
460	ve	0.237	true model	>0	-0.25	0
461	ve	0.1566	true model	>0	-0.25	0
462	ve	0.2129	true model	>0	-0.25	0
463	ve	0.2539	true model	>0	-0.25	0
464	ve	0.207	true model	>0	-0.25	0
465	ve	0.1966	true model	>0	-0.25	0
466	ve	0.2096	true model	>0	-0.25	0
467	ve	0.2093	true model	>0	-0.25	0
468	ve	0.2492	true model	>0	-0.25	0
469	ve	0.2854	true model	>0	-0.25	0
470	ve	0.2585	true model	>0	-0.25	0
471	ve	0.2397	true model	>0	-0.25	0
472	ve	0.1695	true model	>0	-0.25	0
473	ve	0.1869	true model	>0	-0.25	0
474	ve	0.1755	true model	>0	-0.25	0
475	ve	0.158	true model	>0	-0.25	0
476	ve	0.1155	true model	>0	-0.25	0
477	ve	0.2227	true model	>0	-0.25	0
478	ve	0.227	true model	>0	-0.25	0
479	ve	0.1842	true model	>0	-0.25	0
480	ve	0.22	true model	>0	-0.25	0
481	ve	0.2286	true model	>0	-0.25	0
482	ve	0.1929	true model	>0	-0.25	0
483	ve	0.2507	true model	>0	-0.25	0
484	ve	0.2108	true model	>0	-0.25	0
485	ve	0.1355	true model	>0	-0.25	0
486	ve	0.2251	true model	>0	-0.25	0
487	ve	0.1987	true model	>0	-0.25	0
488	ve	0.2041	true model	>0	-0.25	0
489	ve	0.1537	true model	>0	-0.25	0
490	ve	0.1267	true model	>0	-0.25	0
491	ve	0.1869	true model	>0	-0.25	0
492	ve	0.2432	true model	>0	-0.25	0
493	ve	0.2311	true model	>0	-0.25	0
494	ve	0.221	true model	>0	-0.25	0
495	ve	0.227	true model	>0	-0.25	0
496	ve	0.1213	true model	>0	-0.25	0
497	ve	0.2145	true model	>0	-0.25	0
498	ve	0.2369	true model	>0	-0.25	0
499	ve	0.2364	true model	>0	-0.25	0
500	ve	0.2113	true model	>0	-0.25	0
1	covgt	0.2978	true model	>0	-0.25	0
2	covgt	0.1902	true model	>0	-0.25	0
3	covgt	0.2396	true model	>0	-0.25	0
4	covgt	0.2902	true model	>0	-0.25	0
5	covgt	0.0707	true model	>0	-0.25	0
6	covgt	0.0532	true model	>0	-0.25	0
7	covgt	0.1178	true model	>0	-0.25	0
8	covgt	0.1707	true model	>0	-0.25	0
9	covgt	0.1952	true model	>0	-0.25	0
10	covgt	0.2479	true model	>0	-0.25	0
11	covgt	0.1967	true model	>0	-0.25	0
12	covgt	0.1482	true model	>0	-0.25	0
13	covgt	0.1911	true model	>0	-0.25	0
14	covgt	0.1277	true model	>0	-0.25	0
15	covgt	0.2215	true model	>0	-0.25	0
16	covgt	0.1741	true model	>0	-0.25	0
17	covgt	0.1979	true model	>0	-0.25	0
18	covgt	0.2129	true model	>0	-0.25	0
19	covgt	0.334	true model	>0	-0.25	0
20	covgt	0.2619	true model	>0	-0.25	0
21	covgt	0.2863	true model	>0	-0.25	0
22	covgt	0.1783	true model	>0	-0.25	0
23	covgt	0.1503	true model	>0	-0.25	0
24	covgt	0.2105	true model	>0	-0.25	0
25	covgt	0.3368	true model	>0	-0.25	0
26	covgt	0.257	true model	>0	-0.25	0
27	covgt	0.1021	true model	>0	-0.25	0
28	covgt	0.27	true model	>0	-0.25	0
29	covgt	0.3101	true model	>0	-0.25	0
30	covgt	0.1848	true model	>0	-0.25	0
31	covgt	0.1983	true model	>0	-0.25	0
32	covgt	0.107	true model	>0	-0.25	0
33	covgt	0.0542	true model	>0	-0.25	0
34	covgt	0.2252	true model	>0	-0.25	0
35	covgt	0.2295	true model	>0	-0.25	0
36	covgt	0.184	true model	>0	-0.25	0
37	covgt	0.2048	true model	>0	-0.25	0
38	covgt	0.2805	true model	>0	-0.25	0
39	covgt	0.1755	true model	>0	-0.25	0
40	covgt	0.2036	true model	>0	-0.25	0
41	covgt	0.1877	true model	>0	-0.25	0
42	covgt	0.2056	true model	>0	-0.25	0
43	covgt	0.149	true model	>0	-0.25	0
44	covgt	0.2647	true model	>0	-0.25	0
45	covgt	0.1831	true model	>0	-0.25	0
46	covgt	0.2408	true model	>0	-0.25	0
47	covgt	0.2976	true model	>0	-0.25	0
48	covgt	0.1685	true model	>0	-0.25	0
49	covgt	0.2295	true model	>0	-0.25	0
50	covgt	0.2073	true model	>0	-0.25	0
51	covgt	0.1905	true model	>0	-0.25	0
52	covgt	0.2198	true model	>0	-0.25	0
53	covgt	0.1991	true model	>0	-0.25	0
54	covgt	0.2199	true model	>0	-0.25	0
55	covgt	0.1393	true model	>0	-0.25	0
56	covgt	0.2928	true model	>0	-0.25	0
57	covgt	0.1522	true model	>0	-0.25	0
58	covgt	0.2184	true model	>0	-0.25	0
59	covgt	0.1343	true model	>0	-0.25	0
60	covgt	0.2526	true model	>0	-0.25	0
61	covgt	0.3035	true model	>0	-0.25	0
62	covgt	0.1456	true model	>0	-0.25	0
63	covgt	0.1691	true model	>0	-0.25	0
64	covgt	0.3543	true model	>0	-0.25	0
65	covgt	0.2593	true model	>0	-0.25	0
66	covgt	0.1854	true model	>0	-0.25	0
67	covgt	0.1626	true model	>0	-0.25	0
68	covgt	0.3404	true model	>0	-0.25	0
69	covgt	0.1827	true model	>0	-0.25	0
70	covgt	0.24	true model	>0	-0.25	0
71	covgt	0.2029	true model	>0	-0.25	0
72	covgt	0.1059	true model	>0	-0.25	0
73	covgt	0.2129	true model	>0	-0.25	0
74	covgt	0.1897	true model	>0	-0.25	0
75	covgt	0.1842	true model	>0	-0.25	0
76	covgt	0.2107	true model	>0	-0.25	0
77	covgt	0.1672	true model	>0	-0.25	0
78	covgt	0.2222	true model	>0	-0.25	0
79	covgt	0.2428	true model	>0	-0.25	0
80	covgt	0.2057	true model	>0	-0.25	0
81	covgt	0.2241	true model	>0	-0.25	0
82	covgt	0.245	true model	>0	-0.25	0
83	covgt	0.1899	true model	>0	-0.25	0
84	covgt	0.1258	true model	>0	-0.25	0
85	covgt	0.1474	true model	>0	-0.25	0
86	covgt	0.2327	true model	>0	-0.25	0
87	covgt	0.2705	true model	>0	-0.25	0
88	covgt	0.1109	true model	>0	-0.25	0
89	covgt	0.262	true model	>0	-0.25	0
90	covgt	0.2745	true model	>0	-0.25	0
91	covgt	0.1935	true model	>0	-0.25	0
92	covgt	0.2791	true model	>0	-0.25	0
93	covgt	0.1506	true model	>0	-0.25	0
94	covgt	0.1402	true model	>0	-0.25	0
95	covgt	0.2058	true model	>0	-0.25	0
96	covgt	0.2097	true model	>0	-0.25	0
97	covgt	0.2689	true model	>0	-0.25	0
98	covgt	0.1968	true model	>0	-0.25	0
99	covgt	0.2365	true model	>0	-0.25	0
100	covgt	0.1834	true model	>0	-0.25	0
101	covgt	0.1165	true model	>0	-0.25	0
102	covgt	0.2678	true model	>0	-0.25	0
103	covgt	0.0779	true model	>0	-0.25	0
104	covgt	0.07	true model	>0	-0.25	0
105	covgt	0.2988	true model	>0	-0.25	0
106	covgt	0.1443	true model	>0	-0.25	0
107	covgt	0.1404	true model	>0	-0.25	0
108	covgt	0.1698	true model	>0	-0.25	0
109	covgt	0.1264	true model	>0	-0.25	0
110	covgt	0.1993	true model	>0	-0.25	0
111	covgt	0.097	true model	>0	-0.25	0
112	covgt	0.244	true model	>0	-0.25	0
113	covgt	0.1315	true model	>0	-0.25	0
114	covgt	0.2429	true model	>0	-0.25	0
115	covgt	0.2657	true model	>0	-0.25	0
116	covgt	0.223	true model	>0	-0.25	0
117	covgt	0.1357	true model	>0	-0.25	0
118	covgt	0.1262	true model	>0	-0.25	0
119	covgt	0.1685	true model	>0	-0.25	0
120	covgt	0.1996	true model	>0	-0.25	0
121	covgt	0.1881	true model	>0	-0.25	0
122	covgt	0.1919	true model	>0	-0.25	0
123	covgt	0.2248	true model	>0	-0.25	0
124	covgt	0.2414	true model	>0	-0.25	0
125	covgt	0.264	true model	>0	-0.25	0
126	covgt	0.2628	true model	>0	-0.25	0
127	covgt	0.1627	true model	>0	-0.25	0
128	covgt	0.1973	true model	>0	-0.25	0
129	covgt	0.2977	true model	>0	-0.25	0
130	covgt	0.214	true model	>0	-0.25	0
131	covgt	0.1316	true model	>0	-0.25	0
132	covgt	0.1389	true model	>0	-0.25	0
133	covgt	0.1601	true model	>0	-0.25	0
134	covgt	0.1395	true model	>0	-0.25	0
135	covgt	0.2587	true model	>0	-0.25	0
136	covgt	0.1876	true model	>0	-0.25	0
137	covgt	0.1844	true model	>0	-0.25	0
138	covgt	0.2059	true model	>0	-0.25	0
139	covgt	0.181	true model	>0	-0.25	0
140	covgt	0.124	true model	>0	-0.25	0
141	covgt	0.1571	true model	>0	-0.25	0
142	covgt	0.2123	true model	>0	-0.25	0
143	covgt	0.1933	true model	>0	-0.25	0
144	covgt	0.2928	true model	>0	-0.25	0
145	covgt	0.177	true model	>0	-0.25	0
146	covgt	0.2138	true model	>0	-0.25	0
147	covgt	0.2133	true model	>0	-0.25	0
148	covgt	0.1678	true model	>0	-0.25	0
149	covgt	0.3038	true model	>0	-0.25	0
150	covgt	0.2911	true model	>0	-0.25	0
151	covgt	0.2702	true model	>0	-0.25	0
152	covgt	0.2054	true model	>0	-0.25	0
153	covgt	0.1113	true model	>0	-0.25	0
154	covgt	0.2097	true model	>0	-0.25	0
155	covgt	0.1578	true model	>0	-0.25	0
156	covgt	0.1078	true model	>0	-0.25	0
157	covgt	0.0883	true model	>0	-0.25	0
158	covgt	0.1534	true model	>0	-0.25	0
159	covgt	0.2537	true model	>0	-0.25	0
160	covgt	0.2701	true model	>0	-0.25	0
161	covgt	0.208	true model	>0	-0.25	0
162	covgt	0.1286	true model	>0	-0.25	0
163	covgt	0.1746	true model	>0	-0.25	0
164	covgt	0.1703	true model	>0	-0.25	0
165	covgt	0.2225	true model	>0	-0.25	0
166	covgt	0.1532	true model	>0	-0.25	0
167	covgt	0.1671	true model	>0	-0.25	0
168	covgt	0.2675	true model	>0	-0.25	0
169	covgt	0.1489	true model	>0	-0.25	0
170	covgt	0.0844	true model	>0	-0.25	0
171	covgt	0.2146	true model	>0	-0.25	0
172	covgt	0.2537	true model	>0	-0.25	0
173	covgt	0.0966	true model	>0	-0.25	0
174	covgt	0.213	true model	>0	-0.25	0
175	covgt	0.2557	true model	>0	-0.25	0
176	covgt	0.1356	true model	>0	-0.25	0
177	covgt	0.1341	true model	>0	-0.25	0
178	covgt	0.212	true model	>0	-0.25	0
179	covgt	0.1835	true model	>0	-0.25	0
180	covgt	0.2062	true model	>0	-0.25	0
181	covgt	0.196	true model	>0	-0.25	0
182	covgt	0.1401	true model	>0	-0.25	0
183	covgt	0.2217	true model	>0	-0.25	0
184	covgt	0.1841	true model	>0	-0.25	0
185	covgt	0.1547	true model	>0	-0.25	0
186	covgt	0.2481	true model	>0	-0.25	0
187	covgt	0.2104	true model	>0	-0.25	0
188	covgt	0.2303	true model	>0	-0.25	0
189	covgt	0.1999	true model	>0	-0.25	0
190	covgt	0.1573	true model	>0	-0.25	0
191	covgt	0.204	true model	>0	-0.25	0
192	covgt	0.198	true model	>0	-0.25	0
193	covgt	0.2181	true model	>0	-0.25	0
194	covgt	0.2514	true model	>0	-0.25	0
195	covgt	0.2271	true model	>0	-0.25	0
196	covgt	0.1331	true model	>0	-0.25	0
197	covgt	0.2615	true model	>0	-0.25	0
198	covgt	0.2134	true model	>0	-0.25	0
199	covgt	0.1623	true model	>0	-0.25	0
200	covgt	0.2513	true model	>0	-0.25	0
201	covgt	0.1585	true model	>0	-0.25	0
202	covgt	0.2747	true model	>0	-0.25	0
203	covgt	0.1981	true model	>0	-0.25	0
204	covgt	0.1904	true model	>0	-0.25	0
205	covgt	0.1844	true model	>0	-0.25	0
206	covgt	0.2622	true model	>0	-0.25	0
207	covgt	0.1773	true model	>0	-0.25	0
208	covgt	0.2066	true model	>0	-0.25	0
209	covgt	0.2509	true model	>0	-0.25	0
210	covgt	0.2292	true model	>0	-0.25	0
211	covgt	0.2184	true model	>0	-0.25	0
212	covgt	0.0848	true model	>0	-0.25	0
213	covgt	0.1177	true model	>0	-0.25	0
214	covgt	0.2714	true model	>0	-0.25	0
215	covgt	0.2376	true model	>0	-0.25	0
216	covgt	0.1962	true model	>0	-0.25	0
217	covgt	0.2517	true model	>0	-0.25	0
218	covgt	0.1627	true model	>0	-0.25	0
219	covgt	0.3004	true model	>0	-0.25	0
220	covgt	0.2671	true model	>0	-0.25	0
221	covgt	0.1667	true model	>0	-0.25	0
222	covgt	0.27	true model	>0	-0.25	0
223	covgt	0.2059	true model	>0	-0.25	0
224	covgt	0.2145	true model	>0	-0.25	0
225	covgt	0.1642	true model	>0	-0.25	0
226	covgt	0.132	true model	>0	-0.25	0
227	covgt	0.1541	true model	>0	-0.25	0
228	covgt	0.2384	true model	>0	-0.25	0
229	covgt	0.1684	true model	>0	-0.25	0
230	covgt	0.1956	true model	>0	-0.25	0
231	covgt	0.1477	true model	>0	-0.25	0
232	covgt	0.2821	true model	>0	-0.25	0
233	covgt	0.2004	true model	>0	-0.25	0
234	covgt	0.2379	true model	>0	-0.25	0
235	covgt	0.1235	true model	>0	-0.25	0
236	covgt	0.172	true model	>0	-0.25	0
237	covgt	0.4118	true model	>0	-0.25	0
238	covgt	0.1874	true model	>0	-0.25	0
239	covgt	0.2178	true model	>0	-0.25	0
240	covgt	0.1207	true model	>0	-0.25	0
241	covgt	0.2097	true model	>0	-0.25	0
242	covgt	0.2025	true model	>0	-0.25	0
243	covgt	0.2752	true model	>0	-0.25	0
244	covgt	0.1852	true model	>0	-0.25	0
245	covgt	0.2018	true model	>0	-0.25	0
246	covgt	0.2505	true model	>0	-0.25	0
247	covgt	0.0241	true model	>0	-0.25	0
248	covgt	0.1692	true model	>0	-0.25	0
249	covgt	0.1722	true model	>0	-0.25	0
250	covgt	0.0756	true model	>0	-0.25	0
251	covgt	0.1487	true model	>0	-0.25	0
252	covgt	0.2827	true model	>0	-0.25	0
253	covgt	0.2692	true model	>0	-0.25	0
254	covgt	0.0751	true model	>0	-0.25	0
255	covgt	0.1873	true model	>0	-0.25	0
256	covgt	0.1798	true model	>0	-0.25	0
257	covgt	0.0674	true model	>0	-0.25	0
258	covgt	0.1381	true model	>0	-0.25	0
259	covgt	0.251	true model	>0	-0.25	0
260	covgt	0.1956	true model	>0	-0.25	0
261	covgt	0.1599	true model	>0	-0.25	0
262	covgt	0.2214	true model	>0	-0.25	0
263	covgt	0.361	true model	>0	-0.25	0
264	covgt	0.1954	true model	>0	-0.25	0
265	covgt	0.1252	true model	>0	-0.25	0
266	covgt	0.2771	true model	>0	-0.25	0
267	covgt	0.3308	true model	>0	-0.25	0
268	covgt	0.2614	true model	>0	-0.25	0
269	covgt	0.2049	true model	>0	-0.25	0
270	covgt	0.3094	true model	>0	-0.25	0
271	covgt	0.1722	true model	>0	-0.25	0
272	covgt	0.2976	true model	>0	-0.25	0
273	covgt	0.2029	true model	>0	-0.25	0
274	covgt	0.3121	true model	>0	-0.25	0
275	covgt	0.2446	true model	>0	-0.25	0
276	covgt	0.1222	true model	>0	-0.25	0
277	covgt	0.3082	true model	>0	-0.25	0
278	covgt	0.1477	true model	>0	-0.25	0
279	covgt	0.0617	true model	>0	-0.25	0
280	covgt	0.2761	true model	>0	-0.25	0
281	covgt	0.2314	true model	>0	-0.25	0
282	covgt	0.1204	true model	>0	-0.25	0
283	covgt	0.2837	true model	>0	-0.25	0
284	covgt	0.1826	true model	>0	-0.25	0
285	covgt	0.2656	true model	>0	-0.25	0
286	covgt	0.1999	true model	>0	-0.25	0
287	covgt	0.0907	true model	>0	-0.25	0
288	covgt	0.2482	true model	>0	-0.25	0
289	covgt	0.2326	true model	>0	-0.25	0
290	covgt	0.2161	true model	>0	-0.25	0
291	covgt	0.131	true model	>0	-0.25	0
292	covgt	0.1862	true model	>0	-0.25	0
293	covgt	0.1718	true model	>0	-0.25	0
294	covgt	0.1656	true model	>0	-0.25	0
295	covgt	0.2437	true model	>0	-0.25	0
296	covgt	0.2458	true model	>0	-0.25	0
297	covgt	0.1875	true model	>0	-0.25	0
298	covgt	0.2482	true model	>0	-0.25	0
299	covgt	0.1577	true model	>0	-0.25	0
300	covgt	0.2574	true model	>0	-0.25	0
301	covgt	0.1852	true model	>0	-0.25	0
302	covgt	0.1642	true model	>0	-0.25	0
303	covgt	0.2169	true model	>0	-0.25	0
304	covgt	0.1527	true model	>0	-0.25	0
305	covgt	0.1483	true model	>0	-0.25	0
306	covgt	0.0938	true model	>0	-0.25	0
307	covgt	0.2362	true model	>0	-0.25	0
308	covgt	0.2509	true model	>0	-0.25	0
309	covgt	0.2348	true model	>0	-0.25	0
310	covgt	0.2051	true model	>0	-0.25	0
311	covgt	0.2113	true model	>0	-0.25	0
312	covgt	0.1716	true model	>0	-0.25	0
313	covgt	-0.0035	true model	>0	-0.25	0
314	covgt	0.2317	true model	>0	-0.25	0
315	covgt	0.1304	true model	>0	-0.25	0
316	covgt	0.0702	true model	>0	-0.25	0
317	covgt	0.1657	true model	>0	-0.25	0
318	covgt	0.2332	true model	>0	-0.25	0
319	covgt	0.0413	true model	>0	-0.25	0
320	covgt	0.1383	true model	>0	-0.25	0
321	covgt	0.1976	true model	>0	-0.25	0
322	covgt	0.1533	true model	>0	-0.25	0
323	covgt	0.2514	true model	>0	-0.25	0
324	covgt	0.217	true model	>0	-0.25	0
325	covgt	0.2688	true model	>0	-0.25	0
326	covgt	0.1489	true model	>0	-0.25	0
327	covgt	0.3052	true model	>0	-0.25	0
328	covgt	0.2503	true model	>0	-0.25	0
329	covgt	0.1917	true model	>0	-0.25	0
330	covgt	0.145	true model	>0	-0.25	0
331	covgt	0.3136	true model	>0	-0.25	0
332	covgt	0.1552	true model	>0	-0.25	0
333	covgt	0.1954	true model	>0	-0.25	0
334	covgt	0.2241	true model	>0	-0.25	0
335	covgt	0.2073	true model	>0	-0.25	0
336	covgt	0.2774	true model	>0	-0.25	0
337	covgt	0.1831	true model	>0	-0.25	0
338	covgt	0.1087	true model	>0	-0.25	0
339	covgt	0.0955	true model	>0	-0.25	0
340	covgt	0.2655	true model	>0	-0.25	0
341	covgt	0.1908	true model	>0	-0.25	0
342	covgt	0.2421	true model	>0	-0.25	0
343	covgt	0.2178	true model	>0	-0.25	0
344	covgt	0.2722	true model	>0	-0.25	0
345	covgt	0.1252	true model	>0	-0.25	0
346	covgt	0.1554	true model	>0	-0.25	0
347	covgt	0.1678	true model	>0	-0.25	0
348	covgt	0.1791	true model	>0	-0.25	0
349	covgt	0.253	true model	>0	-0.25	0
350	covgt	0.2362	true model	>0	-0.25	0
351	covgt	0.1652	true model	>0	-0.25	0
352	covgt	0.2732	true model	>0	-0.25	0
353	covgt	0.2101	true model	>0	-0.25	0
354	covgt	0.1844	true model	>0	-0.25	0
355	covgt	0.2655	true model	>0	-0.25	0
356	covgt	0.0489	true model	>0	-0.25	0
357	covgt	0.3177	true model	>0	-0.25	0
358	covgt	0.243	true model	>0	-0.25	0
359	covgt	0.1339	true model	>0	-0.25	0
360	covgt	0.1976	true model	>0	-0.25	0
361	covgt	0.2359	true model	>0	-0.25	0
362	covgt	0.139	true model	>0	-0.25	0
363	covgt	0.1401	true model	>0	-0.25	0
364	covgt	0.1043	true model	>0	-0.25	0
365	covgt	0.2311	true model	>0	-0.25	0
366	covgt	0.2102	true model	>0	-0.25	0
367	covgt	0.3214	true model	>0	-0.25	0
368	covgt	0.1506	true model	>0	-0.25	0
369	covgt	0.1654	true model	>0	-0.25	0
370	covgt	0.0858	true model	>0	-0.25	0
371	covgt	0.189	true model	>0	-0.25	0
372	covgt	0.2345	true model	>0	-0.25	0
373	covgt	0.2523	true model	>0	-0.25	0
374	covgt	0.1901	true model	>0	-0.25	0
375	covgt	0.2167	true model	>0	-0.25	0
376	covgt	0.2202	true model	>0	-0.25	0
377	covgt	0.1762	true model	>0	-0.25	0
378	covgt	0.172	true model	>0	-0.25	0
379	covgt	0.2593	true model	>0	-0.25	0
380	covgt	0.3052	true model	>0	-0.25	0
381	covgt	0.2834	true model	>0	-0.25	0
382	covgt	0.2043	true model	>0	-0.25	0
383	covgt	0.2499	true model	>0	-0.25	0
384	covgt	0.1571	true model	>0	-0.25	0
385	covgt	0.2353	true model	>0	-0.25	0
386	covgt	0.2321	true model	>0	-0.25	0
387	covgt	0.2233	true model	>0	-0.25	0
388	covgt	0.263	true model	>0	-0.25	0
389	covgt	0.0785	true model	>0	-0.25	0
390	covgt	0.1046	true model	>0	-0.25	0
391	covgt	0.1742	true model	>0	-0.25	0
392	covgt	0.2235	true model	>0	-0.25	0
393	covgt	0.105	true model	>0	-0.25	0
394	covgt	0.2182	true model	>0	-0.25	0
395	covgt	0.134	true model	>0	-0.25	0
396	covgt	0.1016	true model	>0	-0.25	0
397	covgt	0.2844	true model	>0	-0.25	0
398	covgt	0.2716	true model	>0	-0.25	0
399	covgt	0.0816	true model	>0	-0.25	0
400	covgt	0.2157	true model	>0	-0.25	0
401	covgt	0.2597	true model	>0	-0.25	0
402	covgt	0.1151	true model	>0	-0.25	0
403	covgt	0.203	true model	>0	-0.25	0
404	covgt	0.3074	true model	>0	-0.25	0
405	covgt	0.1447	true model	>0	-0.25	0
406	covgt	0.2591	true model	>0	-0.25	0
407	covgt	0.1792	true model	>0	-0.25	0
408	covgt	0.1126	true model	>0	-0.25	0
409	covgt	0.3008	true model	>0	-0.25	0
410	covgt	0.2102	true model	>0	-0.25	0
411	covgt	0.1701	true model	>0	-0.25	0
412	covgt	0.1722	true model	>0	-0.25	0
413	covgt	0.1986	true model	>0	-0.25	0
414	covgt	0.1728	true model	>0	-0.25	0
415	covgt	0.1352	true model	>0	-0.25	0
416	covgt	0.1406	true model	>0	-0.25	0
417	covgt	0.2413	true model	>0	-0.25	0
418	covgt	0.2709	true model	>0	-0.25	0
419	covgt	0.2712	true model	>0	-0.25	0
420	covgt	0.1779	true model	>0	-0.25	0
421	covgt	0.3007	true model	>0	-0.25	0
422	covgt	0.2619	true model	>0	-0.25	0
423	covgt	0.2843	true model	>0	-0.25	0
424	covgt	0.1737	true model	>0	-0.25	0
425	covgt	0.2764	true model	>0	-0.25	0
426	covgt	0.2692	true model	>0	-0.25	0
427	covgt	0.2961	true model	>0	-0.25	0
428	covgt	0.2193	true model	>0	-0.25	0
429	covgt	0.1324	true model	>0	-0.25	0
430	covgt	0.2223	true model	>0	-0.25	0
431	covgt	0.2599	true model	>0	-0.25	0
432	covgt	0.2155	true model	>0	-0.25	0
433	covgt	0.2328	true model	>0	-0.25	0
434	covgt	0.1571	true model	>0	-0.25	0
435	covgt	0.263	true model	>0	-0.25	0
436	covgt	0.2194	true model	>0	-0.25	0
437	covgt	0.3068	true model	>0	-0.25	0
438	covgt	0.3222	true model	>0	-0.25	0
439	covgt	0.2377	true model	>0	-0.25	0
440	covgt	0.0753	true model	>0	-0.25	0
441	covgt	0.2011	true model	>0	-0.25	0
442	covgt	0.2646	true model	>0	-0.25	0
443	covgt	0.0858	true model	>0	-0.25	0
444	covgt	0.2866	true model	>0	-0.25	0
445	covgt	0.2365	true model	>0	-0.25	0
446	covgt	0.0675	true model	>0	-0.25	0
447	covgt	0.1761	true model	>0	-0.25	0
448	covgt	0.2866	true model	>0	-0.25	0
449	covgt	0.0919	true model	>0	-0.25	0
450	covgt	0.1403	true model	>0	-0.25	0
451	covgt	0.1817	true model	>0	-0.25	0
452	covgt	0.1948	true model	>0	-0.25	0
453	covgt	0.2253	true model	>0	-0.25	0
454	covgt	0.2121	true model	>0	-0.25	0
455	covgt	0.2376	true model	>0	-0.25	0
456	covgt	0.2611	true model	>0	-0.25	0
457	covgt	0.188	true model	>0	-0.25	0
458	covgt	0.2616	true model	>0	-0.25	0
459	covgt	0.1842	true model	>0	-0.25	0
460	covgt	0.1612	true model	>0	-0.25	0
461	covgt	0.16	true model	>0	-0.25	0
462	covgt	0.2631	true model	>0	-0.25	0
463	covgt	0.2721	true model	>0	-0.25	0
464	covgt	0.3248	true model	>0	-0.25	0
465	covgt	0.1762	true model	>0	-0.25	0
466	covgt	0.1313	true model	>0	-0.25	0
467	covgt	0.2196	true model	>0	-0.25	0
468	covgt	0.2269	true model	>0	-0.25	0
469	covgt	0.2005	true model	>0	-0.25	0
470	covgt	0.1982	true model	>0	-0.25	0
471	covgt	0.2572	true model	>0	-0.25	0
472	covgt	0.2958	true model	>0	-0.25	0
473	covgt	0.3205	true model	>0	-0.25	0
474	covgt	0.1567	true model	>0	-0.25	0
475	covgt	0.1478	true model	>0	-0.25	0
476	covgt	0.2078	true model	>0	-0.25	0
477	covgt	0.144	true model	>0	-0.25	0
478	covgt	0.1925	true model	>0	-0.25	0
479	covgt	0.1766	true model	>0	-0.25	0
480	covgt	0.2556	true model	>0	-0.25	0
481	covgt	0.2491	true model	>0	-0.25	0
482	covgt	0.1808	true model	>0	-0.25	0
483	covgt	0.1437	true model	>0	-0.25	0
484	covgt	0.1604	true model	>0	-0.25	0
485	covgt	0.075	true model	>0	-0.25	0
486	covgt	0.2217	true model	>0	-0.25	0
487	covgt	0.1579	true model	>0	-0.25	0
488	covgt	0.2707	true model	>0	-0.25	0
489	covgt	0.2653	true model	>0	-0.25	0
490	covgt	0.1508	true model	>0	-0.25	0
491	covgt	0.1628	true model	>0	-0.25	0
492	covgt	0.2335	true model	>0	-0.25	0
493	covgt	0.1882	true model	>0	-0.25	0
494	covgt	0.2411	true model	>0	-0.25	0
495	covgt	0.2133	true model	>0	-0.25	0
496	covgt	0.2556	true model	>0	-0.25	0
497	covgt	0.1614	true model	>0	-0.25	0
498	covgt	0.333	true model	>0	-0.25	0
499	covgt	0.1709	true model	>0	-0.25	0
[truncated: 34,001 more rows]
