# Supplementary material for: CORE GREML for estimating covariance between random effects in linear mixed models for complex trait analyses
Source: Nat Commun. 2020 Aug 21;11:4208. doi: 10.1038/s41467-020-18085-5 (PMC7442840; doi:10.1038/s41467-020-18085-5)
Supplement: Supplementary file 4 — Source Data [file 41467_2020_18085_MOESM4_ESM.zip › source_data_for_figures/SupplementaryFig_5_source_data.txt]

null_10ktoy_grandTRM_alphaNeg0.25_gamma0 pos_coregreml_10ktoy_alphaNeg0.25_gamma0 neg_coregreml_10ktoy_alphaNeg0.25_gamma0 null_10ktoy_grandTRM_alphaNeg0.25_gamma1 pos_coregreml_10ktoy_alphaNeg0.25_gamma1 neg_coregreml_10ktoy_alphaNeg0.25_gamma1 null_10ktoy_grandTRM_alphaNeg1_gamma1 pos_coregreml_10ktoy_alphaNeg1_gamma1 neg_coregreml_10ktoy_alphaNeg1_gamma1
7.29860000000008 9.59209999999985 7.49339999999984 23.4137000000001 25.3636000000006 18.6770000000001 23.4440999999997 21.0568000000003 13.1513
4.50720000000001 4.97140000000036 4.33359999999993 21.3855000000003 30.1794999999993 28.6297 20.1329999999998 25.7795000000006 27.7089000000001
7.01839999999993 5.02139999999963 8.96349999999984 33.6247000000003 33.2582999999995 22.6178999999997 30.0698000000002 30.5353999999998 20.2134000000001
0.121699999999691 0.102700000000368 -4.3475999999996 26.4107999999997 25.3921 23.393 26.1428000000005 24.6066999999994 34.5497999999998
9.70190000000002 7.53569999999945 6.9704999999999 19.8901000000005 26.2484999999997 22.9503 12.7728999999999 20.7516000000005 22.5126999999998
0.307199999999284 3.97389999999996 3.02829999999994 19.5070999999998 22.3978000000006 23.8943000000004 26.1970999999994 25.6116000000002 22.5002999999997
7.64730000000054 3.54979999999978 3.6224000000002 13.8374000000003 18.7266000000009 30.0569 13.6325999999999 19.1543000000001 27.7629000000002
4.34949999999935 9.22420000000056 6.93319999999994 22.6142 26.2978000000003 23.8837000000003 15.1307000000006 13.6863000000003 20.0733
4.37580000000071 1.50930000000062 1.69849999999997 11.9017999999996 11.4182000000001 18.6324 9.95739999999932 12.7595000000001 15.6438999999996
6.99579999999969 6.52880000000005 7.78099999999995 14.3249999999998 23.1021000000001 18.5484000000001 15.4249999999993 27.0508 10.5927999999999
7.40560000000005 7.02480000000014 4.17279999999982 19.7040999999999 33.8710999999994 17.9089999999997 19.4378999999999 29.0407999999998 14.6959999999999
3.3148000000001 3.89910000000054 0.82360000000017 28.0619999999999 23.3405000000002 18.9003000000002 22.7413999999999 22.0689999999995 18.9558000000002
0.717200000000048 4.46609999999964 0.0356999999999061 13.2457999999997 18.9663 19.3100000000004 9.97490000000016 16.7662 19.9639000000002
2.23610000000008 4.85400000000027 3.3759 16.6035000000002 27.4086000000007 17.2905000000001 15.2150000000001 23.4274999999998 14.6491999999998
7.10339999999997 8.60969999999998 8.00420000000031 26.7835000000005 29.8860999999997 14.1187 27.0113000000001 25.6130000000003 15.5080000000003
7.14329999999973 11.3638999999994 6.60730000000012 16.5434000000005 32.0931 25.1821999999997 14.3424999999997 22.2727000000004 22.6190999999999
6.00970000000052 0.36660000000029 6.52329999999984 22.4639999999999 40.3884000000007 25.5129999999999 17.6755000000003 38.5344999999998 26.2888000000003
4.63310000000001 1.38950000000023 5.25570000000016 23.7938999999997 33.6499000000003 15.4088999999999 19.9951999999994 33.6266999999998 15.8882000000003
1.80639999999948 5.65819999999985 1.38339999999971 29.1079 27.1252000000004 31.4356000000002 29.2956999999997 26.0828000000001 32.9926
5.17869999999948 8.85890000000018 6.71540000000005 21.4666000000007 28.4807000000001 10.5972999999999 17.893 24.3611999999994 9.12519999999995
2.65079999999944 4.92140000000018 6.6549 26.1269000000002 18.6718000000001 22.9473000000003 28.4666999999999 20.1623 21.3320999999996
5.28080000000045 9.30289999999968 1.13529999999992 30.6222000000007 31.6862000000001 23.5902000000001 25.5120999999999 24.8359 23.375
8.51130000000012 8.56910000000062 10.1726000000003 29.2600000000002 28.3507 25.6469999999999 22.8970000000008 22.3634000000002 19.8803000000003
9.24160000000029 5.15920000000006 4.6261999999997 25.3820999999998 30.3356999999996 21.5493000000001 15.7296000000006 24.3535000000002 15.8778000000002
1.96100000000024 4.19990000000053 0.188299999999799 19.4980999999998 23.5742 22.9377999999997 17.3058000000001 17.4080999999996 22.8503999999998
1.98710000000028 4.32999999999993 -0.642900000000282 18.8123000000005 20.8065999999999 26.1463999999996 17.3543 17.7809000000007 27.3445999999999
5.62700000000041 7.07420000000002 7.99200000000019 25.3465000000006 27.0167000000001 38.0219999999999 24.5583999999999 23.1806999999999 29.6514999999999
2.4403999999995 5.64190000000053 5.72080000000005 12.3402999999998 22.5612000000001 28.8762000000002 11.3537000000006 19.7440999999999 26.1516999999999
0.408599999999751 3.70620000000054 2.18199999999979 27.4115000000002 37.2793000000001 22.5571999999997 33.1367 36.4736999999996 25.2138
7.48479999999927 10.3670000000002 3.15409999999974 35.8220000000001 38.7208000000001 12.8008 31.0998 35.9191000000001 9.65639999999985
9.99060000000009 9.59259999999995 7.74569999999994 17.2924999999996 25.4165000000003 23.6846 13.7812000000004 23.5693000000001 21.3458000000001
5.03110000000015 3.60639999999967 2.4948000000004 16.5825999999997 27.5478999999996 22.2691 15.2137000000002 25.9187000000002 19.1001000000001
7.35240000000067 3.62830000000031 7.7496000000001 23.2912000000006 17.8447999999999 27.2118 19.7748000000001 17.9398000000001 28.2723000000001
-2.24309999999969 1.35280000000057 2.48990000000003 38.7423000000008 24.5879000000004 23.3157999999999 35.6538 22.6473000000005 27.1707999999999
3.90389999999934 9.12039999999979 6.98579999999993 31.3391000000001 27.6264999999994 28.8321000000001 25.1361000000006 19.9747000000007 27.2946999999999
3.92780000000039 4.1277999999993 0.0171000000000276 11.4737000000005 13.1527999999998 33.0706 16.2399000000005 16.9540000000006 28.2467000000001
5.37389999999959 8.48160000000007 -3.25880000000006 24.2591999999995 23.8283000000001 25.6080000000002 24.6658000000007 19.1268 32.1735999999996
2.29910000000018 3.1885999999995 2.26879999999983 21.3850000000002 28.5136999999995 24.5905000000002 20.9949999999999 24.3848000000007 27.1408999999999
7.27980000000025 5.41739999999936 2.17860000000019 33.9718000000003 27.8989000000001 27.2610999999997 23.4620999999997 19.4793 31.6743000000001
6.63929999999982 2.27279999999973 8.67499999999973 24.6127999999999 32.2791999999999 18.7547 19.8419999999996 31.1068999999998 18.0357000000004
-0.058100000000195 2.43669999999929 -0.192099999999755 17.1919000000007 26.5275000000001 15.8757999999998 14.2919999999995 25.5937000000004 15.7813000000001
-0.934500000000298 -2.08700000000044 3.73709999999983 15.3609999999999 17.0888000000004 30.1379999999999 17.2979000000005 21.5266999999994 24.7774999999997
1.45489999999972 3.0025999999998 3.88049999999976 32.8909999999996 35.1734000000006 8.58860000000004 30.8327999999992 30.0969999999998 8.44200000000001
5.14279999999962 5.17309999999998 8.10170000000016 22.4935999999998 32.8717000000006 16.3622999999998 19.5790000000006 31.6395000000002 12.2071999999998
3.15909999999985 1.82960000000003 3.73100000000022 13.5198 13.2029999999995 23.3097000000002 13.0095999999994 13.4705999999996 19.3483999999999
6.95079999999962 5.19949999999972 2.18730000000005 23.1836000000003 24.7660999999998 30.5915999999997 16.5896000000002 23.2905000000001 26.9149000000002
1.86749999999938 0.641599999999926 4.89429999999993 29.1866 26.0099999999993 26.1848 23.3746000000001 22.2865999999995 23.3910999999998
8.44130000000041 6.71159999999963 -1.91180000000031 24.5644000000002 24.1124 19.2739000000001 22.4369999999999 20.9992000000002 23.6660999999999
2.52030000000013 1.02149999999983 7.72489999999971 26.9385000000002 39.7183999999997 16.4935 24.1131999999998 34.6907999999994 14.7678999999998
6.1269999999995 6.79740000000038 8.9384 27.1248999999998 30.2386000000006 15.9764 24.9290000000001 30.2864 10.0426000000002
2.72850000000017 4.8728000000001 6.08210000000008 12.9890000000005 14.7489000000005 22.6570999999999 14.2537000000002 14.0682999999999 26.7903999999999
7.82940000000053 6.36630000000059 5.52580000000034 24.6199999999999 28.1684000000005 28.8183000000004 26.4034000000001 27.5887000000002 32.4196999999999
-2.78150000000005 2.61080000000038 -0.643199999999979 21.3095000000003 17.7372999999998 17.6582000000003 23.5461000000005 17.6962000000003 18.9427000000001
6.20600000000013 7.52599999999984 7.47859999999991 16.5105999999996 16.6031000000003 29.1080999999999 15.6422999999995 19.3924999999999 30.7325999999998
3.51320000000032 1.42149999999947 2.15239999999994 25.1096000000007 25.4872999999998 24.5347000000002 21.5649000000003 24.5470999999998 23.7705000000001
6.41250000000036 9.64629999999943 7.2811999999999 19.4534000000003 25.8511999999992 26.0154000000002 13.5321000000004 19.8757999999998 23.5364
1.72069999999985 3.95409999999993 3.35689999999977 17.5738000000001 22.4540000000006 19.692 18.9012000000002 18.1987000000008 22.7049999999999
7.48130000000037 4.1283999999996 6.77930000000015 8.56820000000062 14.7852999999996 23.8383000000003 6.38739999999962 15.7146000000002 22.9508999999998
4.83449999999993 5.29020000000037 3.37149999999974 21.6972999999998 22.076 12.3301000000001 18.4656000000004 18.8312000000005 15.7611999999999
4.70710000000054 5.30829999999969 4.01780000000008 21.4736999999996 24.5537999999997 33.0379000000003 16.6521999999995 17.4809000000005 30.6860999999999
0.0685999999996056 -0.155400000000554 6.76129999999966 23.0273999999999 28.9336999999996 23.5225999999998 27.2857999999997 29.3008999999993 24.2471
-4.21849999999995 2.31640000000061 4.20499999999993 21.7268999999997 33.8289999999997 21.4589999999998 25.7213000000002 34.3134 22.8031000000001
7.17930000000069 4.23959999999988 6.24519999999984 26.2065999999995 29.9026000000003 21.9652999999998 23.6819999999998 23.9713999999994 22.3103000000001
3.34969999999976 7.05429999999978 0.606999999999971 29.9592999999995 37.0483000000004 21.8932 26.6370999999999 28.9907000000003 22.2709999999997
1.84779999999955 1.69490000000042 1.10280000000012 28.1804000000002 35.1990999999998 28.0162 27.7122999999992 33.9238999999998 26.0736999999999
3.34720000000016 6.39339999999993 3.34059999999999 20.0881999999992 24.0315000000001 28.6356999999998 24.1001999999999 26.7376000000004 26.8463999999999
0.144999999999527 5.38460000000032 -0.813499999999749 19.4190000000008 31.6651000000002 16.3314 16.6687000000002 23.0263999999997 17.7928000000002
9.44200000000001 8.43299999999999 12.8269 27.5166999999992 28.2379999999994 24.3331000000003 22.3807000000006 27.6201000000001 14.4353000000001
6.64009999999962 4.41240000000016 3.99459999999999 20.4745000000003 21.3498 25.0868 19.4011 21.4728999999998 22.8904000000002
4.53389999999945 3.80389999999989 9.78749999999991 19.0901999999996 21.4336999999996 21.0885999999996 15.3211999999994 19.4430000000002 17.2784000000001
5.56800000000021 6.59109999999964 9.14049999999997 25.8290999999999 30.4240999999993 24.4202 18.3036000000002 20.1709999999994 18.2413000000001
7.63990000000013 13.0171 1.84650000000011 18.2421000000004 19.1615999999995 22.136 14.0868 10.9706000000006 20.6353999999997
4.06900000000041 4.5009 2.32110000000011 21.8523000000005 38.0059000000001 22.2341999999999 15.7174999999997 28.8153000000002 31.7116999999998
-0.570700000000215 5.40729999999985 1.48289999999997 26.2231000000002 22.9348999999993 30.0770000000002 25.6367 19.3617999999997 30.0207
6.50989999999911 2.97879999999986 12.6516999999999 15.8123999999998 19.5914000000002 18.7626 11.8714 20.5216 12.6963000000001
6.25540000000001 4.82009999999991 10.9982 34.1381000000001 41.3543999999993 17.623 27.2506000000003 34.5499 11.9132
2.03499999999985 5.26669999999922 3.47609999999986 23.6835999999994 20.4305999999997 35.3126000000002 19.9085999999998 19.0346 27.2930000000001
4.74160000000029 7.22879999999986 1.75869999999986 18.3483000000006 28.1581999999999 18.5428000000002 13.0967000000001 26.6531999999997 22.8757999999998
6.24900000000071 9.28069999999934 1.35470000000032 22.1439999999993 21.6394 24.7628 26.7911999999997 24.7415000000001 26.5703999999996
5.90519999999924 4.92410000000018 3.74420000000009 24.7698 32.0312999999996 22.2307000000001 17.8512000000001 27.7413999999999 19.9106000000002
10.5986000000003 5.59599999999955 7.52410000000009 10.1306000000004 21.2130000000006 17.4289000000003 8.4378999999999 18.9575999999997 14.8146000000002
3.99250000000029 4.39379999999983 5.57279999999992 23.3670000000002 24.4784 25.3647000000001 18.1539000000002 24.4017000000003 24.2350999999999
6.95029999999952 5.48780000000079 7.67419999999993 30.6543000000001 31.0852000000004 22.2973000000002 23.0029000000004 29.4558999999999 19.3054000000002
0.929000000000087 3.34380000000056 1.07940000000008 22.0113000000001 18.7727999999997 31.7710000000002 24.3504000000003 18.4160999999995 29.8293999999996
10.7545999999993 12.232 5.72249999999985 20.1147000000001 31.7731999999996 34.5149999999999 15.4498999999996 24.5853999999999 25.4350999999997
7.66879999999946 7.34639999999945 10.7583 19.8179 31.7588000000005 13.3134999999997 13.8818999999994 23.5536000000002 12.8271999999997
-0.106300000000374 3.55420000000049 7.15180000000009 18.5448999999999 30.3500000000004 22.0796 24.7226000000001 28.7442999999994 23.2806999999998
10.1961000000001 11.2623000000003 6.07659999999987 16.1751000000004 16.6562000000004 9.30050000000028 12.8780000000006 16.7586999999994 11.0730000000003
4.09680000000026 4.79239999999936 -0.761899999999969 19.5138000000006 23.2843000000003 16.0285000000003 16.6706000000004 25.5958000000001 19.1343000000002
3.53880000000026 4.94250000000011 2.60330000000022 7.96519999999964 17.0443000000005 12.9037999999996 12.0241000000005 18.3617000000004 15.7706000000003
4.76639999999952 6.71199999999953 1.25829999999996 13.9037000000008 26.0812999999998 16.9504999999999 15.7511999999997 30.6012000000001 16.4584999999997
3.77300000000014 0.14219999999932 4.63880000000017 26.4889999999996 17.9093000000003 20.5527000000002 27.8092000000006 20.6484999999993 16.2597999999998
9.07330000000002 6.39639999999963 7.8735999999999 16.4598999999998 20.2556000000004 16.5242000000003 16.4531999999999 21.9683999999997 16.2108000000003
5.84829999999965 5.82169999999951 3.80810000000019 19.4416000000001 29.9183000000003 18.1657 13.0923999999995 25.4238000000005 18.5706999999998
-2.15319999999974 -1.48109999999997 1.65610000000015 15.8167999999996 5.76739999999972 27.5550000000003 24.625 14.7831999999999 24.5808000000002
4.32260000000042 6.01369999999952 10.6809000000003 26.7469000000001 20.5280000000002 32.7227000000003 25.5594000000001 14.5427 26.9518000000003
3.35529999999926 4.91949999999997 1.22250000000031 16.3753000000006 14.8441999999995 22.3255000000004 22.3033000000005 18.9867999999997 20.4578000000001
6.36720000000059 1.1837000000005 6.02029999999968 18.2485999999999 26.6057000000001 25.2768999999998 17.5364 25.4757 20.8323
0.412899999999354 5.37899999999991 1.42690000000039 24.4048999999995 28.0524999999998 18.4924999999998 24.3648999999996 29.5928000000004 18.4141
0.284499999999753 4.25590000000011 1.13529999999992 28.7511000000004 35.308 17.2988 28.9238999999998 31.7325000000001 18.5884999999998
3.17889999999989 2.5628999999999 6.64139999999998 25.3234000000002 27.0779999999995 28.3492000000001 30.3747999999996 31.2546000000002 27.5077000000001
-1.46990000000005 0.924299999999675 1.65419999999995 39.9256999999998 34.8595000000005 29.9299000000001 42.0023000000001 35.8927999999996 26.5969
4.24879999999939 5.50740000000042 0.269600000000082 15.8422 17.7268999999997 20.2570999999998 14.5132999999996 19.3230000000003 19.7197999999999
13.4726000000001 10.4236000000001 5.84929999999986 32.3658999999998 29.5981000000002 28.4514000000004 23.4368000000004 22.1665000000003 25.2951000000003
5.13990000000013 4.55469999999968 7.42570000000023 21.6345000000001 25.0577999999996 25.6505999999999 19.7197999999999 25.1944000000003 21.6620000000003
7.41190000000006 8.63919999999962 3.97310000000016 18.8608999999997 15.5329000000002 25.2597000000001 10.7731999999996 10.4929000000002 20.0387000000001
1.22620000000006 -2.38199999999961 7.76039999999966 26.4017999999996 20.4459999999999 19.6358999999998 19.4972000000007 21.4587999999994 18.0432000000001
4.21240000000034 2.41979999999967 4.15940000000001 8.62950000000001 13.6697000000004 29.1631000000002 6.34929999999986 12.0754999999999 26.7085999999999
3.86849999999959 4.67020000000048 6.33280000000013 20.6485000000002 15.0080000000007 20.2902999999997 21.1521999999995 15.4038 17.3401999999996
7.88150000000041 1.76329999999962 5.32940000000008 28.1439 26.9151999999995 20.1544999999996 28.8440000000001 28.6883000000007 18.9105
1.4422999999997 3.26040000000012 3.29140000000007 22.8374000000003 23.2411000000002 28.1318999999999 27.8217000000004 28.3985999999995 30.1297
8.55009999999947 9.39570000000003 0.778699999999844 27.5320999999994 16.5441000000001 32.3481999999999 22.3190999999997 11.0007000000005 27.3651
6.8784999999998 6.52769999999964 8.69029999999975 29.7107999999998 28.4777999999997 22.616 20.3935999999994 24.4856999999993 17.2251000000001
8.01590000000033 8.20669999999973 5.3416000000002 21.7924999999996 20.6092999999992 32.2714999999998 18.0942999999997 16.5127999999995 30.6962000000003
6.36430000000018 5.19149999999991 0.944300000000112 13.5898999999999 15.2140999999992 18.1138999999998 12.9047 16.7124999999996 18.9979000000003
4.48829999999998 8.26159999999982 3.1256000000003 15.9519999999993 17.6751999999997 23.6981000000001 14.6052 18.5927999999994 27.5886
8.10289999999986 5.40030000000024 1.28240000000005 19.8187000000007 20.3810000000003 21.9976999999999 12.1758 20.0767000000005 19.1570000000002
6.30159999999978 6.02440000000024 6.27259999999978 24.2617 28.2267000000002 18.5888999999997 20.4703 28.9582 21.7856000000002
4.19030000000021 4.72079999999914 4.72809999999981 32.2104999999992 40.5190000000002 30.8838999999998 29.9784999999993 37.8158000000003 33.7090999999996
1.64399999999932 0.70089999999982 3.86819999999989 18.3285000000005 25.5751 29.5953 21.5298000000003 25.5052000000005 32.2091999999998
7.13070000000062 1.92519999999968 4.72480000000041 25.5727999999999 41.9300999999996 24.5263 23.5586999999996 41.0884000000005 24.2716999999998
4.47080000000005 8.6916999999994 7.56610000000001 16.4445000000005 18.6450999999997 19.4719 17.3069999999998 15.3848000000007 17.6482000000001
6.02959999999985 8.08979999999974 0.893800000000283 24.7325999999994 26.0627000000004 11.6505999999999 21.4663 22.8933999999999 12.5083
7.85359999999946 5.1246000000001 11.5661999999998 24.2414000000008 48.1517999999996 14.9926 13.4947000000002 35.6706999999997 9.13130000000001
0.474100000000362 5.16269999999986 3.38529999999992 26.2295999999997 24.9839000000002 20.7317999999996 32.1180999999997 27.4772999999996 20.8177999999998
3.35840000000007 8.32009999999991 10.1585999999998 24.6752000000006 15.3504000000003 27.7538 22.3615 9.60630000000037 25.4863
5.87219999999979 6.30029999999988 1.24019999999973 8.2538999999997 17.2960999999996 23.1507999999999 8.19310000000041 14.1517000000003 25.0567000000001
3.97569999999996 5.84880000000067 0.544600000000173 23.3315000000002 32.8296 20.3168000000001 21.6154999999999 30.2968000000001 25.6758999999997
6.16450000000077 3.78679999999986 4.10470000000032 28.5655999999999 48.1624000000002 21.6509999999998 21.7759000000005 43.7286999999997 18.8962999999999
6.82859999999982 6.09359999999924 3.12360000000035 20.0402000000004 14.4590999999991 16.7195999999999 17.8949000000002 18.2517000000007 12.8750999999997
2.65959999999995 5.5024999999996 0.278600000000097 26.2194000000009 23.9155999999994 18.7215999999999 25.4784 22.1439 20.8905
3.09119999999984 5.02880000000005 0.733000000000175 25.2370000000001 29.6485000000002 20.0852 21.6846999999998 24.1998000000003 19.3888000000002
5.55410000000029 4.46000000000004 3.2494999999999 22.6028999999999 29.6094000000003 18.4367999999999 16.9953999999998 28.6553999999996 18.9184999999998
4.02450000000044 4.32119999999941 3.51220000000012 23.3455999999996 21.5724 20.5332000000003 24.2784000000001 23.0047999999997 17.8735999999999
1.90819999999985 4.11709999999948 4.16670000000022 24.6202999999996 22.4173000000001 20.5409 23.9970000000003 20.3486000000003 16.0367999999999
5.6898000000001 10.1472999999996 2.7202000000002 19.9982 29.9714000000004 13.4532000000004 15.1972999999998 23.2665999999999 12.1869000000002
5.55879999999979 5.57999999999993 6.35309999999981 9.83489999999983 19.7057000000004 13.2901000000002 12.0770999999995 21.5940000000001 15.2822999999999
2.45100000000002 2.54909999999927 7.21090000000004 20.1958999999997 23.2650000000003 20.4659000000001 18.8918999999996 22.8374999999996 17.0836999999997
3.80789999999979 7.95560000000023 3.94680000000017 22.6099999999997 20.4750000000004 15.3518999999997 17.7755999999999 13.7103999999999 20.0576000000001
6.15970000000016 6.73350000000028 8.99009999999998 20.5640999999996 23.8527999999997 22.4914999999996 21.2141999999994 22.9115999999995 18.3116999999997
2.25360000000001 5.26040000000012 1.48640000000023 13.0240999999996 12.5995999999996 19.9423000000002 13.3617000000004 14.826 16.6142999999997
3.97220000000016 9.92470000000048 2.21090000000004 7.60040000000026 30.3675000000003 12.9825999999998 9.48259999999937 25.6719000000003 12.8177000000001
3.0610999999999 2.23450000000048 0.758100000000013 27.1329999999998 41.5243 25.4483 30.7708999999995 38.4219999999996 31.5808999999999
8.3725000000004 10.2957999999999 1.96579999999994 19.21 25.2860000000001 13.9794999999999 13.7228000000005 20.2055999999993 17.6352000000002
2.33910000000014 4.08659999999963 5.67339999999967 20.9390000000003 31.4297999999999 29.0525000000002 25.0585000000001 29.6644999999999 29.8264999999997
3.61740000000009 8.42199999999957 1.5617000000002 38.7157000000007 41.2884999999997 23.8798999999999 30.9193999999998 28.9400000000005 25.4679000000001
2.67380000000048 5.3144999999995 4.4349000000002 33.4853000000003 37.8230999999996 20.8238999999999 27.2161999999998 34.8825999999999 19.6322999999998
9.74669999999969 9.15079999999944 9.41869999999972 21.8392000000003 24.4809999999998 24.7830999999996 17.2004999999999 21.1408999999994 23.1179999999999
0.583700000000135 1.16179999999986 5.19710000000032 36.6421 17.4053000000004 34.0075000000002 40.2163999999993 20.2889000000005 28.2509
0.526299999999537 3.47339999999986 1.30450000000019 16.8090000000002 13.5512999999992 21.8757999999998 20.3676000000005 15.2943000000005 20.1443999999997
3.42590000000018 7.99900000000071 2.94160000000011 11.7628000000004 10.3402999999998 34.0181000000002 11.5798999999997 9.24389999999948 24.3672999999999
1.85460000000057 -3.34529999999995 5.96190000000024 23.4789000000001 29.4213 17.6729999999998 26.4137000000001 37.9117000000006 13.6938
6.29879999999957 11.4721 2.92540000000008 21.9706999999999 28.4366999999993 10.0483999999997 16.0491999999995 19.1625999999997 10.931
12.3245999999999 8.94090000000051 4.51369999999997 22.5477999999994 25.5300999999999 26.9986000000004 16.3490000000002 22.0402000000004 24.2017999999998
2.23490000000038 2.56869999999981 3.35130000000026 29.1710000000003 38.0625 32.5526 31.5520000000006 38.9453999999996 32.8404
8.22320000000036 9.67770000000019 4.3452000000002 16.8611000000001 19.8525999999993 23.2682999999997 15.8181999999997 18.0902999999998 27.8696999999997
6.66109999999935 5.55850000000009 6.8099000000002 17.6422999999995 18.3391000000001 16.1427000000003 12.0619999999999 15.7752 14.8045999999999
7.47410000000036 8.71129999999994 3.71409999999969 31.5032000000001 24.8525 23.7537000000002 29.3152999999993 21.3120000000008 21.4802000000004
4.25370000000021 4.40279999999984 3.38630000000012 23.4259000000002 24.3486000000003 22.5410000000002 22.2416000000003 25.2264999999998 28.5204000000003
4.79409999999916 3.1261999999997 12.4495999999999 22.3369000000002 22.0064000000002 16.2950000000001 19.7816000000003 24.0888000000004 12.4418999999998
6.68329999999969 7.80459999999948 4.65259999999989 7.17419999999947 21.7253000000001 7.77659999999969 8.90350000000035 18.6566999999995 17.3618999999999
10.6495000000004 10.1901000000007 10.1477 19.6710000000003 22.2469000000001 26.9517999999998 11.3567999999996 14.7838999999994 19.8634999999999
6.01599999999962 7.20849999999973 5.19259999999986 25.9438 23.5896000000002 32.2249999999999 20.6176000000005 16.3810999999996 32.6572999999999
3.26039999999921 5.98369999999977 -1.05479999999989 16.0767999999998 12.4054000000006 28.5034000000001 13.2199999999993 8.71069999999963 30.5781999999999
8.3136999999997 4.97319999999945 3.90440000000035 21.0423000000001 20.6787999999997 38.8863000000001 17.7656999999999 22.9195999999993 34.6615000000002
3.52410000000054 4.30439999999999 4.89620000000014 12.8263999999999 14.5006999999996 22.3481000000002 15.4638000000004 15.7804999999998 17.1615000000002
4.42720000000008 5.14720000000034 7.00450000000001 29.2343999999994 27.3485000000001 36.3566000000001 27.0343000000003 27.4112000000005 27.6361000000002
5.3778999999995 6.39530000000013 4.90729999999985 20.3859999999995 31.3887000000004 21.1963000000001 19.3320000000003 28.7040999999999 26.2307000000001
2.59220000000005 5.57970000000023 1.41680000000042 13.9802 27.8409000000001 13.2981999999997 13.6922000000004 27.5905999999995 13.8543
5.49000000000069 9.76479999999992 5.8444999999997 30.0059000000001 28.2808000000005 33.6405999999997 26.1646999999994 22.5348000000004 25.5590999999999
6.06610000000001 6.26090000000022 6.4364999999998 29.0457999999999 33.9139999999998 24.6684 29.7611999999999 34.0730000000003 24.5185000000001
10.8383000000003 6.72589999999946 5.10639999999967 26.0500000000002 24.9231 23.4752000000003 23.0020000000004 26.7307999999994 20.6588999999999
2.93940000000021 0.225800000000163 9.87879999999996 24.1544000000004 20.1527999999998 36.1059 28.6358 24.6232 25.4926999999998
8.19819999999982 1.55159999999978 6.90980000000036 28.5616999999993 21.8235000000004 29.9690000000001 26.7687000000005 29.0950999999995 25.1307999999999
7.57600000000002 8.17249999999967 4.90039999999999 20.0244999999995 19.2244999999994 28.0086000000001 17.9233999999997 16.2206999999999 27.1846
3.1828000000005 5.79929999999968 4.64470000000028 14.2433000000001 13.9893000000002 23.3148999999999 15.8328000000001 15.0215000000007 19.6142
6.11759999999958 6.06739999999991 7.3103000000001 24.5420999999997 26.8762999999999 21.5377000000003 24.4829 25.8148000000001 23.9744999999998
4.81750000000011 8.22659999999996 8.64409999999998 28.4785000000002 31.8145000000004 26.0771 24.8101999999999 28.6976000000004 25.7571000000003
9.21900000000005 12.3419999999996 6.72209999999995 21.7802000000001 38.2006000000001 25.2944000000002 13.9980000000005 31.9265999999998 19.8634999999999
1.77050000000054 3.8723 5.35449999999992 24.5809000000008 35.6361999999999 14.1561000000002 24.1405999999997 30.5758999999998 14.4218999999998
2.36399999999958 2.2531999999992 5.67399999999998 24.2534999999998 20.2393000000002 24.6704 20.6580999999996 19.3739999999998 24.7413000000001
-0.3145999999997 4.88119999999981 2.08339999999998 32.3165999999992 29.6639999999998 14.9877000000001 31.1962000000003 24.4899999999998 17.4095000000002
6.35699999999997 4.88850000000002 7.39499999999998 36.2311999999993 34.4111000000003 35.9218000000001 36.0186000000003 31.5105000000003 29.2820000000002
5.81890000000021 6.33669999999984 2.21820000000025 25.5353999999998 26.0015000000003 30.6338000000001 22.4172000000008 20.4195 30.0508
7.05160000000069 6.08959999999934 5.64850000000024 20.2383 19.8566000000001 16.8182000000002 18.0607999999993 18.8266999999996 12.0727000000002
2.34529999999995 1.51729999999952 3.97500000000036 21.1235999999999 26.9525999999996 29.8204000000001 20.9798000000001 26.8059999999996 26.5113000000001
6.71920000000046 6.59400000000005 1.73090000000002 15.5612000000001 31.8993 25.8298 16.9083000000001 28.8398000000007 26.1179000000002
4.87419999999929 4.13410000000022 9.90409999999974 31.1589999999997 33.1415000000006 28.2345999999998 26.0064000000002 29.8335999999999 25.6295
2.48980000000029 1.36610000000019 6.84850000000006 18.6534000000001 29.2196999999996 16.7611999999999 20.3516000000009 31.6505999999999 14.8325999999997
13.7296000000006 8.88230000000021 15.1441 24.6615000000002 32.0706999999993 17.0319 16.4845000000005 23.7404999999999 9.47379999999976
3.38270000000011 3.89560000000074 4.84310000000005 18.6385 16.0219999999999 15.3051 15.7648000000008 14.3074999999999 11.5738999999999
9.0027 10.3193000000001 6.82299999999987 17.7776000000003 20.9544999999998 19.1043999999997 15.4048999999995 21.3978999999999 17.2152000000001
-3.51170000000002 7.13259999999991 -0.15119999999979 15.9608000000007 14.4128000000001 37.8625999999999 18.6908000000003 11.5237000000006 38.7296000000001
2.49359999999979 -1.74210000000039 3.63079999999991 23.3163999999997 21.7841999999991 22.8157999999999 26.5066999999999 31.0493999999999 21.2921999999999
1.38109999999961 1.98030000000017 2.62990000000036 26.1736000000001 25.0663000000004 22.3474000000001 26.1587 23.2595000000001 23.4100000000003
4.38420000000042 1.94419999999991 4.66829999999982 16.6089999999995 24.8222000000005 18.4658999999997 12.2322999999997 22.1467000000002 23.8764999999999
4.79380000000037 5.40030000000024 5.80740000000014 23.7098000000005 23.1048999999994 36.4029999999998 25.3711999999996 23.7740000000003 36.9731999999999
9.9386999999997 5.36489999999958 5.91499999999996 24.0791000000008 29.0517 25.3458000000001 18.9598999999998 23.7513999999992 24.5855000000001
10.4913999999999 9.28269999999975 6.94590000000017 36.6512000000002 30.8545999999997 18.0790999999999 27.3697999999995 24.4290999999994 14.1558
5.56590000000051 9.21830000000045 1.73320000000012 23.2502000000004 20.3486999999996 13.8833 21.5819000000001 21.6179000000002 13.6772999999998
3.29649999999947 6.1902 2.72440000000006 24.6968999999999 33.0833000000002 25.0121999999997 22.5190000000002 30.0562 22.2040000000002
8.61869999999999 10.2969000000003 5.49289999999974 3.32459999999992 12.7776000000003 22.3333000000002 3.39309999999932 11.2449000000006 14.3923000000004
0.599500000000262 2.72220000000016 -1.99189999999999 17.9961000000003 12.3137999999999 26.2871999999998 21.5019999999995 10.6652999999997 32.7602999999999
-1.65219999999954 2.88050000000021 -2.05899999999974 24.098 28.7764999999999 10.8471 26.1610999999994 30.2671 13.0567000000001
4.95310000000063 6.4360999999999 8.17979999999989 29.3341999999993 22.3635999999997 24.2092000000002 26.0415000000003 24.2047999999995 15.7647000000002
3.90120000000024 5.96180000000004 3.31659999999965 22.9760999999999 17.7582999999995 20.3375000000001 25.6653000000006 22.1383999999998 15.5951
4.19730000000072 2.90279999999984 6.65560000000005 14.4089000000004 25.7447000000002 19.3270000000002 13.6593999999996 27.7055 14.4989
6.98859999999968 4.72190000000046 5.98640000000023 20.3398999999999 27.1935999999996 23.1172999999999 16.4883000000009 25.3642 22.7650000000003
6.73410000000058 5.00280000000021 6.51639999999998 26.0012999999999 35.0451999999996 21.8566000000001 18.2651000000005 30.7534000000005 17.8959
3.01289999999972 2.42399999999998 4.29559999999992 26.4612999999999 33.0610999999999 35.2201999999997 26.0823 32.3329000000003 24.3078
2.70679999999993 3.3126000000002 1.41409999999996 22.8977999999997 24.7263999999996 17.7882 17.4928 21.6958999999997 18.1050999999998
6.18179999999938 3.23589999999967 8.39660000000003 27.5474000000004 34.5818000000008 30.8566999999998 22.1961999999994 30.1738999999998 24.9161000000004
8.87880000000041 7.59959999999955 4.75890000000027 14.0574999999999 19.0357000000004 26.6116999999999 17.1481999999996 21.2105000000001 24.6008999999999
4.0621000000001 0.94589999999971 1.79590000000007 29.4078 27.5005999999994 15.0344 30.1796000000004 27.9231 23.1974999999998
9.51560000000063 3.74060000000009 5.33789999999999 24.5676999999996 16.1697000000004 33.6561999999999 20.9142999999995 18.2119000000002 28.096
6.2530999999999 5.60480000000007 1.13940000000002 38.7330000000002 41.5591999999997 42.6638000000003 32.6243999999997 34.9259999999995 44.8380999999999
9.6868999999997 6.15880000000016 7.36440000000039 26.2714999999998 36.5766999999996 20.0425999999998 23.5145999999995 38.2006000000001 17.0927999999999
0.0258000000003449 1.44799999999941 3.47829999999976 30.4639999999999 38.5306 14.7823000000003 31.3562000000002 34.3114000000005 18.2894000000001
7.48540000000048 7.52649999999994 7.41760000000022 18.3069999999998 23.2716999999993 25.5776000000001 13.9704999999994 18.6489999999994 21.3402000000001
4.34810000000016 3.97059999999965 8.89679999999998 18.3676000000005 16.5974000000006 24.0731000000001 15.5535 18.1157000000003 19.8672999999999
4.96149999999943 11.1929999999993 2.25619999999981 20.5875999999998 31.0958999999993 19.0166999999997 20.2722999999996 24.8849 16.5587
1.08469999999943 8.17739999999958 2.11839999999984 8.97420000000056 19.7273000000005 12.1539000000002 12.9521999999997 15.9088000000002 16.7452999999996
5.82679999999982 4.3771999999999 1.7833999999998 23.71 20.2209000000003 23.4334999999996 19.0542999999998 16.8491000000004 26.0982999999997
0.405399999999645 -1.07170000000042 3.80680000000029 18.5942999999997 24.1709000000001 19.5093999999999 20.0601999999999 28.7285999999995 15.8409999999999
2.05459999999948 4.23490000000038 1.80539999999974 37.1177000000007 31.9358999999995 36.7127 36.2431999999999 27.7617 37.6426000000001
3.49319999999989 7.34359999999924 5.25379999999996 20.6091000000006 25.1338999999998 18.1062999999999 22.3482999999997 23.1972000000005 26.0286999999998
9.33129999999983 7.5014000000001 7.23700000000008 21.3468000000003 21.1596 24.5020999999997 21.9974000000002 24.6055000000006 20.7539000000002
5.67930000000069 7.95869999999923 3.44369999999981 11.6761000000006 8.23309999999947 30.0571 12.4811 5.59929999999986 32.7323999999999
5.17240000000038 3.58039999999983 1.31660000000011 10.4517999999998 22.6252999999997 23.9848000000002 11.4911000000002 20.0327000000007 27.3598999999999
5.53920000000016 0.428899999999885 7.98039999999992 11.1565000000001 23.8948 20.9912999999997 7.66110000000026 19.9946 19.5443999999998
2.55220000000008 1.79770000000008 3.68429999999989 18.143 27.8900999999996 16.8652000000002 18.2502999999997 28.1419000000005 17.6857
6.71350000000075 7.6862000000001 3.71389999999974 20.5001000000002 13.3329000000003 18.8372999999997 16.3860000000004 8.32029999999941 22.4080999999996
9.31780000000072 11.6737000000003 2.98219999999992 16.6471999999994 30.8311999999996 14.8967000000002 11.1465999999991 21.3838999999998 17.6464000000001
7.25880000000052 5.9974000000002 1.57529999999997 25.5051999999996 30.6086999999998 35.5137000000004 23.9578999999994 28.8557000000001 30.9099000000001
9.24579999999969 8.87049999999999 7.5025999999998 7.37530000000061 11.5082000000002 10.9675000000002 4.96079999999984 10.2510000000002 8.02329999999984
2.60030000000006 3.29119999999966 5.5639000000001 20.4786000000004 15.9344999999994 26.2631000000001 19.4547000000002 18.1790000000001 21.7934
9.17450000000008 11.7381999999998 0.151100000000042 32.9421999999995 42.3293000000003 23.3879999999999 25.9789000000001 31.0748999999996 28.7375999999999
1.82169999999951 2.75759999999991 -0.338799999999992 27.3236999999999 21.4132 26.8110000000001 21.6111999999994 19.4036999999998 29.364
4.54650000000038 8.95870000000014 3.87739999999985 32.5150999999996 31.0029999999997 36.4872 32.8077999999996 31.2222999999994 31.5825
7.29290000000037 6.45229999999992 2.87179999999989 17.3900000000003 20.3902000000007 22.0886999999998 12.1680000000006 18.4407000000001 23.4436999999998
0.687000000000808 0.391399999999521 5.24929999999995 26.8251999999993 34.5473999999995 20.3201999999997 23.5065000000004 34.2538999999997 22.2303999999999
1.04720000000088 5.82219999999961 5.47619999999961 25.0130999999992 31.1180000000004 37.8962999999999 28.1217000000006 27.6223 34.6539000000002
7.40290000000005 6.73260000000028 8.50289999999995 18.2399999999998 24.1592000000001 14.9531999999999 16.2145 25.3342000000002 11.6145999999999
5.46399999999994 9.32880000000023 4.56399999999985 26.4629999999997 24.1810999999998 17.4985999999999 25.5405000000001 21.4953999999998 21.5785000000001
1.25709999999981 1.15989999999965 -0.481799999999566 27.8833999999997 28.7077999999992 16.4580000000001 22.1241 25.6437999999998 21.4818
7.02980000000025 1.94710000000032 8.27639999999974 28.6279000000004 23.5670999999993 34.5545999999999 29.5901000000003 28.4957999999997 31.2069999999999
6.10509999999977 4.74060000000009 5.23019999999997 24.4067000000005 26.3833999999997 30.3334 18.8689999999997 21.9840999999997 28.2199999999998
2.06720000000041 2.90989999999965 5.85449999999992 20.1302999999998 23.4969000000001 31.5531999999998 14.1484999999993 18.0833000000002 30.6152000000002
2.11719999999968 2.89079999999922 0.525300000000243 24.6917000000003 25.5843999999997 23.4103999999998 26.7272999999996 27.1980999999996 26.6992999999998
6.8712000000005 5.07780000000002 1.41619999999966 14.5640999999996 18.8213999999998 23.6178 11.6234999999997 17.1652000000004 21.0838999999996
5.73579999999947 11.8981999999996 0.294399999999769 21.9492 21.8339000000005 27.4627 17.7649000000001 14.6106 23.1855
1.24559999999929 0.409300000000258 2.75869999999986 28.5198 22.6238000000003 27.8847000000001 30.4668999999994 28.9549999999999 29.6550999999999
2.69290000000001 2.56660000000011 1.02669999999989 13.1930999999995 18.3312000000005 22.4642000000003 17.7332999999999 20.8537999999999 24.6911
4.75690000000031 5.08370000000014 -1.81129999999985 31.0379999999996 26.6194000000005 29.3018000000002 26.5896999999995 25.4017000000003 28.4088999999999
4.71569999999974 4.29280000000017 2.48039999999992 25.6401000000005 33.4937 11.3860999999997 23.9099000000006 31.2375000000002 12.3707999999997
7.10050000000047 8.46669999999995 5.30610000000024 14.2302 12.2501000000002 19.5414999999998 12.8455999999996 11.6808000000001 15.8173999999999
6.21360000000004 8.10619999999926 3.57360000000017 21.6986000000006 29.7217000000001 26.8294000000001 21.2925999999998 27.8756000000003 25.8577
2.72220000000016 3.44860000000062 6.45019999999977 21.0400999999993 29.1311000000005 16.0567999999998 16.5995000000003 26.1007999999993 13.8278
3.69509999999991 1.17769999999928 7.66730000000007 35.6958000000004 37.0661 20.0970000000002 29.1855999999998 33.9654 18.3759999999997
5.49159999999938 6.67730000000029 4.77370000000019 30.5216 32.5577000000003 23.4712999999997 22.8154000000004 26.4861999999994 21.7829999999999
2.7537999999995 4.76239999999962 2.94439999999986 25.7331000000004 25.1899000000003 25.3207000000002 26.7853000000005 25.5763999999999 29.125
0.902500000000146 4.90939999999955 4.6275999999998 25.2509 26.0712000000003 21.5559000000003 36.5679999999993 33.9305999999997 23.3015
3.51620000000003 5.96829999999954 3.59880000000021 24.2839000000004 34.0582999999997 31.4623999999999 21.9143999999997 30.5828000000001 26.2486999999996
8.5020999999997 9.10599999999977 6.87390000000005 21.6292000000003 25.2848000000004 16.4400000000001 15.4354000000003 22.1435999999994 11.7689
6.60039999999935 5.69880000000012 3.45960000000014 22.5803000000005 29.1701000000003 24.5115999999998 23.3410000000003 26.4258 26.9292
10.8545000000004 12.0618999999997 6.88950000000023 24.9133000000002 28.6455999999998 14.1758 16.3103999999994 20.2087000000001 14.4073000000003
1.80450000000019 4.24129999999968 5.09649999999965 8.91319999999996 32.8538000000008 14.4793999999997 10.8023000000003 30.0913999999993 17.3613999999998
5.8143 7.80569999999989 3.29970000000003 39.5431999999992 28.6094999999996 44.2192 35.6292000000003 25.2159000000001 42.3163
4.40580000000045 7.53420000000006 2.78679999999986 25.2368000000006 29.8215 22.4669000000004 19.8503000000001 24.1805999999997 24.9062999999996
7.65899999999965 12.0837000000001 0.917500000000018 12.9540999999999 23.0780999999997 17.0236999999997 13.4547000000002 17.3465999999999 20.0789
6.6292999999996 7.65400000000045 5.30729999999994 27.0434000000005 36.0297 22.7341000000001 21.6476999999995 31.0391 23.4569999999999
3.80240000000049 6.9394999999995 7.19080000000031 21.4439000000002 29.3490000000002 23.4102000000003 24.1846999999998 29.6964000000007 18.6102999999998
6.84719999999925 1.88360000000011 6.63500000000022 20.4898999999996 24.8199000000004 22.8268000000003 20.2096000000001 26.6149999999998 22.2934
5.42309999999998 4.84220000000005 4.35840000000007 29.9471000000003 28.7204999999994 39.0846000000001 23.9250000000002 21.4142000000002 39.1625999999997
5.38310000000001 2.4385000000002 8.45289999999977 31.9609 26.6115 22.3666000000003 24.1859999999997 25.9593000000004 19.6568000000002
10.9063999999998 8.79580000000078 4.50739999999996 16.0531000000001 20.3987999999999 27.6064000000001 9.90449999999964 14.2339999999995 23.2111
3.8077000000003 6.69999999999982 4.20089999999982 32.567 29.6900000000005 17.2413000000001 32.7339999999995 21.0168000000003 17.3989000000001
1.99879999999939 6.29790000000048 -0.4996000000001 14.1117999999997 19.1585000000005 23.6534000000001 11.2340000000004 15.5942999999997 24.6649000000002
12.3903 6.87289999999939 11.2871 12.8020000000006 12.2152999999998 16.0502000000001 8.59169999999995 11.3110000000006 10.7530999999999
6.02959999999985 5.26450000000023 3.07839999999987 15.8784000000005 24.5122000000001 18.5753999999997 16.5506000000005 25.8355000000001 19.0754999999999
1.63360000000011 0.99160000000029 3.37800000000016 19.7060999999994 11.0547999999999 15.4281999999998 17.4762000000001 8.99080000000049 14.7991999999999
4.18910000000051 1.68099999999959 9.11700000000019 14.0497999999998 27.7485999999999 14.0128999999997 14.1961000000001 26.1541999999999 11.6547
4.82520000000022 5.61079999999947 5.61940000000004 22.1831999999995 32.4655999999995 16.1496000000002 23.1003000000001 27.5756000000001 21.2716999999998
3.28619999999955 4.3739999999998 1.78790000000026 15.7118 23.9715999999999 27.6682000000001 14.6435000000001 24.6923999999999 24.3954000000003
4.26649999999972 5.79349999999977 3.48230000000012 21.6884 28.3315000000002 26.011 20.3943000000008 23.2889999999998 23.7929000000004
6.11700000000019 4.31810000000041 3.13449999999966 17.0233999999991 16.4669000000004 13.3735000000001 13.6295 16.0384000000004 14.9951000000001
4.02030000000013 1.47389999999996 4.95609999999988 28.7388000000001 35.7388999999994 24.1291999999999 26.8032000000003 36.8783999999996 19.5900999999999
8.6268 7.72710000000006 5.99429999999984 29.2665999999999 25.5430000000006 23.3472999999999 25.0410000000002 21.8113999999996 19.1794
3.10440000000017 3.78530000000046 1.31980000000021 18.6644000000006 21.6316999999999 21.2396000000003 17.8570999999993 18.7507999999998 22.9250000000002
1.83089999999993 3.87830000000031 5.33360000000039 27.2615999999998 27.7053000000005 16.8433 23.6291000000001 26.7987999999996 16.9291000000003
4.67739999999958 8.03279999999995 9.67959999999994 26.2289000000001 28.7399999999998 36.0777999999996 28.7761999999993 29.4794000000002 22.5722000000001
9.29529999999977 10.7587000000003 1.98059999999987 15.1989999999996 25.7434000000003 18.8888999999999 11.8641000000007 21.5249000000003 19.8528999999999
-0.689499999999498 1.8101000000006 1.11080000000038 22.6934000000001 23.5953 21.7525999999998 25.1464000000005 22.5613000000003 26.0366000000004
8.04259999999977 8.83269999999993 9.28359999999975 15.7509 24.1381000000001 14.616 13.2853999999998 24.0402000000004 11.5654999999997
-2.77109999999993 -0.434000000000196 3.11129999999957 14.317 20.375 32.0121999999997 15.9233999999997 22.3167000000003 26.2872000000002
7.14540000000034 3.97450000000026 11.3231000000001 24.3592000000008 25.143 22.6354000000001 20.5311999999994 26.2092999999995 13.1452999999997
9.83730000000014 10.5576000000001 7.05340000000024 13.4242999999997 21.0144 35.2644999999998 8.33500000000004 15.0487999999996 35.7087999999999
0.382999999999811 2.76359999999931 5.09770000000026 16.8401999999996 27.5927000000001 29.8191999999999 16.7739000000001 25.2701000000006 29.7038000000002
7.14800000000014 3.8137999999999 9.22669999999971 37.8607000000002 37.8362999999999 25.3971999999999 31.3078999999998 33.1274000000003 21.1639999999998
0.777799999999843 3.30989999999929 -0.320000000000164 33.9780999999994 53.9325000000008 19.5513000000001 28.5096000000003 45.4434000000001 19.0392000000002
4.63979999999992 6.03839999999946 4.81050000000005 18.027 17.8333000000002 30.7910999999999 14.4822999999997 15.6218000000008 28.9119000000001
3.97950000000037 3.85459999999966 5.93730000000005 22.6619000000001 33.5320999999994 22.0758000000001 11.9274999999998 23.0118000000002 22.5621999999998
2.14829999999984 1.7483000000002 7.99879999999985 21.7138000000004 23.7349999999997 17.5911000000001 16.5820000000003 20.2430999999997 11.3462999999997
7.30040000000008 7.20370000000003 2.33359999999993 32.8456999999999 29.7820000000002 30.7323000000001 26.5504000000001 21.6345999999994 31.0070999999998
3.22689999999966 5.10549999999967 2.05490000000009 19.6066000000001 31.0209999999997 13.3410000000003 25.8458000000001 32.4143000000004 12.7789000000002
2.32249999999931 5.27739999999994 2.47749999999996 30.2398999999996 24.1502999999993 40.0834 31.9323000000004 23.5542999999998 39.1466
-0.472900000000664 4.72800000000007 0.364900000000034 21.2727000000004 20.1821 31.5989 25.6694000000007 23.6162999999997 32.3575999999998
4.20820000000003 5.84580000000005 4.16100000000006 22.0999000000002 28.8311999999996 20.3593000000001 17.9276 22.1272999999992 22.8649999999998
1.82980000000043 4.28250000000025 3.75979999999981 25.9890999999998 24.1984000000002 34.5355999999997 27.7264000000005 22.9000000000005 29.3607999999999
8.64840000000004 10.7603000000008 4.51109999999971 30.8122000000003 31.8139000000001 23.7128000000002 21.8405000000002 22.4655999999995 25.7877000000003
2.67610000000059 -0.459000000000742 5.65560000000005 15.6450999999997 17.5488999999998 19.3279000000002 15.8793000000005 18.5254999999997 18.6807000000003
10.8795 13.0761000000002 3.3720000000003 17.9066999999995 34.0154000000002 22.3674999999998 11.5505999999996 26.7057999999997 22.7670000000003
4.1268 3.91539999999986 12.2796000000003 32.0711000000001 38.0021999999999 23.1473999999998 27.7618000000002 36.3027999999995 17.1306
3.55000000000018 6.09660000000076 4.57839999999987 27.1610000000001 36.4180999999999 28.7601 25.7663000000002 31.6206999999995 30.2567999999997
3.16039999999975 6.6268999999993 0.962099999999737 32.7458999999999 28.4016000000001 36.8722000000002 22.8716999999997 24.4764000000005 33.9771999999998
7.00750000000062 8.74459999999999 3.9087999999997 29.3828999999996 27.9030000000002 20.6259 19.3172000000004 20.9504000000006 21.4762999999998
3.60010000000057 7.3732 5.53760000000011 25.1090000000004 27.1660999999995 14.3288000000002 26.0061999999998 25.1934000000001 17.1623
2.21140000000014 3.41550000000007 3.86700000000019 25.0430999999999 26.1068999999998 20.9004 25.7191999999995 26.7757999999994 22.3595
8.0616 5.56730000000061 0.334899999999834 24.6277 22.0364999999993 24.1639 17.9104000000007 21.9194000000007 25.1211000000003
7.38940000000002 1.96529999999984 4.13149999999996 16.2237999999998 17.9992000000002 16.5164 12.8150999999998 18.4453999999996 19.2103999999999
6.21839999999975 3.5623999999998 6.13429999999971 24.4759000000004 22.5209999999997 29.1597000000002 20.3026 20.1699000000008 25.1908000000003
6.60870000000068 4.04250000000047 3.11610000000019 21.9225999999999 28.6503000000002 21.4221000000002 20.3901999999998 24.8253000000004 18.8307
10.6723000000002 5.75929999999971 8.30670000000009 18.3516 33.7867999999999 23.1702999999998 19.7789000000002 36.9053000000004 20.0084999999999
3.9400999999998 1.51289999999972 2.06680000000006 23.0180999999993 26.7074000000002 15.5410999999999 17.0213000000003 22.1602999999996 16.527
9.88429999999971 6.31490000000031 6.97769999999991 31.1599999999999 33.1898999999994 21.7150000000001 24.2404999999999 29.9960000000001 15.5192999999999
5.49489999999969 1.36579999999958 5.72460000000001 17.2257999999993 21.2115000000003 14.7284999999997 13.6317000000008 19.9400000000005 14.4762000000001
5.89530000000013 0.394000000000233 6.24110000000019 10.8254999999999 13.5640000000003 29.1756 11.6844000000001 16.4931999999999 29.1530000000002
5.3146999999999 6.0552000000007 6.54199999999992 19.9968999999992 11.6500000000005 36.9647 17.2224999999999 11.1154999999999 30.0008000000003
3.53920000000016 5.13370000000032 8.75520000000006 21.5818999999992 21.5775000000003 16.7729999999997 24.1701999999996 20.8688000000002 13.1559999999999
4.52880000000005 4.27900000000045 5.26099999999997 34.6000999999997 36.5078000000003 35.2413000000001 28.2968000000001 34.1938 29.0648000000001
6.77769999999964 5.3733000000002 4.84900000000016 34.7348000000002 38.5153 32.9369999999999 30.7543999999998 36.2516999999998 32.8335000000002
10.6632 15.4117000000006 2.90499999999975 22.5084999999999 19.2543999999998 25.8137999999999 14.6670000000004 13.3548999999994 24.5135
2.45079999999962 6.51479999999992 1.04010000000017 29.9905000000008 29.1277999999993 24.875 28.0149999999994 19.6632 30.9880000000003
5.82539999999972 7.01029999999992 5.13000000000011 20.9588999999996 18.0798000000004 21.4181999999996 18.6643999999997 15.3326999999999 17.4441000000002
2.01419999999962 1.83329999999933 4.72059999999965 20.3572999999997 25.5986999999996 20.6711 18.5900000000001 22.1761999999999 17.1178
1.63689999999951 0.297599999999875 3.09780000000001 19.8122999999996 31.1006000000007 16.9008999999996 19.2826999999997 31.1219999999994 16.3449000000001
6.52790000000005 5.82909999999993 10.8575999999998 23.5886 24.9956000000002 20.7637 24.5129999999999 26.5704000000005 15.5652999999998
10.6682000000001 10.2891 6.85709999999972 18.0991999999997 31.4534999999996 16.7903999999999 16.5180999999993 28.8739999999998 20.4479000000001
4.29139999999916 5.39010000000053 3.71549999999979 20.4202999999998 17.2107999999998 33.846 21.1623000000009 18.7224999999999 30.5315000000001
1.4395999999997 8.11999999999989 4.22389999999996 15.2650000000003 27.4818999999998 25.8335000000002 11.7313999999997 19.6324999999997 23.1781999999998
6.30519999999979 6.64180000000033 7.9032000000002 12.2943000000005 21.1677 18.7860000000001 14.9849999999997 20.4969000000001 16.2835
6.69880000000012 5.21360000000004 5.15349999999989 22.0874000000003 13.1486999999997 32.6284999999998 20.6707999999999 14.5971 30.9704999999999
5.58259999999973 2.16409999999996 5.0632999999998 23.7748000000001 26.9672999999993 33.1050999999998 20.3791000000001 21.6751999999997 27.2195000000002
3.97520000000077 3.02539999999954 11.5267999999996 15.7096000000001 18.6632999999993 18.0798 11.5994999999994 16.4251000000004 17.4313000000002
1.92910000000029 1.92169999999987 6.6876000000002 9.58719999999994 10.2869000000001 42.2383 16.0931 14.6459999999997 38.5482999999999
6.65809999999965 12.0904999999993 3.27660000000014 23.5484000000006 28.1984999999995 29.1300999999999 17.4079000000002 19.5365000000002 21.1961999999999
4.1241 1.59209999999985 4.28430000000026 16.8561 22.6568000000007 28.9654 19.9384 22.3909999999996 30.7910000000002
5.32189999999991 0.289899999999761 2.74389999999994 20.6119000000008 22.8747000000003 15.0250999999998 16.6917000000003 26.5718999999999 15.1954999999998
9.36920000000009 4.73640000000069 8.25970000000007 21.8096999999998 34.4696000000004 27.3182999999999 18.7853999999998 31.9836000000005 20.1886
2.84859999999935 0.429000000000087 6.1893 15.3483000000006 17.7413000000006 14.6292000000003 10.8251999999993 16.8398999999999 13.2476999999999
3.48520000000008 3.01519999999982 5.16150000000016 34.2208000000001 42.3865000000005 20.5679 32.4368999999997 38.4448000000002 15.6261
2.17250000000058 2.3091000000004 2.64419999999973 24.4177 28.8519999999999 22.8652000000002 29.4674000000005 32.9890999999998 24.8836999999999
9.47780000000057 8.22900000000027 7.33360000000039 35.3873000000003 43.7632000000003 18.2430999999997 25.9024999999992 38.1571999999996 16.7817
11.4964 11.8337999999994 10.5922 4.55949999999939 5.31770000000051 27.7240000000002 3.09209999999985 5.56400000000031 22.7215000000001
7.8091000000004 4.90520000000015 8.10430000000042 23.7298999999994 22.9448000000002 25.0639000000001 16.9593999999997 20.6444000000001 20.4083000000001
6.90620000000035 3.35499999999956 7.09270000000015 13.1626000000006 19.1028000000006 17.1874000000003 12.4119000000001 18.7171000000008 16.1178999999997
-1.35370000000057 -3.5025999999998 6.39859999999999 21.1361000000006 27.3118999999997 19.4549999999999 22.2485999999999 28.4971000000005 16.3712999999998
7.22959999999966 5.50450000000001 5.07429999999977 22.4506000000001 21.3696 21.5526 18.9890000000005 18.4674999999997 24.0147000000002
2.78080000000045 2.86250000000018 7.17260000000033 28.3863000000001 40.9083000000001 30.6772000000001 34.8225000000002 45.4256999999998 27.7324999999996
2.76519999999982 5.75659999999971 4.10570000000007 27.8194999999996 25.5088999999998 34.9940999999999 23.2547999999997 22.2748000000001 31.9859999999999
3.78160000000025 2.6848 1.07490000000007 22.1801999999998 28.4984000000004 17.5239000000001 21.2514000000001 25.5517 18.3418000000001
8.69200000000001 9 5.87090000000035 12.4204 20.7313999999997 16.4497000000001 14.5535 20.8442999999997 16.3616000000002
3.26909999999953 5.96790000000055 2.80719999999974 23.7912000000006 23.1445999999996 22.6797999999999 22.1134999999995 20.9151000000002 19.1117000000004
6.35019999999986 6.42270000000008 3.89919999999984 24.1628000000001 17.9043000000001 18.7374 29.9898999999996 26.3419000000004 19.2575000000002
4.24489999999969 2.35220000000027 1.89310000000023 22.1183000000001 23.0293000000001 22.9525999999996 21.0118999999995 25.5586999999996 27.4758999999999
2.38490000000002 4.91799999999967 5.0951 14.2638999999999 17.3027000000002 21.5628000000002 13.3415999999997 17.5428999999995 15.5481
0.744599999999991 0.794499999999971 8.19140000000016 16.2210999999998 20.2307999999994 17.9838999999997 18.2825999999995 21.9409999999998 18.3738999999996
4.39910000000054 1.56919999999991 2.79129999999986 28.1081000000004 24.2676000000001 20.1169 25.8568999999998 21.5560999999998 22.9157
6.94529999999941 6.11779999999999 2.34700000000021 25.1662999999999 33.4066999999995 25.5853000000002 22.3394000000008 32.0751999999993 24.0223000000001
4.00889999999981 6.04569999999967 3.76429999999982 22.3163000000004 27.1880000000001 21.2682999999997 20.5196999999998 22.8858 19.8399999999997
1.53449999999975 2.27149999999983 3.03549999999996 34.5122000000001 37.7752 23.2750999999998 35.5694999999996 42.9177 23.1541999999999
9.15390000000025 7.52769999999964 8.44190000000026 15.3618999999999 29.0544 25.0192999999999 13.4753000000001 27.7457999999997 19.096
0.912199999999757 6.7485999999999 2.55920000000015 35.9587999999994 35.4893000000002 26.4297000000001 33.4423000000006 30.1834999999992 18.3928000000001
-0.948100000000522 -0.485899999999674 4.51770000000033 22.8020999999999 23.9913999999999 28.6853000000001 23.6280999999999 22.2248 29.3866000000003
7.88689999999951 8.41080000000056 3.44450000000006 18.8822 23.6390000000001 23.5814999999998 13.3575000000001 17.5378000000001 16.0178000000001
3.42500000000018 10.7570999999998 4.82669999999962 23.4548999999997 26.0888000000004 16.5143000000003 18.0596999999998 16.8680000000004 16.8829000000001
4.40130000000045 4.41239999999925 -2.1872000000003 21.3627000000006 26.8832999999995 15.7166999999999 18.4476000000004 24.3110999999999 18.3588999999997
6.84829999999965 0.79950000000008 3.54640000000018 16.5491000000002 13.0092000000004 19.2474000000002 11.7687999999998 15.0418 20.6394999999998
3.10120000000006 -0.303400000000693 7.18179999999984 33.8761999999997 32.5974999999999 24.2406000000001 33.4542000000001 36.5944 21.6691999999998
-1.14869999999974 2.21429999999964 4.95759999999973 20.2891 28.0612999999994 25.2039 18.7089999999998 22.0554999999995 25.5617000000002
6.39559999999983 6.0635999999995 9.74530000000004 21.3382000000001 21.2871000000005 22.5648000000001 22.7849000000006 21.5240000000003 23.4272999999998
3.39590000000044 1.58349999999973 7.78850000000011 15.8276999999998 19.7651999999998 18.7572 14.0189 16.7600000000002 15.1673999999998
7.02710000000025 7.9378999999999 4.41069999999991 29.8618000000006 36.2266 29.9946999999997 25.2298999999994 30.5320000000002 27.0819999999999
5.38439999999991 4.59490000000005 3.60520000000042 26.5643999999993 27.3869999999997 25.4944 22.8384000000005 25.5803000000005 22.2859999999996
1.42970000000059 4.42879999999968 1.95379999999977 14.3077999999996 20.8995999999997 21.4933000000001 14.7184999999999 18.4274999999998 15.7186000000002
4.70930000000044 4.15720000000056 8.35219999999981 18.6600000000008 17.6033000000007 21.7318 15.8024999999998 17.7647999999999 15.6841000000004
4.91340000000037 6.29559999999947 5.11259999999993 15.2556999999997 22.8761000000004 29.5924 11.0690999999997 16.0938000000006 25.4479999999999
5.05269999999928 6.10130000000026 8.00630000000001 17.0228999999999 17.1351000000004 25.4318999999996 13.4286000000002 12.8823000000002 23.1253000000002
3.66240000000016 2.97879999999986 7.08889999999974 10.2910000000002 29.2593000000006 11.0515 11.1538 29.2652000000007 10.1743999999999
2.87570000000051 2.86559999999918 0.255200000000059 21.5740000000005 32.2521999999999 22.2849999999999 14.5007000000005 25.0517999999993 25.7726000000002
5.78139999999985 3.32200000000012 4.64989999999989 20.3179 28.0510999999997 19.5809000000004 17.4486999999999 24.9387999999999 22.8953999999999
1.57769999999982 4.01680000000033 7.92840000000024 33.5254999999997 38.7161999999998 21.8631 33.1150000000007 35.1971999999996 21.2768999999998
7.48909999999978 6.90380000000005 1.26520000000028 23.5545999999995 15.2415000000001 27.2107000000001 22.8738000000003 12.5450000000001 32.0974000000001
0.0983999999998559 1.11800000000039 1.89080000000013 18.7879999999996 31.8810000000003 25.8716999999997 21.308 30.5271000000002 27.7653
8.82740000000013 10.4848000000002 -0.188100000000304 24.4610999999995 31.5360000000001 21.6887999999999 16.1354000000001 24.0437000000002 24.2987000000003
6.02520000000004 6.74679999999989 -0.130400000000009 23.7088999999996 25.6505000000006 29.1691000000001 23.3321999999998 25.0976000000001 26.9162000000001
4.82189999999991 5.30680000000029 5.06060000000025 25.5273999999999 21.7776000000003 20.7451000000001 22.1728000000003 19.5226000000002 18.0759000000003
8.00630000000001 7.19529999999941 11.1967 17.0001999999995 18.6338999999998 36.6341000000002 9.96630000000005 13.7533999999996 25.5944
3.20759999999973 0.902399999999943 5.44450000000006 16.8262999999997 20.9844000000003 27.7243000000003 19.1959999999999 29.2269999999999 26.8098
4.59780000000046 4.7431000000006 7.45599999999968 34.8545999999997 28.3221000000003 19.4357999999997 31.3772000000008 26.4655000000002 16.6929999999998
6.6848 5.30349999999999 8.52509999999984 5.54070000000047 20.9629999999997 23.1792 6.96990000000005 16.5893999999998 21.0389999999998
6.33200000000033 6.45159999999942 6.25489999999991 28.4017000000003 29.3500999999997 26.9413 24.7473 25.0855000000001 31.7906999999996
2.83939999999984 7.46460000000025 -1.48060000000032 18.9829 19.5616 21.0541000000003 18.3027999999995 16.8180000000002 22.3971000000001
2.9998000000005 2.55640000000039 -0.760199999999713 35.7008999999998 28.1797999999999 24.5373 28.1853000000001 23.9777999999997 21.7852000000003
6.8724000000002 5.01950000000033 9.59780000000001 27.107 26.5562 29.0222999999996 21.3229000000001 24.0690000000004 22.8762000000002
10.4598999999998 5.10510000000068 4.8746000000001 16.9982 20.4862000000003 8.73580000000038 11.7786000000006 15.9005999999999 9.14750000000004
5.53709999999955 5.92520000000059 3.83879999999999 23.9983999999995 37.9895999999999 34.7514000000001 20.9472000000005 40.2378000000008 26.1941999999999
2.02809999999954 3.14440000000013 3.83729999999969 18.4163000000008 15.5860999999995 19.2664 20.1189000000004 18.4911000000002 17.3298999999997
7.18009999999958 8.39679999999953 2.88979999999992 8.41129999999976 15.7708999999995 16.8101000000001 6.51280000000042 14.4493999999995 22.4220999999998
2.95110000000022 5.98329999999987 4.22389999999996 17.7534999999998 28.2864999999993 30.1626000000001 17.2143000000005 22.7815999999993 26.9517000000001
1.79230000000007 0.050600000000486 2.06850000000031 14.3510000000006 19.6236999999992 23.9346 14.9683999999997 22.9111999999996 25.5507000000002
1.82170000000042 2.33309999999983 7.67709999999988 27.7094999999999 22.9454999999998 19.8721 35.6166000000003 26.8771999999999 16.4544999999998
-0.0201999999999316 2.11319999999978 7.05889999999999 14.0780000000004 20.9238999999998 28.2921000000001 16.0555000000004 24.8665000000001 23.6005999999998
3.91880000000037 7.63670000000002 -0.00230000000010477 21.9948000000004 21.9377000000004 17.6305000000002 23.1833000000006 19.1602999999996 25.1879000000004
7.07179999999971 2.94700000000012 6.13560000000007 18.2582999999995 21.5882000000001 9.16170000000011 14.5872000000008 20.7406000000001 11.5801999999999
3.48369999999977 1.06850000000031 8.92520000000013 26.9565999999995 38.3898000000008 3.30819999999994 18.9989000000005 29.5778 -1.55450000000019
5.23810000000049 5.69930000000022 4.99629999999979 33.6751999999997 29.1567000000005 25.4632999999999 26.5010000000002 22.2965000000004 23.7730000000001
4.59439999999995 3.45330000000013 3.47900000000027 29.6818999999996 28.5217000000002 13.6698999999999 26.9004999999997 25.8530000000001 19.3562999999999
9.67410000000018 4.00570000000062 5.6898000000001 20.8280999999997 16.5506999999998 23.1024000000002 17.0723000000007 16.2858999999999 19.6074999999996
5.79719999999998 10.0303000000004 4.4101999999998 32.6165999999994 32.3335999999999 17.4358999999999 30.5635000000002 26.6585000000005 18.5087000000003
3.64679999999953 6.97670000000016 4.42720000000008 23.0964999999997 19.6502 19.2302999999997 16.3369000000002 19.4483 18.4923999999996
6.30720000000019 2.96849999999995 4.12069999999994 22.3078999999998 23.7075000000004 21.6844999999998 21.9173000000001 25.7016999999996 24.4885000000004
2.71540000000005 0.579099999999926 9.9679000000001 34.6936999999998 31.0100999999995 30.9220999999998 31.0356999999995 29.6707000000006 25.2788999999998
5.39229999999952 5.04219999999987 4.27420000000029 21.8967999999995 29.0639999999994 18.259 22.5974999999999 28.9265000000005 19.8496
11.4268000000002 14.3092999999999 5.85099999999966 23.0391999999993 30.0185000000001 23.1288 15.4266000000007 21.2896000000001 21.9685000000004
5.3148000000001 4.87920000000031 8.68690000000015 22.6455999999998 19.8969999999999 35.5803999999998 19.2886000000008 17.7376000000004 31.9670999999998
3.03219999999965 4.35090000000037 6.6583999999998 15.6039999999994 18.8554000000004 19.4256999999998 17.7224999999999 21.0860000000002 16.0689000000002
7.75280000000021 6.26580000000013 9.38879999999972 23.9007000000001 36.9848999999995 29.5762999999997 17.3162000000002 36.4516000000003 25.2713000000003
-0.125100000000202 -1.01270000000022 7.83710000000019 15.2969000000003 16.6717000000008 19.8989999999999 18.2696999999998 21.1184000000003 17.0614
3.20489999999972 7.28620000000046 1.41910000000007 36.0486000000001 28.1422000000002 7.38640000000032 27.9779999999992 18.8173999999999 12.3669
6.4344000000001 8.05169999999998 6.80930000000035 26.8276999999998 25.6653999999999 34.6545000000001 23.1454999999996 23.2070999999996 29.1965
6.91020000000026 6.47389999999996 5.89949999999999 26.5446000000002 30.0479999999998 40.9452000000001 20.1545999999998 26.0729000000001 30.1127999999999
-0.0632999999997992 3.09220000000005 3.17889999999989 12.6723999999995 10.2898000000005 27.4158000000002 13.2499000000007 9.13210000000072 33.8371999999999
5.36570000000029 3.64760000000024 8.94950000000017 30.0399000000007 25.1642000000002 32.6012999999998 29.2771999999995 23.5325999999995 27.3648000000003
3.60930000000008 5.23410000000058 3.47839999999997 22.6949000000004 24.0736999999999 23.0133999999998 18.5328 20.5532000000003 19.6235000000001
4.76890000000003 3.71239999999943 6.83490000000029 21.4737999999998 31.9655000000002 42.0582000000004 20.6397999999999 31.7113999999992 35.4124999999999
4.3725000000004 -0.436899999999696 10.9186999999997 16.9902000000002 24.5707999999995 18.2568999999999 14.5428999999995 28.4902999999995 15.3274999999999
5.17169999999987 8.3123999999998 5.22789999999986 24.4728999999998 38.3173000000006 21.7478000000001 21.2245999999996 30.1418999999996 20.2485999999999
3.01940000000013 3.3787999999995 5.04210000000012 18.2434999999996 20.7371000000003 20.2574 16.2768999999998 20.3896999999997 17.7954
5.46190000000024 5.37029999999959 6.13339999999971 21.9340000000002 21.7889000000005 21.0365000000002 19.3011000000006 21.1028000000006 18.6718999999998
7.01009999999951 10.4107999999997 3.33750000000009 17.1352999999999 29.4416000000001 29.6610000000001 12.9421000000002 24.8298999999997 28.3067000000001
3.59609999999975 6.79770000000008 4.01859999999988 29.5303000000004 29.3993 26.4312999999997 30.4605999999994 27.6116000000002 29.8335000000002
9.54829999999947 4.92309999999998 8.14049999999997 16.1503999999995 30.1414000000004 15.3132999999998 15.4312 34.3163000000004 14.7230999999997
0.831500000000233 3.01899999999932 5.93130000000019 16.6577000000007 27.0711000000001 17.1878999999999 15.2452999999996 25.7867999999999 12.0998000000004
4.92270000000008 2.21219999999994 2.63320000000022 32.9484000000002 33.6758 26.6679000000004 33.1857 37.3820000000005 28.0318000000002
4.53549999999996 2.8791999999994 -0.0643000000000029 15.1493 28.1366000000007 33.4476 14.1521000000002 27.4690000000001 33.3281000000002
-3.24300000000039 2.33809999999994 5.80349999999999 27.8766999999998 38.2972 25.4607999999998 27.9237000000003 34.6444000000001 22.3482999999997
9.61319999999978 7.24619999999959 3.80780000000004 16.5645999999997 18.6750999999995 20.6889999999999 13.1864999999998 16.6041999999998 14.4413000000004
5.10499999999956 6.85480000000007 5.01049999999987 20.5254000000004 23.8858 22.9344999999998 17.8735999999999 19.9621000000006 23.1366000000003
5.00820000000022 4.29740000000038 5.2476999999999 18.8739000000005 19.3050999999996 27.6064999999999 15.3392000000003 18.1321000000007 24.634
9.04089999999997 9.02689999999984 0.30600000000004 24.8732 39.5959000000003 21.0434 18.5502000000006 32.6346000000003 25.2635999999998
4.24649999999929 1.75780000000032 3.64300000000003 30.3445999999994 20.4107000000004 28.1563000000001 26.4437000000007 26.8176999999996 28.0194000000001
7.24569999999949 10.0347000000002 5.05349999999999 32.5524000000005 39.3806999999997 11.3492000000001 22.2946000000002 29.5957000000008 12.953
2.95649999999932 3.35980000000018 4.8764000000001 22.6583999999993 37.3038999999999 9.5007999999998 23.9651999999996 34.7517000000007 8.03539999999975
3.11269999999968 2.08110000000033 7.80540000000019 26.2683999999999 32.4483 22.4011 19.5688 30.5117 16.1388000000002
3.11369999999988 2.42160000000058 0.0035000000002583 25.433 29.3535999999995 15.8656000000001 21.1221999999998 28.2130999999999 16.8224
3.3100000000004 3.6851000000006 0.097700000000259 21.4155000000001 35.5009 18.2000000000003 18.9925000000003 29.0364 20.2089999999998
-0.175900000000183 3.87100000000009 11.6062000000002 29.2121999999999 37.8148000000001 31.6156000000001 33.6639000000005 35.0209000000004 28.0888
16.3761000000004 16.9956000000002 9.11729999999989 28.0222000000003 23.0470999999998 16.1514999999999 18.6287000000002 15.6352000000006 14.9182999999998
3.36489999999958 3.40340000000015 5.23800000000028 14.2458999999999 15.3202000000001 17.1592000000001 14.3793000000005 16.7361999999994 15.8573000000001
4.41260000000057 5.1256000000003 7.90650000000005 19.4488999999994 30.3373000000001 19.1495 20.7959000000001 31.8926999999994 15.5571
5.9425999999994 6.82909999999993 7.24940000000015 27.5334999999995 34.0158000000001 19.9919 19.4027999999998 26.7150000000001 18.2053999999998
2.76899999999932 -1.45929999999953 3.04989999999998 24.1963000000005 22.0572000000002 27.7465999999999 22.0259000000005 24.3400000000001 26.6721000000002
8.39519999999993 2.8149999999996 3.27300000000014 19.0587000000005 32.8245000000006 18.1310999999996 10.1372000000001 26.5721999999996 16.5983000000001
0.147699999999531 2.39589999999953 3.85100000000011 40.4108999999999 33.4884999999995 29.5059999999999 43.9532999999992 35.1926999999996 29.5612999999998
7.3078000000005 5.65729999999985 2.46789999999964 18.3137000000006 25.4953000000005 6.03910000000042 16.4581999999991 23.6013000000003 7.83080000000018
11.6615000000002 9.90509999999995 1.74029999999993 16.0734000000002 17.8766000000005 8.85459999999966 15.8784000000005 20.6040000000003 9.43679999999995
-0.58849999999984 2.78209999999945 7.15109999999959 25.6877999999997 26.0124000000005 17.6334999999999 24.4249999999993 20.8734000000004 12.8690999999999
3.5684999999994 3.07749999999942 6.9058 20.9680000000008 22.0298000000003 17.9740999999999 19.3092999999999 20.6152999999995 12.8964999999998
2.56640000000061 3.70849999999973 3.70539999999983 23.1972999999998 21.5527999999995 22.7144000000003 22.1341000000002 21.3334999999997 24.3779
6.96730000000025 3.95910000000003 7.14240000000018 22.9025000000001 21.6297000000004 32.8062 25.7802999999994 25.9402 29.4896999999996
4.78809999999976 4.97209999999995 2.54810000000043 17.1232 21.0704000000005 19.3415 16.4250000000002 20.4178000000002 23.1336999999999
6.98899999999958 5.69440000000031 8.83719999999994 32.2844999999998 35.9340000000002 15.3674000000001 27.1925999999994 32.3399999999992 8.99310000000014
3.45849999999973 3.33089999999993 0.252700000000004 32.3447000000006 37.9357 21.3334000000004 24.8416999999999 31.4712000000009 22.3430000000003
3.43900000000031 2.25380000000041 -0.448599999999715 22.1916999999994 23.1266999999998 16.5355000000004 22.8240999999998 26.1709000000001 18.3022999999998
4.60660000000007 3.51670000000013 7.9994999999999 43.7388000000001 36.7550000000001 27.3279000000002 34.5690000000004 31.9282999999996 24.8917999999999
8.95179999999982 6.84780000000046 11.5378999999998 23.4238999999998 28.4587999999994 5.44549999999981 22.2696999999998 26.4398000000001 -0.756200000000263
6.80299999999988 2.78420000000006 5.80000000000018 33.9389000000001 30.5855999999994 41.8471999999997 36.0976000000001 37.2681000000002 30.0996
6.5001000000002 10.8649000000005 -2.49159999999983 29.0934999999999 22.7628000000004 29.4038 24.0954000000002 18.7085999999999 30.7210999999998
7.48379999999997 6.61180000000058 5.95389999999998 17.7831999999999 24.6876000000002 15.3005999999996 15.6497999999992 21.5481 14.3951000000002
5.05159999999978 1.78560000000016 7.82870000000003 28.9710000000005 29.0993000000008 29.9384999999997 25.2520999999997 28.0816999999997 24.5763999999999
5.24049999999988 5.47720000000027 2.21289999999999 11.9049999999997 18.1392999999998 36.1232 8.69470000000001 14.3442999999997 30.4326000000001
8.64040000000023 8.48819999999978 6.38609999999971 17.2997999999998 20.4656000000004 20.8728999999998 10.7772999999997 13.5015999999996 16.3087
4.17530000000079 5.55670000000009 4.98080000000027 23.9376999999995 25.4198999999999 34.0079000000001 22.4664000000002 23.2085999999999 31.7710999999999
7.04799999999977 10.9133000000002 7.12010000000009 16.1886000000004 22.6273000000001 17.4698000000003 17.2115000000003 20.0822999999991 16.2648000000004
-0.956099999999424 1.61250000000018 -1.57660000000033 14.3191999999999 19.8549999999996 19.5592000000001 20.0128000000004 24.2196000000004 22.4151000000002
3.6295999999993 3.97190000000046 6.68639999999959 18.4989999999998 24.0115999999998 38.2656000000002 18.9690999999993 25.5959000000003 30.8561999999997
7.03649999999925 10.4714000000004 0.323699999999917 24.4029 27.8765999999996 14.7392 18.8561 20.4638999999997 18.8720000000003
3.13400000000001 3.26460000000043 0.58239999999978 10.5365000000002 20.9519 19.7318 5.46280000000024 21.2464 16.0248999999999
-0.348700000000463 1.15679999999975 1.21039999999994 16.5649000000003 27.2196000000004 30.7669000000001 15.8703999999998 23.8850000000002 24.9589000000001
8.03180000000066 8.50900000000001 5.57709999999997 26.3265000000001 30.7001 26.4378999999999 23.1387000000004 26.3402999999998 25.2997
3.6190000000006 3.68310000000019 9.57469999999967 26.0879999999997 27.1547999999993 23.0086000000001 22.5038000000004 24.9608000000007 20.0918000000001
5.64230000000043 5.30459999999948 4.57700000000023 19.1693999999998 13.5042999999996 23.9471000000003 16.6412 12.3847999999998 20.7253000000001
0.98490000000038 2.02610000000004 2.70759999999973 27.0185000000001 27.9960000000001 30.1079 25.4944999999998 26.5542000000005 35.067
-5.07859999999982 -1.6268999999993 0.799999999999727 34.8154000000004 33.8014000000003 24.7871 38.8886000000002 39.1894000000002 27.3773000000001
7.68310000000019 7.14789999999994 4.6871000000001 22.1077999999998 24.5228000000006 16.2838000000002 14.9497000000001 14.848 14.9301
-1.15340000000015 4.89699999999993 3.36529999999993 22.1525000000001 21.5392000000002 28.1869000000002 26.8590000000004 21.0096000000003 27.5319
5.05509999999958 4.72980000000007 6.04809999999998 28.5241999999998 22.9594999999999 34.79 22.8033000000005 20.5604000000003 39.8033
7.20629999999983 3.86009999999987 5.01920000000018 6.88050000000021 18.0748999999996 23.1866 10.9413999999997 18.2979999999998 25.9020999999998
12.0613000000003 9.63930000000073 5.05650000000014 37.0924999999997 43.6716000000006 15.2185999999997 31.3002999999999 41.5762999999997 12.5443
