# Supplementary material for: CORE GREML for estimating covariance between random effects in linear mixed models for complex trait analyses
Source: Nat Commun. 2020 Aug 21;11:4208. doi: 10.1038/s41467-020-18085-5 (PMC7442840; doi:10.1038/s41467-020-18085-5)
Supplement: Supplementary file 4 — Source Data [file 41467_2020_18085_MOESM4_ESM.zip › source_data_for_figures/SupplementaryFig_6a_source_data.txt]

trial	mod_par	est	model	var_t
1	vg	0.3759	y=g+e	=0
2	vg	0.3592	y=g+e	=0
3	vg	0.3767	y=g+e	=0
4	vg	0.4163	y=g+e	=0
5	vg	0.4081	y=g+e	=0
6	vg	0.3716	y=g+e	=0
7	vg	0.4361	y=g+e	=0
8	vg	0.4139	y=g+e	=0
9	vg	0.4211	y=g+e	=0
10	vg	0.3975	y=g+e	=0
11	vg	0.3898	y=g+e	=0
12	vg	0.4072	y=g+e	=0
13	vg	0.3954	y=g+e	=0
14	vg	0.4179	y=g+e	=0
15	vg	0.4013	y=g+e	=0
16	vg	0.4068	y=g+e	=0
17	vg	0.4106	y=g+e	=0
18	vg	0.3719	y=g+e	=0
19	vg	0.3868	y=g+e	=0
20	vg	0.3921	y=g+e	=0
21	vg	0.3786	y=g+e	=0
22	vg	0.3792	y=g+e	=0
23	vg	0.3716	y=g+e	=0
24	vg	0.4213	y=g+e	=0
25	vg	0.3514	y=g+e	=0
26	vg	0.4023	y=g+e	=0
27	vg	0.3829	y=g+e	=0
28	vg	0.3758	y=g+e	=0
29	vg	0.411	y=g+e	=0
30	vg	0.3964	y=g+e	=0
31	vg	0.4154	y=g+e	=0
32	vg	0.3543	y=g+e	=0
33	vg	0.3854	y=g+e	=0
34	vg	0.3781	y=g+e	=0
35	vg	0.4176	y=g+e	=0
36	vg	0.4033	y=g+e	=0
37	vg	0.3763	y=g+e	=0
38	vg	0.3882	y=g+e	=0
39	vg	0.3711	y=g+e	=0
40	vg	0.4189	y=g+e	=0
41	vg	0.3711	y=g+e	=0
42	vg	0.4195	y=g+e	=0
43	vg	0.3809	y=g+e	=0
44	vg	0.4208	y=g+e	=0
45	vg	0.4275	y=g+e	=0
46	vg	0.3763	y=g+e	=0
47	vg	0.369	y=g+e	=0
48	vg	0.3903	y=g+e	=0
49	vg	0.3756	y=g+e	=0
50	vg	0.3963	y=g+e	=0
51	vg	0.3924	y=g+e	=0
52	vg	0.3707	y=g+e	=0
53	vg	0.3495	y=g+e	=0
54	vg	0.3818	y=g+e	=0
55	vg	0.4074	y=g+e	=0
56	vg	0.4056	y=g+e	=0
57	vg	0.3767	y=g+e	=0
58	vg	0.4006	y=g+e	=0
59	vg	0.4203	y=g+e	=0
60	vg	0.3866	y=g+e	=0
61	vg	0.4309	y=g+e	=0
62	vg	0.3778	y=g+e	=0
63	vg	0.4104	y=g+e	=0
64	vg	0.3641	y=g+e	=0
65	vg	0.4199	y=g+e	=0
66	vg	0.3834	y=g+e	=0
67	vg	0.3761	y=g+e	=0
68	vg	0.3829	y=g+e	=0
69	vg	0.3679	y=g+e	=0
70	vg	0.3765	y=g+e	=0
71	vg	0.3873	y=g+e	=0
72	vg	0.3994	y=g+e	=0
73	vg	0.3918	y=g+e	=0
74	vg	0.4121	y=g+e	=0
75	vg	0.4051	y=g+e	=0
76	vg	0.409	y=g+e	=0
77	vg	0.3887	y=g+e	=0
78	vg	0.3544	y=g+e	=0
79	vg	0.391	y=g+e	=0
80	vg	0.3781	y=g+e	=0
81	vg	0.4032	y=g+e	=0
82	vg	0.3674	y=g+e	=0
83	vg	0.3794	y=g+e	=0
84	vg	0.4248	y=g+e	=0
85	vg	0.3793	y=g+e	=0
86	vg	0.3942	y=g+e	=0
87	vg	0.4008	y=g+e	=0
88	vg	0.4001	y=g+e	=0
89	vg	0.3716	y=g+e	=0
90	vg	0.3955	y=g+e	=0
91	vg	0.4109	y=g+e	=0
92	vg	0.4078	y=g+e	=0
93	vg	0.351	y=g+e	=0
94	vg	0.4191	y=g+e	=0
95	vg	0.3863	y=g+e	=0
96	vg	0.3801	y=g+e	=0
97	vg	0.3866	y=g+e	=0
98	vg	0.3859	y=g+e	=0
99	vg	0.3996	y=g+e	=0
100	vg	0.3961	y=g+e	=0
101	vg	0.4217	y=g+e	=0
102	vg	0.457	y=g+e	=0
103	vg	0.4081	y=g+e	=0
104	vg	0.3624	y=g+e	=0
105	vg	0.4134	y=g+e	=0
106	vg	0.3829	y=g+e	=0
107	vg	0.4135	y=g+e	=0
108	vg	0.3947	y=g+e	=0
109	vg	0.3408	y=g+e	=0
110	vg	0.3841	y=g+e	=0
111	vg	0.3695	y=g+e	=0
112	vg	0.3798	y=g+e	=0
113	vg	0.4061	y=g+e	=0
114	vg	0.386	y=g+e	=0
115	vg	0.3893	y=g+e	=0
116	vg	0.4262	y=g+e	=0
117	vg	0.3806	y=g+e	=0
118	vg	0.3482	y=g+e	=0
119	vg	0.3895	y=g+e	=0
120	vg	0.3507	y=g+e	=0
121	vg	0.404	y=g+e	=0
122	vg	0.3852	y=g+e	=0
123	vg	0.4343	y=g+e	=0
124	vg	0.3939	y=g+e	=0
125	vg	0.3325	y=g+e	=0
126	vg	0.3851	y=g+e	=0
127	vg	0.367	y=g+e	=0
128	vg	0.3561	y=g+e	=0
129	vg	0.4344	y=g+e	=0
130	vg	0.4252	y=g+e	=0
131	vg	0.3573	y=g+e	=0
132	vg	0.3721	y=g+e	=0
133	vg	0.3723	y=g+e	=0
134	vg	0.398	y=g+e	=0
135	vg	0.404	y=g+e	=0
136	vg	0.385	y=g+e	=0
137	vg	0.3967	y=g+e	=0
138	vg	0.395	y=g+e	=0
139	vg	0.4084	y=g+e	=0
140	vg	0.4079	y=g+e	=0
141	vg	0.3765	y=g+e	=0
142	vg	0.3711	y=g+e	=0
143	vg	0.3623	y=g+e	=0
144	vg	0.3978	y=g+e	=0
145	vg	0.3881	y=g+e	=0
146	vg	0.4358	y=g+e	=0
147	vg	0.4255	y=g+e	=0
148	vg	0.3661	y=g+e	=0
149	vg	0.3916	y=g+e	=0
150	vg	0.4221	y=g+e	=0
151	vg	0.3533	y=g+e	=0
152	vg	0.417	y=g+e	=0
153	vg	0.3758	y=g+e	=0
154	vg	0.3564	y=g+e	=0
155	vg	0.3889	y=g+e	=0
156	vg	0.3958	y=g+e	=0
157	vg	0.3686	y=g+e	=0
158	vg	0.3973	y=g+e	=0
159	vg	0.4172	y=g+e	=0
160	vg	0.4072	y=g+e	=0
161	vg	0.3778	y=g+e	=0
162	vg	0.4231	y=g+e	=0
163	vg	0.3872	y=g+e	=0
164	vg	0.3547	y=g+e	=0
165	vg	0.4192	y=g+e	=0
166	vg	0.3961	y=g+e	=0
167	vg	0.3882	y=g+e	=0
168	vg	0.3829	y=g+e	=0
169	vg	0.4256	y=g+e	=0
170	vg	0.36	y=g+e	=0
171	vg	0.3741	y=g+e	=0
172	vg	0.4109	y=g+e	=0
173	vg	0.4155	y=g+e	=0
174	vg	0.4065	y=g+e	=0
175	vg	0.4103	y=g+e	=0
176	vg	0.4075	y=g+e	=0
177	vg	0.3818	y=g+e	=0
178	vg	0.3581	y=g+e	=0
179	vg	0.3828	y=g+e	=0
180	vg	0.402	y=g+e	=0
181	vg	0.3649	y=g+e	=0
182	vg	0.3878	y=g+e	=0
183	vg	0.3908	y=g+e	=0
184	vg	0.408	y=g+e	=0
185	vg	0.3865	y=g+e	=0
186	vg	0.3872	y=g+e	=0
187	vg	0.4146	y=g+e	=0
188	vg	0.3855	y=g+e	=0
189	vg	0.3911	y=g+e	=0
190	vg	0.3975	y=g+e	=0
191	vg	0.3977	y=g+e	=0
192	vg	0.4094	y=g+e	=0
193	vg	0.417	y=g+e	=0
194	vg	0.394	y=g+e	=0
195	vg	0.4152	y=g+e	=0
196	vg	0.3748	y=g+e	=0
197	vg	0.3788	y=g+e	=0
198	vg	0.3844	y=g+e	=0
199	vg	0.4044	y=g+e	=0
200	vg	0.3616	y=g+e	=0
201	vg	0.3735	y=g+e	=0
202	vg	0.4455	y=g+e	=0
203	vg	0.3763	y=g+e	=0
204	vg	0.4079	y=g+e	=0
205	vg	0.3486	y=g+e	=0
206	vg	0.4068	y=g+e	=0
207	vg	0.3899	y=g+e	=0
208	vg	0.41	y=g+e	=0
209	vg	0.4042	y=g+e	=0
210	vg	0.4189	y=g+e	=0
211	vg	0.3828	y=g+e	=0
212	vg	0.3847	y=g+e	=0
213	vg	0.3988	y=g+e	=0
214	vg	0.391	y=g+e	=0
215	vg	0.4223	y=g+e	=0
216	vg	0.3779	y=g+e	=0
217	vg	0.4089	y=g+e	=0
218	vg	0.3755	y=g+e	=0
219	vg	0.3462	y=g+e	=0
220	vg	0.3742	y=g+e	=0
221	vg	0.3821	y=g+e	=0
222	vg	0.3519	y=g+e	=0
223	vg	0.4154	y=g+e	=0
224	vg	0.4104	y=g+e	=0
225	vg	0.3914	y=g+e	=0
226	vg	0.37	y=g+e	=0
227	vg	0.3738	y=g+e	=0
228	vg	0.4099	y=g+e	=0
229	vg	0.4006	y=g+e	=0
230	vg	0.4052	y=g+e	=0
231	vg	0.3742	y=g+e	=0
232	vg	0.4071	y=g+e	=0
233	vg	0.3595	y=g+e	=0
234	vg	0.4245	y=g+e	=0
235	vg	0.4159	y=g+e	=0
236	vg	0.4255	y=g+e	=0
237	vg	0.4262	y=g+e	=0
238	vg	0.377	y=g+e	=0
239	vg	0.3904	y=g+e	=0
240	vg	0.3821	y=g+e	=0
241	vg	0.3881	y=g+e	=0
242	vg	0.3646	y=g+e	=0
243	vg	0.357	y=g+e	=0
244	vg	0.4036	y=g+e	=0
245	vg	0.3661	y=g+e	=0
246	vg	0.3777	y=g+e	=0
247	vg	0.3943	y=g+e	=0
248	vg	0.3715	y=g+e	=0
249	vg	0.375	y=g+e	=0
250	vg	0.39	y=g+e	=0
251	vg	0.3961	y=g+e	=0
252	vg	0.3489	y=g+e	=0
253	vg	0.4017	y=g+e	=0
254	vg	0.4323	y=g+e	=0
255	vg	0.3888	y=g+e	=0
256	vg	0.3906	y=g+e	=0
257	vg	0.4107	y=g+e	=0
258	vg	0.3647	y=g+e	=0
259	vg	0.4032	y=g+e	=0
260	vg	0.387	y=g+e	=0
261	vg	0.4206	y=g+e	=0
262	vg	0.4057	y=g+e	=0
263	vg	0.3776	y=g+e	=0
264	vg	0.4224	y=g+e	=0
265	vg	0.4035	y=g+e	=0
266	vg	0.3591	y=g+e	=0
267	vg	0.3622	y=g+e	=0
268	vg	0.3884	y=g+e	=0
269	vg	0.3826	y=g+e	=0
270	vg	0.389	y=g+e	=0
271	vg	0.3778	y=g+e	=0
272	vg	0.3952	y=g+e	=0
273	vg	0.3927	y=g+e	=0
274	vg	0.4037	y=g+e	=0
275	vg	0.3565	y=g+e	=0
276	vg	0.3558	y=g+e	=0
277	vg	0.3774	y=g+e	=0
278	vg	0.3456	y=g+e	=0
279	vg	0.426	y=g+e	=0
280	vg	0.3633	y=g+e	=0
281	vg	0.3942	y=g+e	=0
282	vg	0.4255	y=g+e	=0
283	vg	0.4031	y=g+e	=0
284	vg	0.4151	y=g+e	=0
285	vg	0.4203	y=g+e	=0
286	vg	0.4173	y=g+e	=0
287	vg	0.4	y=g+e	=0
288	vg	0.4022	y=g+e	=0
289	vg	0.3882	y=g+e	=0
290	vg	0.4042	y=g+e	=0
291	vg	0.4077	y=g+e	=0
292	vg	0.398	y=g+e	=0
293	vg	0.3725	y=g+e	=0
294	vg	0.371	y=g+e	=0
295	vg	0.3917	y=g+e	=0
296	vg	0.4019	y=g+e	=0
297	vg	0.3951	y=g+e	=0
298	vg	0.3819	y=g+e	=0
299	vg	0.3734	y=g+e	=0
300	vg	0.3793	y=g+e	=0
301	vg	0.3892	y=g+e	=0
302	vg	0.3614	y=g+e	=0
303	vg	0.3684	y=g+e	=0
304	vg	0.4478	y=g+e	=0
305	vg	0.4432	y=g+e	=0
306	vg	0.3924	y=g+e	=0
307	vg	0.3959	y=g+e	=0
308	vg	0.3914	y=g+e	=0
309	vg	0.3708	y=g+e	=0
310	vg	0.3955	y=g+e	=0
311	vg	0.3674	y=g+e	=0
312	vg	0.3588	y=g+e	=0
313	vg	0.3709	y=g+e	=0
314	vg	0.3698	y=g+e	=0
315	vg	0.4277	y=g+e	=0
316	vg	0.4159	y=g+e	=0
317	vg	0.3837	y=g+e	=0
318	vg	0.4061	y=g+e	=0
319	vg	0.3742	y=g+e	=0
320	vg	0.3651	y=g+e	=0
321	vg	0.3859	y=g+e	=0
322	vg	0.378	y=g+e	=0
323	vg	0.4067	y=g+e	=0
324	vg	0.4236	y=g+e	=0
325	vg	0.4345	y=g+e	=0
326	vg	0.3946	y=g+e	=0
327	vg	0.3824	y=g+e	=0
328	vg	0.408	y=g+e	=0
329	vg	0.373	y=g+e	=0
330	vg	0.3984	y=g+e	=0
331	vg	0.3746	y=g+e	=0
332	vg	0.4044	y=g+e	=0
333	vg	0.3754	y=g+e	=0
334	vg	0.3951	y=g+e	=0
335	vg	0.3979	y=g+e	=0
336	vg	0.3845	y=g+e	=0
337	vg	0.3792	y=g+e	=0
338	vg	0.3635	y=g+e	=0
339	vg	0.3868	y=g+e	=0
340	vg	0.426	y=g+e	=0
341	vg	0.3844	y=g+e	=0
342	vg	0.4308	y=g+e	=0
343	vg	0.4258	y=g+e	=0
344	vg	0.4042	y=g+e	=0
345	vg	0.4141	y=g+e	=0
346	vg	0.409	y=g+e	=0
347	vg	0.3708	y=g+e	=0
348	vg	0.3666	y=g+e	=0
349	vg	0.3948	y=g+e	=0
350	vg	0.3731	y=g+e	=0
351	vg	0.3922	y=g+e	=0
352	vg	0.3798	y=g+e	=0
353	vg	0.4041	y=g+e	=0
354	vg	0.3767	y=g+e	=0
355	vg	0.3739	y=g+e	=0
356	vg	0.432	y=g+e	=0
357	vg	0.4085	y=g+e	=0
358	vg	0.3876	y=g+e	=0
359	vg	0.4063	y=g+e	=0
360	vg	0.4108	y=g+e	=0
361	vg	0.3737	y=g+e	=0
362	vg	0.3691	y=g+e	=0
363	vg	0.397	y=g+e	=0
364	vg	0.3977	y=g+e	=0
365	vg	0.3735	y=g+e	=0
366	vg	0.3985	y=g+e	=0
367	vg	0.3948	y=g+e	=0
368	vg	0.4101	y=g+e	=0
369	vg	0.4059	y=g+e	=0
370	vg	0.3913	y=g+e	=0
371	vg	0.4051	y=g+e	=0
372	vg	0.3593	y=g+e	=0
373	vg	0.427	y=g+e	=0
374	vg	0.3646	y=g+e	=0
375	vg	0.3702	y=g+e	=0
376	vg	0.3985	y=g+e	=0
377	vg	0.4203	y=g+e	=0
378	vg	0.405	y=g+e	=0
379	vg	0.4196	y=g+e	=0
380	vg	0.4137	y=g+e	=0
381	vg	0.3875	y=g+e	=0
382	vg	0.4027	y=g+e	=0
383	vg	0.3778	y=g+e	=0
384	vg	0.425	y=g+e	=0
385	vg	0.3973	y=g+e	=0
386	vg	0.3897	y=g+e	=0
387	vg	0.4091	y=g+e	=0
388	vg	0.3952	y=g+e	=0
389	vg	0.4205	y=g+e	=0
390	vg	0.3786	y=g+e	=0
391	vg	0.3793	y=g+e	=0
392	vg	0.407	y=g+e	=0
393	vg	0.4162	y=g+e	=0
394	vg	0.394	y=g+e	=0
395	vg	0.4267	y=g+e	=0
396	vg	0.3913	y=g+e	=0
397	vg	0.3967	y=g+e	=0
398	vg	0.3993	y=g+e	=0
399	vg	0.3973	y=g+e	=0
400	vg	0.3807	y=g+e	=0
401	vg	0.3961	y=g+e	=0
402	vg	0.397	y=g+e	=0
403	vg	0.4103	y=g+e	=0
404	vg	0.3896	y=g+e	=0
405	vg	0.3642	y=g+e	=0
406	vg	0.4234	y=g+e	=0
407	vg	0.3455	y=g+e	=0
408	vg	0.4047	y=g+e	=0
409	vg	0.4004	y=g+e	=0
410	vg	0.3715	y=g+e	=0
411	vg	0.3886	y=g+e	=0
412	vg	0.3236	y=g+e	=0
413	vg	0.3948	y=g+e	=0
414	vg	0.4048	y=g+e	=0
415	vg	0.4215	y=g+e	=0
416	vg	0.4159	y=g+e	=0
417	vg	0.4156	y=g+e	=0
418	vg	0.3587	y=g+e	=0
419	vg	0.4264	y=g+e	=0
420	vg	0.4176	y=g+e	=0
421	vg	0.3822	y=g+e	=0
422	vg	0.3867	y=g+e	=0
423	vg	0.3986	y=g+e	=0
424	vg	0.3846	y=g+e	=0
425	vg	0.407	y=g+e	=0
426	vg	0.4069	y=g+e	=0
427	vg	0.4267	y=g+e	=0
428	vg	0.4068	y=g+e	=0
429	vg	0.4009	y=g+e	=0
430	vg	0.3993	y=g+e	=0
431	vg	0.3492	y=g+e	=0
432	vg	0.3864	y=g+e	=0
433	vg	0.3829	y=g+e	=0
434	vg	0.3689	y=g+e	=0
435	vg	0.4088	y=g+e	=0
436	vg	0.3668	y=g+e	=0
437	vg	0.3665	y=g+e	=0
438	vg	0.3647	y=g+e	=0
439	vg	0.3961	y=g+e	=0
440	vg	0.3814	y=g+e	=0
441	vg	0.3851	y=g+e	=0
442	vg	0.3922	y=g+e	=0
443	vg	0.3893	y=g+e	=0
444	vg	0.3662	y=g+e	=0
445	vg	0.4065	y=g+e	=0
446	vg	0.384	y=g+e	=0
447	vg	0.3963	y=g+e	=0
448	vg	0.411	y=g+e	=0
449	vg	0.4063	y=g+e	=0
450	vg	0.3666	y=g+e	=0
451	vg	0.4207	y=g+e	=0
452	vg	0.3939	y=g+e	=0
453	vg	0.3855	y=g+e	=0
454	vg	0.3811	y=g+e	=0
455	vg	0.4254	y=g+e	=0
456	vg	0.4123	y=g+e	=0
457	vg	0.4112	y=g+e	=0
458	vg	0.4165	y=g+e	=0
459	vg	0.3901	y=g+e	=0
460	vg	0.4043	y=g+e	=0
461	vg	0.3988	y=g+e	=0
462	vg	0.3849	y=g+e	=0
463	vg	0.3932	y=g+e	=0
464	vg	0.4016	y=g+e	=0
465	vg	0.3861	y=g+e	=0
466	vg	0.4004	y=g+e	=0
467	vg	0.3828	y=g+e	=0
468	vg	0.4018	y=g+e	=0
469	vg	0.3728	y=g+e	=0
470	vg	0.4219	y=g+e	=0
471	vg	0.404	y=g+e	=0
472	vg	0.4212	y=g+e	=0
473	vg	0.374	y=g+e	=0
474	vg	0.3547	y=g+e	=0
475	vg	0.4011	y=g+e	=0
476	vg	0.4235	y=g+e	=0
477	vg	0.3343	y=g+e	=0
478	vg	0.3947	y=g+e	=0
479	vg	0.4019	y=g+e	=0
480	vg	0.3449	y=g+e	=0
481	vg	0.3899	y=g+e	=0
482	vg	0.401	y=g+e	=0
483	vg	0.3911	y=g+e	=0
484	vg	0.4204	y=g+e	=0
485	vg	0.4089	y=g+e	=0
486	vg	0.3675	y=g+e	=0
487	vg	0.415	y=g+e	=0
488	vg	0.411	y=g+e	=0
489	vg	0.4152	y=g+e	=0
490	vg	0.3995	y=g+e	=0
491	vg	0.3862	y=g+e	=0
492	vg	0.3533	y=g+e	=0
493	vg	0.4016	y=g+e	=0
494	vg	0.3559	y=g+e	=0
495	vg	0.4085	y=g+e	=0
496	vg	0.4084	y=g+e	=0
497	vg	0.3844	y=g+e	=0
498	vg	0.3982	y=g+e	=0
499	vg	0.4022	y=g+e	=0
500	vg	0.3695	y=g+e	=0
1	vt	NA	y=g+e	=0
2	vt	NA	y=g+e	=0
3	vt	NA	y=g+e	=0
4	vt	NA	y=g+e	=0
5	vt	NA	y=g+e	=0
6	vt	NA	y=g+e	=0
7	vt	NA	y=g+e	=0
8	vt	NA	y=g+e	=0
9	vt	NA	y=g+e	=0
10	vt	NA	y=g+e	=0
11	vt	NA	y=g+e	=0
12	vt	NA	y=g+e	=0
13	vt	NA	y=g+e	=0
14	vt	NA	y=g+e	=0
15	vt	NA	y=g+e	=0
16	vt	NA	y=g+e	=0
17	vt	NA	y=g+e	=0
18	vt	NA	y=g+e	=0
19	vt	NA	y=g+e	=0
20	vt	NA	y=g+e	=0
21	vt	NA	y=g+e	=0
22	vt	NA	y=g+e	=0
23	vt	NA	y=g+e	=0
24	vt	NA	y=g+e	=0
25	vt	NA	y=g+e	=0
26	vt	NA	y=g+e	=0
27	vt	NA	y=g+e	=0
28	vt	NA	y=g+e	=0
29	vt	NA	y=g+e	=0
30	vt	NA	y=g+e	=0
31	vt	NA	y=g+e	=0
32	vt	NA	y=g+e	=0
33	vt	NA	y=g+e	=0
34	vt	NA	y=g+e	=0
35	vt	NA	y=g+e	=0
36	vt	NA	y=g+e	=0
37	vt	NA	y=g+e	=0
38	vt	NA	y=g+e	=0
39	vt	NA	y=g+e	=0
40	vt	NA	y=g+e	=0
41	vt	NA	y=g+e	=0
42	vt	NA	y=g+e	=0
43	vt	NA	y=g+e	=0
44	vt	NA	y=g+e	=0
45	vt	NA	y=g+e	=0
46	vt	NA	y=g+e	=0
47	vt	NA	y=g+e	=0
48	vt	NA	y=g+e	=0
49	vt	NA	y=g+e	=0
50	vt	NA	y=g+e	=0
51	vt	NA	y=g+e	=0
52	vt	NA	y=g+e	=0
53	vt	NA	y=g+e	=0
54	vt	NA	y=g+e	=0
55	vt	NA	y=g+e	=0
56	vt	NA	y=g+e	=0
57	vt	NA	y=g+e	=0
58	vt	NA	y=g+e	=0
59	vt	NA	y=g+e	=0
60	vt	NA	y=g+e	=0
61	vt	NA	y=g+e	=0
62	vt	NA	y=g+e	=0
63	vt	NA	y=g+e	=0
64	vt	NA	y=g+e	=0
65	vt	NA	y=g+e	=0
66	vt	NA	y=g+e	=0
67	vt	NA	y=g+e	=0
68	vt	NA	y=g+e	=0
69	vt	NA	y=g+e	=0
70	vt	NA	y=g+e	=0
71	vt	NA	y=g+e	=0
72	vt	NA	y=g+e	=0
73	vt	NA	y=g+e	=0
74	vt	NA	y=g+e	=0
75	vt	NA	y=g+e	=0
76	vt	NA	y=g+e	=0
77	vt	NA	y=g+e	=0
78	vt	NA	y=g+e	=0
79	vt	NA	y=g+e	=0
80	vt	NA	y=g+e	=0
81	vt	NA	y=g+e	=0
82	vt	NA	y=g+e	=0
83	vt	NA	y=g+e	=0
84	vt	NA	y=g+e	=0
85	vt	NA	y=g+e	=0
86	vt	NA	y=g+e	=0
87	vt	NA	y=g+e	=0
88	vt	NA	y=g+e	=0
89	vt	NA	y=g+e	=0
90	vt	NA	y=g+e	=0
91	vt	NA	y=g+e	=0
92	vt	NA	y=g+e	=0
93	vt	NA	y=g+e	=0
94	vt	NA	y=g+e	=0
95	vt	NA	y=g+e	=0
96	vt	NA	y=g+e	=0
97	vt	NA	y=g+e	=0
98	vt	NA	y=g+e	=0
99	vt	NA	y=g+e	=0
100	vt	NA	y=g+e	=0
101	vt	NA	y=g+e	=0
102	vt	NA	y=g+e	=0
103	vt	NA	y=g+e	=0
104	vt	NA	y=g+e	=0
105	vt	NA	y=g+e	=0
106	vt	NA	y=g+e	=0
107	vt	NA	y=g+e	=0
108	vt	NA	y=g+e	=0
109	vt	NA	y=g+e	=0
110	vt	NA	y=g+e	=0
111	vt	NA	y=g+e	=0
112	vt	NA	y=g+e	=0
113	vt	NA	y=g+e	=0
114	vt	NA	y=g+e	=0
115	vt	NA	y=g+e	=0
116	vt	NA	y=g+e	=0
117	vt	NA	y=g+e	=0
118	vt	NA	y=g+e	=0
119	vt	NA	y=g+e	=0
120	vt	NA	y=g+e	=0
121	vt	NA	y=g+e	=0
122	vt	NA	y=g+e	=0
123	vt	NA	y=g+e	=0
124	vt	NA	y=g+e	=0
125	vt	NA	y=g+e	=0
126	vt	NA	y=g+e	=0
127	vt	NA	y=g+e	=0
128	vt	NA	y=g+e	=0
129	vt	NA	y=g+e	=0
130	vt	NA	y=g+e	=0
131	vt	NA	y=g+e	=0
132	vt	NA	y=g+e	=0
133	vt	NA	y=g+e	=0
134	vt	NA	y=g+e	=0
135	vt	NA	y=g+e	=0
136	vt	NA	y=g+e	=0
137	vt	NA	y=g+e	=0
138	vt	NA	y=g+e	=0
139	vt	NA	y=g+e	=0
140	vt	NA	y=g+e	=0
141	vt	NA	y=g+e	=0
142	vt	NA	y=g+e	=0
143	vt	NA	y=g+e	=0
144	vt	NA	y=g+e	=0
145	vt	NA	y=g+e	=0
146	vt	NA	y=g+e	=0
147	vt	NA	y=g+e	=0
148	vt	NA	y=g+e	=0
149	vt	NA	y=g+e	=0
150	vt	NA	y=g+e	=0
151	vt	NA	y=g+e	=0
152	vt	NA	y=g+e	=0
153	vt	NA	y=g+e	=0
154	vt	NA	y=g+e	=0
155	vt	NA	y=g+e	=0
156	vt	NA	y=g+e	=0
157	vt	NA	y=g+e	=0
158	vt	NA	y=g+e	=0
159	vt	NA	y=g+e	=0
160	vt	NA	y=g+e	=0
161	vt	NA	y=g+e	=0
162	vt	NA	y=g+e	=0
163	vt	NA	y=g+e	=0
164	vt	NA	y=g+e	=0
165	vt	NA	y=g+e	=0
166	vt	NA	y=g+e	=0
167	vt	NA	y=g+e	=0
168	vt	NA	y=g+e	=0
169	vt	NA	y=g+e	=0
170	vt	NA	y=g+e	=0
171	vt	NA	y=g+e	=0
172	vt	NA	y=g+e	=0
173	vt	NA	y=g+e	=0
174	vt	NA	y=g+e	=0
175	vt	NA	y=g+e	=0
176	vt	NA	y=g+e	=0
177	vt	NA	y=g+e	=0
178	vt	NA	y=g+e	=0
179	vt	NA	y=g+e	=0
180	vt	NA	y=g+e	=0
181	vt	NA	y=g+e	=0
182	vt	NA	y=g+e	=0
183	vt	NA	y=g+e	=0
184	vt	NA	y=g+e	=0
185	vt	NA	y=g+e	=0
186	vt	NA	y=g+e	=0
187	vt	NA	y=g+e	=0
188	vt	NA	y=g+e	=0
189	vt	NA	y=g+e	=0
190	vt	NA	y=g+e	=0
191	vt	NA	y=g+e	=0
192	vt	NA	y=g+e	=0
193	vt	NA	y=g+e	=0
194	vt	NA	y=g+e	=0
195	vt	NA	y=g+e	=0
196	vt	NA	y=g+e	=0
197	vt	NA	y=g+e	=0
198	vt	NA	y=g+e	=0
199	vt	NA	y=g+e	=0
200	vt	NA	y=g+e	=0
201	vt	NA	y=g+e	=0
202	vt	NA	y=g+e	=0
203	vt	NA	y=g+e	=0
204	vt	NA	y=g+e	=0
205	vt	NA	y=g+e	=0
206	vt	NA	y=g+e	=0
207	vt	NA	y=g+e	=0
208	vt	NA	y=g+e	=0
209	vt	NA	y=g+e	=0
210	vt	NA	y=g+e	=0
211	vt	NA	y=g+e	=0
212	vt	NA	y=g+e	=0
213	vt	NA	y=g+e	=0
214	vt	NA	y=g+e	=0
215	vt	NA	y=g+e	=0
216	vt	NA	y=g+e	=0
217	vt	NA	y=g+e	=0
218	vt	NA	y=g+e	=0
219	vt	NA	y=g+e	=0
220	vt	NA	y=g+e	=0
221	vt	NA	y=g+e	=0
222	vt	NA	y=g+e	=0
223	vt	NA	y=g+e	=0
224	vt	NA	y=g+e	=0
225	vt	NA	y=g+e	=0
226	vt	NA	y=g+e	=0
227	vt	NA	y=g+e	=0
228	vt	NA	y=g+e	=0
229	vt	NA	y=g+e	=0
230	vt	NA	y=g+e	=0
231	vt	NA	y=g+e	=0
232	vt	NA	y=g+e	=0
233	vt	NA	y=g+e	=0
234	vt	NA	y=g+e	=0
235	vt	NA	y=g+e	=0
236	vt	NA	y=g+e	=0
237	vt	NA	y=g+e	=0
238	vt	NA	y=g+e	=0
239	vt	NA	y=g+e	=0
240	vt	NA	y=g+e	=0
241	vt	NA	y=g+e	=0
242	vt	NA	y=g+e	=0
243	vt	NA	y=g+e	=0
244	vt	NA	y=g+e	=0
245	vt	NA	y=g+e	=0
246	vt	NA	y=g+e	=0
247	vt	NA	y=g+e	=0
248	vt	NA	y=g+e	=0
249	vt	NA	y=g+e	=0
250	vt	NA	y=g+e	=0
251	vt	NA	y=g+e	=0
252	vt	NA	y=g+e	=0
253	vt	NA	y=g+e	=0
254	vt	NA	y=g+e	=0
255	vt	NA	y=g+e	=0
256	vt	NA	y=g+e	=0
257	vt	NA	y=g+e	=0
258	vt	NA	y=g+e	=0
259	vt	NA	y=g+e	=0
260	vt	NA	y=g+e	=0
261	vt	NA	y=g+e	=0
262	vt	NA	y=g+e	=0
263	vt	NA	y=g+e	=0
264	vt	NA	y=g+e	=0
265	vt	NA	y=g+e	=0
266	vt	NA	y=g+e	=0
267	vt	NA	y=g+e	=0
268	vt	NA	y=g+e	=0
269	vt	NA	y=g+e	=0
270	vt	NA	y=g+e	=0
271	vt	NA	y=g+e	=0
272	vt	NA	y=g+e	=0
273	vt	NA	y=g+e	=0
274	vt	NA	y=g+e	=0
275	vt	NA	y=g+e	=0
276	vt	NA	y=g+e	=0
277	vt	NA	y=g+e	=0
278	vt	NA	y=g+e	=0
279	vt	NA	y=g+e	=0
280	vt	NA	y=g+e	=0
281	vt	NA	y=g+e	=0
282	vt	NA	y=g+e	=0
283	vt	NA	y=g+e	=0
284	vt	NA	y=g+e	=0
285	vt	NA	y=g+e	=0
286	vt	NA	y=g+e	=0
287	vt	NA	y=g+e	=0
288	vt	NA	y=g+e	=0
289	vt	NA	y=g+e	=0
290	vt	NA	y=g+e	=0
291	vt	NA	y=g+e	=0
292	vt	NA	y=g+e	=0
293	vt	NA	y=g+e	=0
294	vt	NA	y=g+e	=0
295	vt	NA	y=g+e	=0
296	vt	NA	y=g+e	=0
297	vt	NA	y=g+e	=0
298	vt	NA	y=g+e	=0
299	vt	NA	y=g+e	=0
300	vt	NA	y=g+e	=0
301	vt	NA	y=g+e	=0
302	vt	NA	y=g+e	=0
303	vt	NA	y=g+e	=0
304	vt	NA	y=g+e	=0
305	vt	NA	y=g+e	=0
306	vt	NA	y=g+e	=0
307	vt	NA	y=g+e	=0
308	vt	NA	y=g+e	=0
309	vt	NA	y=g+e	=0
310	vt	NA	y=g+e	=0
311	vt	NA	y=g+e	=0
312	vt	NA	y=g+e	=0
313	vt	NA	y=g+e	=0
314	vt	NA	y=g+e	=0
315	vt	NA	y=g+e	=0
316	vt	NA	y=g+e	=0
317	vt	NA	y=g+e	=0
318	vt	NA	y=g+e	=0
319	vt	NA	y=g+e	=0
320	vt	NA	y=g+e	=0
321	vt	NA	y=g+e	=0
322	vt	NA	y=g+e	=0
323	vt	NA	y=g+e	=0
324	vt	NA	y=g+e	=0
325	vt	NA	y=g+e	=0
326	vt	NA	y=g+e	=0
327	vt	NA	y=g+e	=0
328	vt	NA	y=g+e	=0
329	vt	NA	y=g+e	=0
330	vt	NA	y=g+e	=0
331	vt	NA	y=g+e	=0
332	vt	NA	y=g+e	=0
333	vt	NA	y=g+e	=0
334	vt	NA	y=g+e	=0
335	vt	NA	y=g+e	=0
336	vt	NA	y=g+e	=0
337	vt	NA	y=g+e	=0
338	vt	NA	y=g+e	=0
339	vt	NA	y=g+e	=0
340	vt	NA	y=g+e	=0
341	vt	NA	y=g+e	=0
342	vt	NA	y=g+e	=0
343	vt	NA	y=g+e	=0
344	vt	NA	y=g+e	=0
345	vt	NA	y=g+e	=0
346	vt	NA	y=g+e	=0
347	vt	NA	y=g+e	=0
348	vt	NA	y=g+e	=0
349	vt	NA	y=g+e	=0
350	vt	NA	y=g+e	=0
351	vt	NA	y=g+e	=0
352	vt	NA	y=g+e	=0
353	vt	NA	y=g+e	=0
354	vt	NA	y=g+e	=0
355	vt	NA	y=g+e	=0
356	vt	NA	y=g+e	=0
357	vt	NA	y=g+e	=0
358	vt	NA	y=g+e	=0
359	vt	NA	y=g+e	=0
360	vt	NA	y=g+e	=0
361	vt	NA	y=g+e	=0
362	vt	NA	y=g+e	=0
363	vt	NA	y=g+e	=0
364	vt	NA	y=g+e	=0
365	vt	NA	y=g+e	=0
366	vt	NA	y=g+e	=0
367	vt	NA	y=g+e	=0
368	vt	NA	y=g+e	=0
369	vt	NA	y=g+e	=0
370	vt	NA	y=g+e	=0
371	vt	NA	y=g+e	=0
372	vt	NA	y=g+e	=0
373	vt	NA	y=g+e	=0
374	vt	NA	y=g+e	=0
375	vt	NA	y=g+e	=0
376	vt	NA	y=g+e	=0
377	vt	NA	y=g+e	=0
378	vt	NA	y=g+e	=0
379	vt	NA	y=g+e	=0
380	vt	NA	y=g+e	=0
381	vt	NA	y=g+e	=0
382	vt	NA	y=g+e	=0
383	vt	NA	y=g+e	=0
384	vt	NA	y=g+e	=0
385	vt	NA	y=g+e	=0
386	vt	NA	y=g+e	=0
387	vt	NA	y=g+e	=0
388	vt	NA	y=g+e	=0
389	vt	NA	y=g+e	=0
390	vt	NA	y=g+e	=0
391	vt	NA	y=g+e	=0
392	vt	NA	y=g+e	=0
393	vt	NA	y=g+e	=0
394	vt	NA	y=g+e	=0
395	vt	NA	y=g+e	=0
396	vt	NA	y=g+e	=0
397	vt	NA	y=g+e	=0
398	vt	NA	y=g+e	=0
399	vt	NA	y=g+e	=0
400	vt	NA	y=g+e	=0
401	vt	NA	y=g+e	=0
402	vt	NA	y=g+e	=0
403	vt	NA	y=g+e	=0
404	vt	NA	y=g+e	=0
405	vt	NA	y=g+e	=0
406	vt	NA	y=g+e	=0
407	vt	NA	y=g+e	=0
408	vt	NA	y=g+e	=0
409	vt	NA	y=g+e	=0
410	vt	NA	y=g+e	=0
411	vt	NA	y=g+e	=0
412	vt	NA	y=g+e	=0
413	vt	NA	y=g+e	=0
414	vt	NA	y=g+e	=0
415	vt	NA	y=g+e	=0
416	vt	NA	y=g+e	=0
417	vt	NA	y=g+e	=0
418	vt	NA	y=g+e	=0
419	vt	NA	y=g+e	=0
420	vt	NA	y=g+e	=0
421	vt	NA	y=g+e	=0
422	vt	NA	y=g+e	=0
423	vt	NA	y=g+e	=0
424	vt	NA	y=g+e	=0
425	vt	NA	y=g+e	=0
426	vt	NA	y=g+e	=0
427	vt	NA	y=g+e	=0
428	vt	NA	y=g+e	=0
429	vt	NA	y=g+e	=0
430	vt	NA	y=g+e	=0
431	vt	NA	y=g+e	=0
432	vt	NA	y=g+e	=0
433	vt	NA	y=g+e	=0
434	vt	NA	y=g+e	=0
435	vt	NA	y=g+e	=0
436	vt	NA	y=g+e	=0
437	vt	NA	y=g+e	=0
438	vt	NA	y=g+e	=0
439	vt	NA	y=g+e	=0
440	vt	NA	y=g+e	=0
441	vt	NA	y=g+e	=0
442	vt	NA	y=g+e	=0
443	vt	NA	y=g+e	=0
444	vt	NA	y=g+e	=0
445	vt	NA	y=g+e	=0
446	vt	NA	y=g+e	=0
447	vt	NA	y=g+e	=0
448	vt	NA	y=g+e	=0
449	vt	NA	y=g+e	=0
450	vt	NA	y=g+e	=0
451	vt	NA	y=g+e	=0
452	vt	NA	y=g+e	=0
453	vt	NA	y=g+e	=0
454	vt	NA	y=g+e	=0
455	vt	NA	y=g+e	=0
456	vt	NA	y=g+e	=0
457	vt	NA	y=g+e	=0
458	vt	NA	y=g+e	=0
459	vt	NA	y=g+e	=0
460	vt	NA	y=g+e	=0
461	vt	NA	y=g+e	=0
462	vt	NA	y=g+e	=0
463	vt	NA	y=g+e	=0
464	vt	NA	y=g+e	=0
465	vt	NA	y=g+e	=0
466	vt	NA	y=g+e	=0
467	vt	NA	y=g+e	=0
468	vt	NA	y=g+e	=0
469	vt	NA	y=g+e	=0
470	vt	NA	y=g+e	=0
471	vt	NA	y=g+e	=0
472	vt	NA	y=g+e	=0
473	vt	NA	y=g+e	=0
474	vt	NA	y=g+e	=0
475	vt	NA	y=g+e	=0
476	vt	NA	y=g+e	=0
477	vt	NA	y=g+e	=0
478	vt	NA	y=g+e	=0
479	vt	NA	y=g+e	=0
480	vt	NA	y=g+e	=0
481	vt	NA	y=g+e	=0
482	vt	NA	y=g+e	=0
483	vt	NA	y=g+e	=0
484	vt	NA	y=g+e	=0
485	vt	NA	y=g+e	=0
486	vt	NA	y=g+e	=0
487	vt	NA	y=g+e	=0
488	vt	NA	y=g+e	=0
489	vt	NA	y=g+e	=0
490	vt	NA	y=g+e	=0
491	vt	NA	y=g+e	=0
492	vt	NA	y=g+e	=0
493	vt	NA	y=g+e	=0
494	vt	NA	y=g+e	=0
495	vt	NA	y=g+e	=0
496	vt	NA	y=g+e	=0
497	vt	NA	y=g+e	=0
498	vt	NA	y=g+e	=0
499	vt	NA	y=g+e	=0
500	vt	NA	y=g+e	=0
1	ve	0.2248	y=g+e	=0
2	ve	0.2436	y=g+e	=0
3	ve	0.2218	y=g+e	=0
4	ve	0.1781	y=g+e	=0
5	ve	0.1981	y=g+e	=0
6	ve	0.2278	y=g+e	=0
7	ve	0.1711	y=g+e	=0
8	ve	0.1962	y=g+e	=0
9	ve	0.1828	y=g+e	=0
10	ve	0.194	y=g+e	=0
11	ve	0.2101	y=g+e	=0
12	ve	0.1966	y=g+e	=0
13	ve	0.2142	y=g+e	=0
14	ve	0.1774	y=g+e	=0
15	ve	0.1993	y=g+e	=0
16	ve	0.1946	y=g+e	=0
17	ve	0.1907	y=g+e	=0
18	ve	0.2274	y=g+e	=0
19	ve	0.214	y=g+e	=0
20	ve	0.204	y=g+e	=0
21	ve	0.2295	y=g+e	=0
22	ve	0.2091	y=g+e	=0
23	ve	0.2323	y=g+e	=0
24	ve	0.1716	y=g+e	=0
25	ve	0.2473	y=g+e	=0
26	ve	0.1925	y=g+e	=0
27	ve	0.2108	y=g+e	=0
28	ve	0.2263	y=g+e	=0
29	ve	0.199	y=g+e	=0
30	ve	0.2147	y=g+e	=0
31	ve	0.1932	y=g+e	=0
32	ve	0.2421	y=g+e	=0
33	ve	0.2129	y=g+e	=0
34	ve	0.2268	y=g+e	=0
35	ve	0.1804	y=g+e	=0
36	ve	0.1897	y=g+e	=0
37	ve	0.223	y=g+e	=0
38	ve	0.2187	y=g+e	=0
39	ve	0.2276	y=g+e	=0
40	ve	0.1791	y=g+e	=0
41	ve	0.2272	y=g+e	=0
42	ve	0.1757	y=g+e	=0
43	ve	0.213	y=g+e	=0
44	ve	0.1887	y=g+e	=0
45	ve	0.181	y=g+e	=0
46	ve	0.2184	y=g+e	=0
47	ve	0.2301	y=g+e	=0
48	ve	0.2052	y=g+e	=0
49	ve	0.2235	y=g+e	=0
50	ve	0.2006	y=g+e	=0
51	ve	0.2039	y=g+e	=0
52	ve	0.2328	y=g+e	=0
53	ve	0.2402	y=g+e	=0
54	ve	0.2274	y=g+e	=0
55	ve	0.1911	y=g+e	=0
56	ve	0.2031	y=g+e	=0
57	ve	0.2227	y=g+e	=0
58	ve	0.201	y=g+e	=0
59	ve	0.1754	y=g+e	=0
60	ve	0.2121	y=g+e	=0
61	ve	0.1648	y=g+e	=0
62	ve	0.2095	y=g+e	=0
63	ve	0.1909	y=g+e	=0
64	ve	0.2383	y=g+e	=0
65	ve	0.1875	y=g+e	=0
66	ve	0.2244	y=g+e	=0
67	ve	0.2147	y=g+e	=0
68	ve	0.2109	y=g+e	=0
69	ve	0.2247	y=g+e	=0
70	ve	0.2256	y=g+e	=0
71	ve	0.2155	y=g+e	=0
72	ve	0.1897	y=g+e	=0
73	ve	0.203	y=g+e	=0
74	ve	0.1873	y=g+e	=0
75	ve	0.195	y=g+e	=0
76	ve	0.19	y=g+e	=0
77	ve	0.2079	y=g+e	=0
78	ve	0.2399	y=g+e	=0
79	ve	0.2121	y=g+e	=0
80	ve	0.2137	y=g+e	=0
81	ve	0.2063	y=g+e	=0
82	ve	0.2229	y=g+e	=0
83	ve	0.2265	y=g+e	=0
84	ve	0.1697	y=g+e	=0
85	ve	0.2277	y=g+e	=0
86	ve	0.1996	y=g+e	=0
87	ve	0.1973	y=g+e	=0
88	ve	0.1935	y=g+e	=0
89	ve	0.2282	y=g+e	=0
90	ve	0.2028	y=g+e	=0
91	ve	0.1822	y=g+e	=0
92	ve	0.1928	y=g+e	=0
93	ve	0.2593	y=g+e	=0
94	ve	0.1906	y=g+e	=0
95	ve	0.2196	y=g+e	=0
96	ve	0.2215	y=g+e	=0
97	ve	0.215	y=g+e	=0
98	ve	0.2085	y=g+e	=0
99	ve	0.2111	y=g+e	=0
100	ve	0.2022	y=g+e	=0
101	ve	0.184	y=g+e	=0
102	ve	0.1535	y=g+e	=0
103	ve	0.1895	y=g+e	=0
104	ve	0.2377	y=g+e	=0
105	ve	0.1999	y=g+e	=0
106	ve	0.2162	y=g+e	=0
107	ve	0.1923	y=g+e	=0
108	ve	0.2119	y=g+e	=0
109	ve	0.25	y=g+e	=0
110	ve	0.2106	y=g+e	=0
111	ve	0.2269	y=g+e	=0
112	ve	0.2193	y=g+e	=0
113	ve	0.1892	y=g+e	=0
114	ve	0.2102	y=g+e	=0
115	ve	0.1969	y=g+e	=0
116	ve	0.1805	y=g+e	=0
117	ve	0.2207	y=g+e	=0
118	ve	0.2352	y=g+e	=0
119	ve	0.2101	y=g+e	=0
120	ve	0.2441	y=g+e	=0
121	ve	0.1996	y=g+e	=0
122	ve	0.2156	y=g+e	=0
123	ve	0.1766	y=g+e	=0
124	ve	0.1918	y=g+e	=0
125	ve	0.2659	y=g+e	=0
126	ve	0.208	y=g+e	=0
127	ve	0.2328	y=g+e	=0
128	ve	0.2436	y=g+e	=0
129	ve	0.173	y=g+e	=0
130	ve	0.1667	y=g+e	=0
131	ve	0.2457	y=g+e	=0
132	ve	0.2337	y=g+e	=0
133	ve	0.2239	y=g+e	=0
134	ve	0.2041	y=g+e	=0
135	ve	0.2	y=g+e	=0
136	ve	0.2147	y=g+e	=0
137	ve	0.2046	y=g+e	=0
138	ve	0.2063	y=g+e	=0
139	ve	0.1929	y=g+e	=0
140	ve	0.198	y=g+e	=0
141	ve	0.2276	y=g+e	=0
142	ve	0.2322	y=g+e	=0
143	ve	0.2349	y=g+e	=0
144	ve	0.1999	y=g+e	=0
145	ve	0.2071	y=g+e	=0
146	ve	0.1793	y=g+e	=0
147	ve	0.1836	y=g+e	=0
148	ve	0.2224	y=g+e	=0
149	ve	0.2204	y=g+e	=0
150	ve	0.1808	y=g+e	=0
151	ve	0.2447	y=g+e	=0
152	ve	0.176	y=g+e	=0
153	ve	0.2268	y=g+e	=0
154	ve	0.2422	y=g+e	=0
155	ve	0.2115	y=g+e	=0
156	ve	0.2201	y=g+e	=0
157	ve	0.239	y=g+e	=0
158	ve	0.2014	y=g+e	=0
159	ve	0.1859	y=g+e	=0
160	ve	0.1906	y=g+e	=0
161	ve	0.2163	y=g+e	=0
162	ve	0.177	y=g+e	=0
163	ve	0.2142	y=g+e	=0
164	ve	0.2394	y=g+e	=0
165	ve	0.1808	y=g+e	=0
166	ve	0.2099	y=g+e	=0
167	ve	0.2204	y=g+e	=0
168	ve	0.2212	y=g+e	=0
169	ve	0.177	y=g+e	=0
170	ve	0.2405	y=g+e	=0
171	ve	0.2256	y=g+e	=0
172	ve	0.1918	y=g+e	=0
173	ve	0.184	y=g+e	=0
174	ve	0.1815	y=g+e	=0
175	ve	0.1946	y=g+e	=0
176	ve	0.1828	y=g+e	=0
177	ve	0.2216	y=g+e	=0
178	ve	0.2356	y=g+e	=0
179	ve	0.2116	y=g+e	=0
180	ve	0.196	y=g+e	=0
181	ve	0.2308	y=g+e	=0
182	ve	0.214	y=g+e	=0
183	ve	0.2028	y=g+e	=0
184	ve	0.191	y=g+e	=0
185	ve	0.2147	y=g+e	=0
186	ve	0.2211	y=g+e	=0
187	ve	0.1927	y=g+e	=0
188	ve	0.214	y=g+e	=0
189	ve	0.2068	y=g+e	=0
190	ve	0.2178	y=g+e	=0
191	ve	0.2001	y=g+e	=0
192	ve	0.1921	y=g+e	=0
193	ve	0.1869	y=g+e	=0
194	ve	0.1996	y=g+e	=0
195	ve	0.1754	y=g+e	=0
196	ve	0.2201	y=g+e	=0
197	ve	0.2231	y=g+e	=0
198	ve	0.2225	y=g+e	=0
199	ve	0.1968	y=g+e	=0
200	ve	0.2419	y=g+e	=0
201	ve	0.2207	y=g+e	=0
202	ve	0.1701	y=g+e	=0
203	ve	0.2183	y=g+e	=0
204	ve	0.196	y=g+e	=0
205	ve	0.2469	y=g+e	=0
206	ve	0.1963	y=g+e	=0
207	ve	0.2137	y=g+e	=0
208	ve	0.1905	y=g+e	=0
209	ve	0.2053	y=g+e	=0
210	ve	0.1823	y=g+e	=0
211	ve	0.2171	y=g+e	=0
212	ve	0.2287	y=g+e	=0
213	ve	0.2003	y=g+e	=0
214	ve	0.2047	y=g+e	=0
215	ve	0.1692	y=g+e	=0
216	ve	0.2023	y=g+e	=0
217	ve	0.187	y=g+e	=0
218	ve	0.2178	y=g+e	=0
219	ve	0.2538	y=g+e	=0
220	ve	0.2283	y=g+e	=0
221	ve	0.2228	y=g+e	=0
222	ve	0.2361	y=g+e	=0
223	ve	0.1844	y=g+e	=0
224	ve	0.1856	y=g+e	=0
225	ve	0.2042	y=g+e	=0
226	ve	0.2204	y=g+e	=0
227	ve	0.2209	y=g+e	=0
228	ve	0.1907	y=g+e	=0
229	ve	0.1947	y=g+e	=0
230	ve	0.1973	y=g+e	=0
231	ve	0.2205	y=g+e	=0
232	ve	0.1901	y=g+e	=0
233	ve	0.239	y=g+e	=0
234	ve	0.184	y=g+e	=0
235	ve	0.1891	y=g+e	=0
236	ve	0.1762	y=g+e	=0
237	ve	0.1771	y=g+e	=0
238	ve	0.2229	y=g+e	=0
239	ve	0.197	y=g+e	=0
240	ve	0.2207	y=g+e	=0
241	ve	0.2123	y=g+e	=0
242	ve	0.2314	y=g+e	=0
243	ve	0.2356	y=g+e	=0
244	ve	0.1957	y=g+e	=0
245	ve	0.2404	y=g+e	=0
246	ve	0.2238	y=g+e	=0
247	ve	0.207	y=g+e	=0
248	ve	0.2216	y=g+e	=0
249	ve	0.226	y=g+e	=0
250	ve	0.2156	y=g+e	=0
251	ve	0.2055	y=g+e	=0
252	ve	0.2585	y=g+e	=0
253	ve	0.1979	y=g+e	=0
254	ve	0.1654	y=g+e	=0
255	ve	0.2108	y=g+e	=0
256	ve	0.2134	y=g+e	=0
257	ve	0.1897	y=g+e	=0
258	ve	0.2377	y=g+e	=0
259	ve	0.1927	y=g+e	=0
260	ve	0.2104	y=g+e	=0
261	ve	0.1802	y=g+e	=0
262	ve	0.2015	y=g+e	=0
263	ve	0.218	y=g+e	=0
264	ve	0.1743	y=g+e	=0
265	ve	0.1971	y=g+e	=0
266	ve	0.2268	y=g+e	=0
267	ve	0.2343	y=g+e	=0
268	ve	0.2078	y=g+e	=0
269	ve	0.2196	y=g+e	=0
270	ve	0.2027	y=g+e	=0
271	ve	0.2192	y=g+e	=0
272	ve	0.1994	y=g+e	=0
273	ve	0.208	y=g+e	=0
274	ve	0.1998	y=g+e	=0
275	ve	0.235	y=g+e	=0
276	ve	0.2425	y=g+e	=0
277	ve	0.2197	y=g+e	=0
278	ve	0.2429	y=g+e	=0
279	ve	0.1829	y=g+e	=0
280	ve	0.2307	y=g+e	=0
281	ve	0.2046	y=g+e	=0
282	ve	0.1833	y=g+e	=0
283	ve	0.2018	y=g+e	=0
284	ve	0.1859	y=g+e	=0
285	ve	0.1854	y=g+e	=0
286	ve	0.1923	y=g+e	=0
287	ve	0.2037	y=g+e	=0
288	ve	0.1873	y=g+e	=0
289	ve	0.2126	y=g+e	=0
290	ve	0.2002	y=g+e	=0
291	ve	0.195	y=g+e	=0
292	ve	0.2043	y=g+e	=0
293	ve	0.2204	y=g+e	=0
294	ve	0.2204	y=g+e	=0
295	ve	0.2024	y=g+e	=0
296	ve	0.1992	y=g+e	=0
297	ve	0.2154	y=g+e	=0
298	ve	0.2138	y=g+e	=0
299	ve	0.2248	y=g+e	=0
300	ve	0.2193	y=g+e	=0
301	ve	0.2136	y=g+e	=0
302	ve	0.2409	y=g+e	=0
303	ve	0.2251	y=g+e	=0
304	ve	0.1545	y=g+e	=0
305	ve	0.1532	y=g+e	=0
306	ve	0.2096	y=g+e	=0
307	ve	0.1888	y=g+e	=0
308	ve	0.2108	y=g+e	=0
309	ve	0.2222	y=g+e	=0
310	ve	0.2014	y=g+e	=0
311	ve	0.2327	y=g+e	=0
312	ve	0.2444	y=g+e	=0
313	ve	0.2151	y=g+e	=0
314	ve	0.216	y=g+e	=0
315	ve	0.1764	y=g+e	=0
316	ve	0.1882	y=g+e	=0
317	ve	0.2213	y=g+e	=0
318	ve	0.2022	y=g+e	=0
319	ve	0.2347	y=g+e	=0
320	ve	0.234	y=g+e	=0
321	ve	0.2098	y=g+e	=0
322	ve	0.218	y=g+e	=0
323	ve	0.1929	y=g+e	=0
324	ve	0.1672	y=g+e	=0
325	ve	0.1719	y=g+e	=0
326	ve	0.2092	y=g+e	=0
327	ve	0.2138	y=g+e	=0
328	ve	0.1916	y=g+e	=0
329	ve	0.2143	y=g+e	=0
330	ve	0.2103	y=g+e	=0
331	ve	0.2182	y=g+e	=0
332	ve	0.1912	y=g+e	=0
333	ve	0.2216	y=g+e	=0
334	ve	0.1978	y=g+e	=0
335	ve	0.2056	y=g+e	=0
336	ve	0.2136	y=g+e	=0
337	ve	0.2285	y=g+e	=0
338	ve	0.2302	y=g+e	=0
339	ve	0.2135	y=g+e	=0
340	ve	0.1888	y=g+e	=0
341	ve	0.212	y=g+e	=0
342	ve	0.1727	y=g+e	=0
343	ve	0.1752	y=g+e	=0
344	ve	0.193	y=g+e	=0
345	ve	0.1853	y=g+e	=0
346	ve	0.181	y=g+e	=0
347	ve	0.2333	y=g+e	=0
348	ve	0.2408	y=g+e	=0
349	ve	0.2115	y=g+e	=0
350	ve	0.2381	y=g+e	=0
351	ve	0.2057	y=g+e	=0
352	ve	0.2164	y=g+e	=0
353	ve	0.2032	y=g+e	=0
354	ve	0.2279	y=g+e	=0
355	ve	0.2114	y=g+e	=0
356	ve	0.1738	y=g+e	=0
357	ve	0.1956	y=g+e	=0
358	ve	0.2069	y=g+e	=0
359	ve	0.1877	y=g+e	=0
360	ve	0.1974	y=g+e	=0
361	ve	0.2238	y=g+e	=0
362	ve	0.2326	y=g+e	=0
363	ve	0.2041	y=g+e	=0
364	ve	0.2023	y=g+e	=0
365	ve	0.2214	y=g+e	=0
366	ve	0.2099	y=g+e	=0
367	ve	0.2185	y=g+e	=0
368	ve	0.1894	y=g+e	=0
369	ve	0.1928	y=g+e	=0
370	ve	0.2024	y=g+e	=0
371	ve	0.1934	y=g+e	=0
372	ve	0.2338	y=g+e	=0
373	ve	0.1786	y=g+e	=0
374	ve	0.2391	y=g+e	=0
375	ve	0.2324	y=g+e	=0
376	ve	0.2034	y=g+e	=0
377	ve	0.1823	y=g+e	=0
378	ve	0.197	y=g+e	=0
379	ve	0.1785	y=g+e	=0
380	ve	0.1758	y=g+e	=0
381	ve	0.2225	y=g+e	=0
382	ve	0.2001	y=g+e	=0
383	ve	0.2198	y=g+e	=0
384	ve	0.1755	y=g+e	=0
385	ve	0.2112	y=g+e	=0
386	ve	0.1965	y=g+e	=0
387	ve	0.1916	y=g+e	=0
388	ve	0.2096	y=g+e	=0
389	ve	0.1915	y=g+e	=0
390	ve	0.2168	y=g+e	=0
391	ve	0.2139	y=g+e	=0
392	ve	0.2026	y=g+e	=0
393	ve	0.1762	y=g+e	=0
394	ve	0.1974	y=g+e	=0
395	ve	0.1712	y=g+e	=0
396	ve	0.2118	y=g+e	=0
397	ve	0.2074	y=g+e	=0
398	ve	0.1938	y=g+e	=0
399	ve	0.2111	y=g+e	=0
400	ve	0.2077	y=g+e	=0
401	ve	0.2029	y=g+e	=0
402	ve	0.2051	y=g+e	=0
403	ve	0.1963	y=g+e	=0
404	ve	0.2075	y=g+e	=0
405	ve	0.2322	y=g+e	=0
406	ve	0.1752	y=g+e	=0
407	ve	0.2448	y=g+e	=0
408	ve	0.2039	y=g+e	=0
409	ve	0.1919	y=g+e	=0
410	ve	0.2213	y=g+e	=0
411	ve	0.2124	y=g+e	=0
412	ve	0.2687	y=g+e	=0
413	ve	0.2138	y=g+e	=0
414	ve	0.1928	y=g+e	=0
415	ve	0.1771	y=g+e	=0
416	ve	0.1872	y=g+e	=0
417	ve	0.1791	y=g+e	=0
418	ve	0.2551	y=g+e	=0
419	ve	0.1696	y=g+e	=0
420	ve	0.1864	y=g+e	=0
421	ve	0.2059	y=g+e	=0
422	ve	0.205	y=g+e	=0
423	ve	0.1977	y=g+e	=0
424	ve	0.2008	y=g+e	=0
425	ve	0.1978	y=g+e	=0
426	ve	0.1902	y=g+e	=0
427	ve	0.1762	y=g+e	=0
428	ve	0.2002	y=g+e	=0
429	ve	0.1952	y=g+e	=0
430	ve	0.1963	y=g+e	=0
431	ve	0.2439	y=g+e	=0
432	ve	0.2157	y=g+e	=0
433	ve	0.2143	y=g+e	=0
434	ve	0.2246	y=g+e	=0
435	ve	0.1931	y=g+e	=0
436	ve	0.2346	y=g+e	=0
437	ve	0.2298	y=g+e	=0
438	ve	0.2247	y=g+e	=0
439	ve	0.2053	y=g+e	=0
440	ve	0.2097	y=g+e	=0
441	ve	0.2122	y=g+e	=0
442	ve	0.21	y=g+e	=0
443	ve	0.1991	y=g+e	=0
444	ve	0.2349	y=g+e	=0
445	ve	0.1877	y=g+e	=0
446	ve	0.2132	y=g+e	=0
447	ve	0.1999	y=g+e	=0
448	ve	0.1992	y=g+e	=0
449	ve	0.1955	y=g+e	=0
450	ve	0.2396	y=g+e	=0
451	ve	0.1842	y=g+e	=0
452	ve	0.216	y=g+e	=0
453	ve	0.2187	y=g+e	=0
454	ve	0.2213	y=g+e	=0
455	ve	0.1842	y=g+e	=0
456	ve	0.1947	y=g+e	=0
457	ve	0.1923	y=g+e	=0
458	ve	0.1826	y=g+e	=0
459	ve	0.2083	y=g+e	=0
460	ve	0.1923	y=g+e	=0
461	ve	0.1879	y=g+e	=0
462	ve	0.2162	y=g+e	=0
463	ve	0.208	y=g+e	=0
464	ve	0.2043	y=g+e	=0
465	ve	0.2177	y=g+e	=0
466	ve	0.1991	y=g+e	=0
467	ve	0.2097	y=g+e	=0
468	ve	0.1986	y=g+e	=0
469	ve	0.234	y=g+e	=0
470	ve	0.1844	y=g+e	=0
471	ve	0.1963	y=g+e	=0
472	ve	0.1922	y=g+e	=0
473	ve	0.2306	y=g+e	=0
474	ve	0.2349	y=g+e	=0
475	ve	0.1965	y=g+e	=0
476	ve	0.1753	y=g+e	=0
477	ve	0.264	y=g+e	=0
478	ve	0.2055	y=g+e	=0
479	ve	0.202	y=g+e	=0
480	ve	0.2572	y=g+e	=0
481	ve	0.2188	y=g+e	=0
482	ve	0.1895	y=g+e	=0
483	ve	0.2054	y=g+e	=0
484	ve	0.1835	y=g+e	=0
485	ve	0.183	y=g+e	=0
486	ve	0.2347	y=g+e	=0
487	ve	0.1914	y=g+e	=0
488	ve	0.1902	y=g+e	=0
489	ve	0.1813	y=g+e	=0
490	ve	0.1923	y=g+e	=0
491	ve	0.2246	y=g+e	=0
492	ve	0.2482	y=g+e	=0
493	ve	0.1955	y=g+e	=0
494	ve	0.252	y=g+e	=0
495	ve	0.1823	y=g+e	=0
496	ve	0.1881	y=g+e	=0
497	ve	0.217	y=g+e	=0
498	ve	0.2015	y=g+e	=0
499	ve	0.1914	y=g+e	=0
500	ve	0.2229	y=g+e	=0
1	vg	0.3848	y=g+t+e	=0
2	vg	0.3674	y=g+t+e	=0
3	vg	0.3715	y=g+t+e	=0
4	vg	0.4179	y=g+t+e	=0
5	vg	0.4148	y=g+t+e	=0
6	vg	0.3603	y=g+t+e	=0
7	vg	0.433	y=g+t+e	=0
8	vg	0.4275	y=g+t+e	=0
9	vg	0.4118	y=g+t+e	=0
10	vg	0.3932	y=g+t+e	=0
11	vg	0.3888	y=g+t+e	=0
12	vg	0.4054	y=g+t+e	=0
13	vg	0.3932	y=g+t+e	=0
14	vg	0.4212	y=g+t+e	=0
15	vg	0.3934	y=g+t+e	=0
16	vg	0.4184	y=g+t+e	=0
17	vg	0.4124	y=g+t+e	=0
18	vg	0.373	y=g+t+e	=0
19	vg	0.3868	y=g+t+e	=0
20	vg	0.4013	y=g+t+e	=0
21	vg	0.3907	y=g+t+e	=0
22	vg	0.3805	y=g+t+e	=0
23	vg	0.3672	y=g+t+e	=0
24	vg	0.4199	y=g+t+e	=0
25	vg	0.3363	y=g+t+e	=0
26	vg	0.4106	y=g+t+e	=0
27	vg	0.3901	y=g+t+e	=0
28	vg	0.3887	y=g+t+e	=0
29	vg	0.424	y=g+t+e	=0
30	vg	0.4061	y=g+t+e	=0
31	vg	0.4158	y=g+t+e	=0
32	vg	0.3601	y=g+t+e	=0
33	vg	0.375	y=g+t+e	=0
34	vg	0.3814	y=g+t+e	=0
35	vg	0.4154	y=g+t+e	=0
36	vg	0.3971	y=g+t+e	=0
37	vg	0.381	y=g+t+e	=0
38	vg	0.3897	y=g+t+e	=0
39	vg	0.3624	y=g+t+e	=0
40	vg	0.4302	y=g+t+e	=0
41	vg	0.3713	y=g+t+e	=0
42	vg	0.4081	y=g+t+e	=0
43	vg	0.391	y=g+t+e	=0
44	vg	0.4226	y=g+t+e	=0
45	vg	0.4111	y=g+t+e	=0
46	vg	0.3793	y=g+t+e	=0
47	vg	0.3707	y=g+t+e	=0
48	vg	0.3646	y=g+t+e	=0
49	vg	0.3652	y=g+t+e	=0
50	vg	0.3942	y=g+t+e	=0
51	vg	0.3945	y=g+t+e	=0
52	vg	0.3707	y=g+t+e	=0
53	vg	0.3485	y=g+t+e	=0
54	vg	0.3974	y=g+t+e	=0
55	vg	0.4243	y=g+t+e	=0
56	vg	0.4097	y=g+t+e	=0
57	vg	0.3857	y=g+t+e	=0
58	vg	0.4082	y=g+t+e	=0
59	vg	0.4052	y=g+t+e	=0
60	vg	0.3934	y=g+t+e	=0
61	vg	0.4202	y=g+t+e	=0
62	vg	0.3945	y=g+t+e	=0
63	vg	0.415	y=g+t+e	=0
64	vg	0.3687	y=g+t+e	=0
65	vg	0.4144	y=g+t+e	=0
66	vg	0.3795	y=g+t+e	=0
67	vg	0.3726	y=g+t+e	=0
68	vg	0.3893	y=g+t+e	=0
69	vg	0.3553	y=g+t+e	=0
70	vg	0.3741	y=g+t+e	=0
71	vg	0.381	y=g+t+e	=0
72	vg	0.4157	y=g+t+e	=0
73	vg	0.3923	y=g+t+e	=0
74	vg	0.4028	y=g+t+e	=0
75	vg	0.3896	y=g+t+e	=0
76	vg	0.3919	y=g+t+e	=0
77	vg	0.3921	y=g+t+e	=0
78	vg	0.3551	y=g+t+e	=0
79	vg	0.3987	y=g+t+e	=0
80	vg	0.3771	y=g+t+e	=0
81	vg	0.4021	y=g+t+e	=0
82	vg	0.3655	y=g+t+e	=0
83	vg	0.3698	y=g+t+e	=0
84	vg	0.4351	y=g+t+e	=0
85	vg	0.3856	y=g+t+e	=0
86	vg	0.3902	y=g+t+e	=0
87	vg	0.4032	y=g+t+e	=0
88	vg	0.3859	y=g+t+e	=0
89	vg	0.3775	y=g+t+e	=0
90	vg	0.3961	y=g+t+e	=0
91	vg	0.4111	y=g+t+e	=0
92	vg	0.4072	y=g+t+e	=0
93	vg	0.3486	y=g+t+e	=0
94	vg	0.4084	y=g+t+e	=0
95	vg	0.3728	y=g+t+e	=0
96	vg	0.383	y=g+t+e	=0
97	vg	0.3874	y=g+t+e	=0
98	vg	0.3874	y=g+t+e	=0
99	vg	0.3995	y=g+t+e	=0
100	vg	0.3837	y=g+t+e	=0
101	vg	0.4177	y=g+t+e	=0
102	vg	0.4473	y=g+t+e	=0
103	vg	0.4266	y=g+t+e	=0
104	vg	0.3752	y=g+t+e	=0
105	vg	0.4079	y=g+t+e	=0
106	vg	0.3653	y=g+t+e	=0
107	vg	0.4066	y=g+t+e	=0
108	vg	0.3899	y=g+t+e	=0
109	vg	0.3449	y=g+t+e	=0
110	vg	0.3887	y=g+t+e	=0
111	vg	0.3577	y=g+t+e	=0
112	vg	0.3827	y=g+t+e	=0
113	vg	0.415	y=g+t+e	=0
114	vg	0.3986	y=g+t+e	=0
115	vg	0.3909	y=g+t+e	=0
116	vg	0.4375	y=g+t+e	=0
117	vg	0.3984	y=g+t+e	=0
118	vg	0.3464	y=g+t+e	=0
119	vg	0.3784	y=g+t+e	=0
120	vg	0.3477	y=g+t+e	=0
121	vg	0.4001	y=g+t+e	=0
122	vg	0.3904	y=g+t+e	=0
123	vg	0.4442	y=g+t+e	=0
124	vg	0.3868	y=g+t+e	=0
125	vg	0.3213	y=g+t+e	=0
126	vg	0.3784	y=g+t+e	=0
127	vg	0.3764	y=g+t+e	=0
128	vg	0.357	y=g+t+e	=0
129	vg	0.4252	y=g+t+e	=0
130	vg	0.4414	y=g+t+e	=0
131	vg	0.3478	y=g+t+e	=0
132	vg	0.3671	y=g+t+e	=0
133	vg	0.3691	y=g+t+e	=0
134	vg	0.3944	y=g+t+e	=0
135	vg	0.4058	y=g+t+e	=0
136	vg	0.3892	y=g+t+e	=0
137	vg	0.3781	y=g+t+e	=0
138	vg	0.4012	y=g+t+e	=0
139	vg	0.404	y=g+t+e	=0
140	vg	0.3997	y=g+t+e	=0
141	vg	0.3721	y=g+t+e	=0
142	vg	0.3759	y=g+t+e	=0
143	vg	0.3622	y=g+t+e	=0
144	vg	0.4039	y=g+t+e	=0
145	vg	0.3776	y=g+t+e	=0
146	vg	0.444	y=g+t+e	=0
147	vg	0.424	y=g+t+e	=0
148	vg	0.3803	y=g+t+e	=0
149	vg	0.401	y=g+t+e	=0
150	vg	0.4156	y=g+t+e	=0
151	vg	0.3565	y=g+t+e	=0
152	vg	0.4178	y=g+t+e	=0
153	vg	0.3816	y=g+t+e	=0
154	vg	0.3517	y=g+t+e	=0
155	vg	0.3818	y=g+t+e	=0
156	vg	0.4071	y=g+t+e	=0
157	vg	0.3726	y=g+t+e	=0
158	vg	0.395	y=g+t+e	=0
159	vg	0.4167	y=g+t+e	=0
160	vg	0.4058	y=g+t+e	=0
161	vg	0.3976	y=g+t+e	=0
162	vg	0.4191	y=g+t+e	=0
163	vg	0.3894	y=g+t+e	=0
164	vg	0.3553	y=g+t+e	=0
165	vg	0.4033	y=g+t+e	=0
166	vg	0.4051	y=g+t+e	=0
167	vg	0.3763	y=g+t+e	=0
168	vg	0.3858	y=g+t+e	=0
169	vg	0.4328	y=g+t+e	=0
170	vg	0.3607	y=g+t+e	=0
171	vg	0.383	y=g+t+e	=0
172	vg	0.4084	y=g+t+e	=0
173	vg	0.4159	y=g+t+e	=0
174	vg	0.4073	y=g+t+e	=0
175	vg	0.4036	y=g+t+e	=0
176	vg	0.3925	y=g+t+e	=0
177	vg	0.3954	y=g+t+e	=0
178	vg	0.3522	y=g+t+e	=0
179	vg	0.3772	y=g+t+e	=0
180	vg	0.3946	y=g+t+e	=0
181	vg	0.374	y=g+t+e	=0
182	vg	0.382	y=g+t+e	=0
183	vg	0.3917	y=g+t+e	=0
184	vg	0.4279	y=g+t+e	=0
185	vg	0.3869	y=g+t+e	=0
186	vg	0.3832	y=g+t+e	=0
187	vg	0.4081	y=g+t+e	=0
188	vg	0.3843	y=g+t+e	=0
189	vg	0.4041	y=g+t+e	=0
190	vg	0.3929	y=g+t+e	=0
191	vg	0.4077	y=g+t+e	=0
192	vg	0.4079	y=g+t+e	=0
193	vg	0.4236	y=g+t+e	=0
194	vg	0.3856	y=g+t+e	=0
195	vg	0.4181	y=g+t+e	=0
196	vg	0.3578	y=g+t+e	=0
197	vg	0.3863	y=g+t+e	=0
198	vg	0.3701	y=g+t+e	=0
199	vg	0.3994	y=g+t+e	=0
200	vg	0.3592	y=g+t+e	=0
201	vg	0.3839	y=g+t+e	=0
202	vg	0.4516	y=g+t+e	=0
203	vg	0.3853	y=g+t+e	=0
204	vg	0.4226	y=g+t+e	=0
205	vg	0.3597	y=g+t+e	=0
206	vg	0.4125	y=g+t+e	=0
207	vg	0.3887	y=g+t+e	=0
208	vg	0.4102	y=g+t+e	=0
209	vg	0.4166	y=g+t+e	=0
210	vg	0.4171	y=g+t+e	=0
211	vg	0.3815	y=g+t+e	=0
212	vg	0.392	y=g+t+e	=0
213	vg	0.3902	y=g+t+e	=0
214	vg	0.3781	y=g+t+e	=0
215	vg	0.4336	y=g+t+e	=0
216	vg	0.3704	y=g+t+e	=0
217	vg	0.4174	y=g+t+e	=0
218	vg	0.3723	y=g+t+e	=0
219	vg	0.3536	y=g+t+e	=0
220	vg	0.3813	y=g+t+e	=0
221	vg	0.3929	y=g+t+e	=0
222	vg	0.345	y=g+t+e	=0
223	vg	0.4268	y=g+t+e	=0
224	vg	0.4139	y=g+t+e	=0
225	vg	0.394	y=g+t+e	=0
226	vg	0.3644	y=g+t+e	=0
227	vg	0.3751	y=g+t+e	=0
228	vg	0.3921	y=g+t+e	=0
229	vg	0.4021	y=g+t+e	=0
230	vg	0.411	y=g+t+e	=0
231	vg	0.3717	y=g+t+e	=0
232	vg	0.4076	y=g+t+e	=0
233	vg	0.3423	y=g+t+e	=0
234	vg	0.4264	y=g+t+e	=0
235	vg	0.4185	y=g+t+e	=0
236	vg	0.4284	y=g+t+e	=0
237	vg	0.4268	y=g+t+e	=0
238	vg	0.3809	y=g+t+e	=0
239	vg	0.3891	y=g+t+e	=0
240	vg	0.3899	y=g+t+e	=0
241	vg	0.3884	y=g+t+e	=0
242	vg	0.3574	y=g+t+e	=0
243	vg	0.3511	y=g+t+e	=0
244	vg	0.4025	y=g+t+e	=0
245	vg	0.3658	y=g+t+e	=0
246	vg	0.3803	y=g+t+e	=0
247	vg	0.3893	y=g+t+e	=0
248	vg	0.3783	y=g+t+e	=0
249	vg	0.3839	y=g+t+e	=0
250	vg	0.3911	y=g+t+e	=0
251	vg	0.4014	y=g+t+e	=0
252	vg	0.3372	y=g+t+e	=0
253	vg	0.3873	y=g+t+e	=0
254	vg	0.4448	y=g+t+e	=0
255	vg	0.3879	y=g+t+e	=0
256	vg	0.3711	y=g+t+e	=0
257	vg	0.4042	y=g+t+e	=0
258	vg	0.3636	y=g+t+e	=0
259	vg	0.4125	y=g+t+e	=0
260	vg	0.3809	y=g+t+e	=0
261	vg	0.4326	y=g+t+e	=0
262	vg	0.4026	y=g+t+e	=0
263	vg	0.3777	y=g+t+e	=0
264	vg	0.4113	y=g+t+e	=0
265	vg	0.3927	y=g+t+e	=0
266	vg	0.3516	y=g+t+e	=0
267	vg	0.3799	y=g+t+e	=0
268	vg	0.3638	y=g+t+e	=0
269	vg	0.3982	y=g+t+e	=0
270	vg	0.3817	y=g+t+e	=0
271	vg	0.3837	y=g+t+e	=0
272	vg	0.3851	y=g+t+e	=0
273	vg	0.4119	y=g+t+e	=0
274	vg	0.4213	y=g+t+e	=0
275	vg	0.3608	y=g+t+e	=0
276	vg	0.3551	y=g+t+e	=0
277	vg	0.3852	y=g+t+e	=0
278	vg	0.3501	y=g+t+e	=0
279	vg	0.4336	y=g+t+e	=0
280	vg	0.3821	y=g+t+e	=0
281	vg	0.4036	y=g+t+e	=0
282	vg	0.4389	y=g+t+e	=0
283	vg	0.405	y=g+t+e	=0
284	vg	0.409	y=g+t+e	=0
285	vg	0.4192	y=g+t+e	=0
286	vg	0.4166	y=g+t+e	=0
287	vg	0.4028	y=g+t+e	=0
288	vg	0.4047	y=g+t+e	=0
289	vg	0.3848	y=g+t+e	=0
290	vg	0.414	y=g+t+e	=0
291	vg	0.4198	y=g+t+e	=0
292	vg	0.4019	y=g+t+e	=0
293	vg	0.3667	y=g+t+e	=0
294	vg	0.3688	y=g+t+e	=0
295	vg	0.389	y=g+t+e	=0
296	vg	0.4288	y=g+t+e	=0
297	vg	0.4044	y=g+t+e	=0
298	vg	0.3871	y=g+t+e	=0
299	vg	0.3612	y=g+t+e	=0
300	vg	0.3822	y=g+t+e	=0
301	vg	0.3885	y=g+t+e	=0
302	vg	0.3588	y=g+t+e	=0
303	vg	0.3547	y=g+t+e	=0
304	vg	0.4503	y=g+t+e	=0
305	vg	0.4424	y=g+t+e	=0
306	vg	0.3911	y=g+t+e	=0
307	vg	0.3957	y=g+t+e	=0
308	vg	0.3877	y=g+t+e	=0
309	vg	0.3546	y=g+t+e	=0
310	vg	0.3909	y=g+t+e	=0
311	vg	0.362	y=g+t+e	=0
312	vg	0.3728	y=g+t+e	=0
313	vg	0.3633	y=g+t+e	=0
314	vg	0.3661	y=g+t+e	=0
315	vg	0.4412	y=g+t+e	=0
316	vg	0.4148	y=g+t+e	=0
317	vg	0.3639	y=g+t+e	=0
318	vg	0.4041	y=g+t+e	=0
319	vg	0.3533	y=g+t+e	=0
320	vg	0.365	y=g+t+e	=0
321	vg	0.3681	y=g+t+e	=0
322	vg	0.3881	y=g+t+e	=0
323	vg	0.3945	y=g+t+e	=0
324	vg	0.4245	y=g+t+e	=0
325	vg	0.4249	y=g+t+e	=0
326	vg	0.3749	y=g+t+e	=0
327	vg	0.3771	y=g+t+e	=0
328	vg	0.4121	y=g+t+e	=0
329	vg	0.3638	y=g+t+e	=0
330	vg	0.3965	y=g+t+e	=0
331	vg	0.3761	y=g+t+e	=0
332	vg	0.3971	y=g+t+e	=0
333	vg	0.3865	y=g+t+e	=0
334	vg	0.3926	y=g+t+e	=0
335	vg	0.4075	y=g+t+e	=0
336	vg	0.3655	y=g+t+e	=0
337	vg	0.3756	y=g+t+e	=0
338	vg	0.3757	y=g+t+e	=0
339	vg	0.3887	y=g+t+e	=0
340	vg	0.4227	y=g+t+e	=0
341	vg	0.4025	y=g+t+e	=0
342	vg	0.4336	y=g+t+e	=0
343	vg	0.4108	y=g+t+e	=0
344	vg	0.4034	y=g+t+e	=0
345	vg	0.4068	y=g+t+e	=0
346	vg	0.4137	y=g+t+e	=0
347	vg	0.3857	y=g+t+e	=0
348	vg	0.3702	y=g+t+e	=0
349	vg	0.3716	y=g+t+e	=0
350	vg	0.3696	y=g+t+e	=0
351	vg	0.3924	y=g+t+e	=0
352	vg	0.3719	y=g+t+e	=0
353	vg	0.4079	y=g+t+e	=0
354	vg	0.3731	y=g+t+e	=0
355	vg	0.3797	y=g+t+e	=0
356	vg	0.4337	y=g+t+e	=0
357	vg	0.4062	y=g+t+e	=0
358	vg	0.3711	y=g+t+e	=0
359	vg	0.4143	y=g+t+e	=0
360	vg	0.4092	y=g+t+e	=0
361	vg	0.3819	y=g+t+e	=0
362	vg	0.3892	y=g+t+e	=0
363	vg	0.3942	y=g+t+e	=0
364	vg	0.3962	y=g+t+e	=0
365	vg	0.3743	y=g+t+e	=0
366	vg	0.3883	y=g+t+e	=0
367	vg	0.3883	y=g+t+e	=0
368	vg	0.4113	y=g+t+e	=0
369	vg	0.4124	y=g+t+e	=0
370	vg	0.3844	y=g+t+e	=0
371	vg	0.4075	y=g+t+e	=0
372	vg	0.3496	y=g+t+e	=0
373	vg	0.4139	y=g+t+e	=0
374	vg	0.3599	y=g+t+e	=0
375	vg	0.393	y=g+t+e	=0
376	vg	0.4013	y=g+t+e	=0
377	vg	0.4175	y=g+t+e	=0
378	vg	0.3962	y=g+t+e	=0
379	vg	0.4163	y=g+t+e	=0
380	vg	0.4148	y=g+t+e	=0
381	vg	0.3927	y=g+t+e	=0
382	vg	0.393	y=g+t+e	=0
383	vg	0.378	y=g+t+e	=0
384	vg	0.4381	y=g+t+e	=0
385	vg	0.3935	y=g+t+e	=0
386	vg	0.3992	y=g+t+e	=0
387	vg	0.4156	y=g+t+e	=0
388	vg	0.4038	y=g+t+e	=0
389	vg	0.4371	y=g+t+e	=0
390	vg	0.3769	y=g+t+e	=0
391	vg	0.3896	y=g+t+e	=0
392	vg	0.3976	y=g+t+e	=0
393	vg	0.4131	y=g+t+e	=0
394	vg	0.3971	y=g+t+e	=0
395	vg	0.4172	y=g+t+e	=0
396	vg	0.4067	y=g+t+e	=0
397	vg	0.3972	y=g+t+e	=0
398	vg	0.3932	y=g+t+e	=0
399	vg	0.3792	y=g+t+e	=0
400	vg	0.3744	y=g+t+e	=0
401	vg	0.386	y=g+t+e	=0
402	vg	0.4035	y=g+t+e	=0
403	vg	0.3971	y=g+t+e	=0
404	vg	0.3809	y=g+t+e	=0
405	vg	0.3599	y=g+t+e	=0
406	vg	0.4257	y=g+t+e	=0
407	vg	0.3575	y=g+t+e	=0
408	vg	0.4035	y=g+t+e	=0
409	vg	0.405	y=g+t+e	=0
410	vg	0.369	y=g+t+e	=0
411	vg	0.4051	y=g+t+e	=0
412	vg	0.3261	y=g+t+e	=0
413	vg	0.3897	y=g+t+e	=0
414	vg	0.4109	y=g+t+e	=0
415	vg	0.4229	y=g+t+e	=0
416	vg	0.4173	y=g+t+e	=0
417	vg	0.4181	y=g+t+e	=0
418	vg	0.3572	y=g+t+e	=0
419	vg	0.4141	y=g+t+e	=0
420	vg	0.4139	y=g+t+e	=0
421	vg	0.3956	y=g+t+e	=0
422	vg	0.3739	y=g+t+e	=0
423	vg	0.391	y=g+t+e	=0
424	vg	0.3845	y=g+t+e	=0
425	vg	0.4009	y=g+t+e	=0
426	vg	0.413	y=g+t+e	=0
427	vg	0.4411	y=g+t+e	=0
428	vg	0.4124	y=g+t+e	=0
429	vg	0.3991	y=g+t+e	=0
430	vg	0.4028	y=g+t+e	=0
431	vg	0.3491	y=g+t+e	=0
432	vg	0.3848	y=g+t+e	=0
433	vg	0.3723	y=g+t+e	=0
434	vg	0.3669	y=g+t+e	=0
435	vg	0.4066	y=g+t+e	=0
436	vg	0.3494	y=g+t+e	=0
437	vg	0.3682	y=g+t+e	=0
438	vg	0.3493	y=g+t+e	=0
439	vg	0.3909	y=g+t+e	=0
440	vg	0.3827	y=g+t+e	=0
441	vg	0.3829	y=g+t+e	=0
442	vg	0.3762	y=g+t+e	=0
443	vg	0.3755	y=g+t+e	=0
444	vg	0.3719	y=g+t+e	=0
445	vg	0.4226	y=g+t+e	=0
446	vg	0.3807	y=g+t+e	=0
447	vg	0.3903	y=g+t+e	=0
448	vg	0.4045	y=g+t+e	=0
449	vg	0.4187	y=g+t+e	=0
450	vg	0.3689	y=g+t+e	=0
451	vg	0.4101	y=g+t+e	=0
452	vg	0.4069	y=g+t+e	=0
453	vg	0.3895	y=g+t+e	=0
454	vg	0.3877	y=g+t+e	=0
455	vg	0.4351	y=g+t+e	=0
456	vg	0.4236	y=g+t+e	=0
457	vg	0.4134	y=g+t+e	=0
458	vg	0.4161	y=g+t+e	=0
459	vg	0.4031	y=g+t+e	=0
460	vg	0.3896	y=g+t+e	=0
461	vg	0.3992	y=g+t+e	=0
462	vg	0.3949	y=g+t+e	=0
463	vg	0.4009	y=g+t+e	=0
464	vg	0.3951	y=g+t+e	=0
465	vg	0.3794	y=g+t+e	=0
466	vg	0.3961	y=g+t+e	=0
467	vg	0.3785	y=g+t+e	=0
468	vg	0.37	y=g+t+e	=0
469	vg	0.3745	y=g+t+e	=0
470	vg	0.4273	y=g+t+e	=0
471	vg	0.4023	y=g+t+e	=0
472	vg	0.4167	y=g+t+e	=0
473	vg	0.388	y=g+t+e	=0
474	vg	0.3625	y=g+t+e	=0
475	vg	0.4189	y=g+t+e	=0
476	vg	0.4066	y=g+t+e	=0
477	vg	0.341	y=g+t+e	=0
478	vg	0.3955	y=g+t+e	=0
479	vg	0.4089	y=g+t+e	=0
480	vg	0.3385	y=g+t+e	=0
481	vg	0.3863	y=g+t+e	=0
482	vg	0.4025	y=g+t+e	=0
483	vg	0.3917	y=g+t+e	=0
484	vg	0.4238	y=g+t+e	=0
485	vg	0.3862	y=g+t+e	=0
486	vg	0.3759	y=g+t+e	=0
487	vg	0.4287	y=g+t+e	=0
488	vg	0.4064	y=g+t+e	=0
489	vg	0.42	y=g+t+e	=0
490	vg	0.3993	y=g+t+e	=0
491	vg	0.3718	y=g+t+e	=0
492	vg	0.3351	y=g+t+e	=0
493	vg	0.4034	y=g+t+e	=0
494	vg	0.3593	y=g+t+e	=0
495	vg	0.3927	y=g+t+e	=0
496	vg	0.4062	y=g+t+e	=0
497	vg	0.3866	y=g+t+e	=0
498	vg	0.3938	y=g+t+e	=0
499	vg	0.4068	y=g+t+e	=0
[truncated: 5,001 more rows]
