# Supplementary material for: CORE GREML for estimating covariance between random effects in linear mixed models for complex trait analyses
Source: Nat Commun. 2020 Aug 21;11:4208. doi: 10.1038/s41467-020-18085-5 (PMC7442840; doi:10.1038/s41467-020-18085-5)
Supplement: Supplementary file 4 — Source Data [file 41467_2020_18085_MOESM4_ESM.zip › source_data_for_figures/SupplementaryFig_6b_source_data.txt]

trial p p_log
1 2.57894076809721e-97 222.403375260791
2 1.81167662557352e-108 248.08493731437
3 4.96303371971037e-103 235.564247387585
4 1.04904888410543e-131 301.590763253219
5 6.04358115501959e-90 205.433661626757
6 2.38012446362241e-131 300.771494400264
7 6.72078799599423e-112 255.984325006364
8 3.06428920906246e-91 208.415427825654
9 1.43702221948582e-103 236.803691508998
10 3.26699890320968e-109 249.79790333945
11 6.85528105923821e-113 258.267096195535
12 1.16714519596085e-108 248.524629279659
13 4.63049687196249e-119 272.474961888193
14 1.094480342545e-106 243.983740179764
15 3.09653305345571e-112 256.759247299537
16 5.50531815476041e-108 246.973475481072
17 2.5827691624228e-93 213.191551506339
18 4.71977980109302e-137 313.902395593986
19 3.71218212495503e-100 228.946889421849
20 2.55350962057959e-107 245.439136215659
21 5.8469821311811e-83 189.348637065383
22 4.78302831390861e-122 279.350307460896
23 8.10876762432943e-107 244.283659051325
24 6.47602747560649e-117 267.534348601815
25 2.04181397095785e-125 287.109298010055
26 9.27986732566179e-105 239.543587514483
27 5.48424604337603e-100 228.556629673033
28 1.02986576505154e-112 257.860101946777
29 2.34455012439626e-107 245.524511411476
30 1.01120493438275e-94 216.431856117312
31 1.70303359130782e-113 259.659704382057
32 1.45326566353461e-107 246.002791744542
33 7.38711750076938e-134 306.546664856356
34 6.30233329023942e-123 281.377046509908
35 8.8322855927023e-111 253.408531497197
36 6.51355646687774e-116 265.225985171985
37 4.83434550142226e-123 281.642220685346
38 2.07722202819023e-92 211.106797117769
39 1.14945568087519e-95 218.606295325089
40 4.0123871867593e-109 249.592388763739
41 3.26723123751651e-106 242.890076947482
42 2.43201302474093e-123 282.32924711861
43 1.5398479671094e-105 241.339751075479
44 1.45193216959206e-118 271.332145773143
45 5.69105277501375e-106 242.335124604374
46 6.70716155128275e-126 288.222545873456
47 7.21021924918723e-96 219.072669567553
48 1.22942928485861e-125 287.616586558601
49 6.10044202087535e-116 265.291509556317
50 3.41995266466105e-110 252.054733519109
51 6.21569753922582e-124 283.693473577806
52 1.54290045421125e-102 234.430015428538
53 3.4218798406453e-94 215.212808680367
54 1.35728806311948e-102 234.558190847687
55 5.29918102234187e-86 196.354765712956
56 7.73828301319444e-125 285.776956794183
57 2.66504395320195e-106 243.093799307128
58 3.31032258838512e-92 210.640782912085
59 3.78076985198955e-131 300.308719528778
60 4.7433383250119e-98 224.096597937627
61 2.54847079432547e-113 259.256622017542
62 9.08289767643611e-100 228.052116030341
63 8.02689627222426e-85 193.636934967787
64 1.73800476747786e-117 268.849718110381
65 1.4012176605796e-124 285.183209915104
66 1.03751001602127e-107 246.33978132329
67 2.13116553147866e-116 266.343201759369
68 9.38659048597287e-103 234.926982451639
69 2.0546100762665e-105 241.05134867834
70 1.14904650374272e-107 246.237672479084
71 4.97886670940062e-101 230.955892095653
72 1.88891421817641e-125 287.187134448003
73 2.78440962524877e-101 231.537058525244
74 2.14305045939377e-117 268.640225617942
75 3.61507009075471e-117 268.117344636013
76 1.05025231093606e-133 306.194786936776
77 2.54965412675057e-89 203.994115563068
78 2.06554215941881e-106 243.348627118481
79 2.81142935633298e-116 266.066177765557
80 7.02072140987101e-122 278.966515367577
81 3.01186630345029e-100 229.155949378417
82 1.09151433210101e-118 271.617474945729
83 2.0185719800658e-121 277.910405931428
84 7.06797489687639e-103 235.210690575594
85 2.05734888914651e-99 227.234505999453
86 6.65126723631913e-109 249.086967737985
87 4.4098259501889e-111 254.103110100737
88 1.86223668978335e-106 243.452241570705
89 6.8795369276762e-112 255.960979072677
90 2.20857502640708e-123 282.425618915132
91 1.10727681224711e-106 243.972116178671
92 1.50136004797618e-108 248.272818647401
93 5.76790979218126e-99 226.203614445908
94 5.32126413362604e-110 251.612649335116
95 1.25097226051477e-110 253.060439171955
96 7.98163917405633e-112 255.812386614682
97 3.91924523622682e-110 251.91846113586
98 2.13415398551049e-131 300.880576873785
99 1.20388638502196e-121 278.427241274445
100 9.78374554075575e-114 260.213978210965
101 4.94649456300553e-139 318.460648769552
102 3.59499006739691e-106 242.794478629093
103 5.58540138764648e-106 242.353863558559
104 2.06944448324863e-97 222.623473814742
105 2.34469475694653e-106 243.221864631557
106 1.14279219732115e-123 283.084491874602
107 2.67567030168967e-86 197.038118068459
108 1.1404944069612e-111 255.455483463632
109 8.54763870299607e-125 285.677481554539
110 1.1828607222333e-123 283.050030592888
111 6.05880576604793e-102 233.062166773041
112 5.19074334495732e-95 217.098706921124
113 1.1400678143541e-116 266.968783040397
114 5.94231121235988e-124 283.738453380574
115 1.95102396322958e-117 268.734101536201
116 2.24805337373715e-98 224.843274438901
117 1.73085578228355e-75 172.145266016513
118 5.15808226749231e-102 233.223114628566
119 1.92658419037239e-106 243.418271272034
120 5.11228050135568e-102 233.232033898666
121 7.47370850295927e-110 251.27296890052
122 5.0571711057292e-97 221.729946763475
123 2.70538863270606e-88 201.632242609517
124 3.8230643798638e-111 254.245893027624
125 1.05246403724075e-119 273.956491949193
126 6.89804215288013e-95 216.814346209054
127 7.10826786853669e-115 262.836027099233
128 1.93116750963249e-118 271.046916226005
129 2.51371518133918e-88 201.705726372749
130 1.72518798449024e-100 229.713173278343
131 9.6719843524663e-132 301.671998779721
132 1.46149572828135e-99 227.576463823677
133 1.43877590661432e-107 246.012812263136
134 2.69219815731573e-117 268.412097861529
135 7.82846971308233e-102 232.805912433433
136 4.10552112016576e-109 249.569442453839
137 3.60613509852515e-111 254.304308733333
138 2.53370235076924e-88 201.697806570683
139 9.77645296771455e-101 230.281117656375
140 7.75273753892327e-102 232.81563347357
141 1.5358289284059e-99 227.526853952623
142 1.42032081281429e-115 264.446402923702
143 4.95683464831449e-116 265.499103426036
144 1.89921216617598e-96 220.406729776628
145 3.20892384873387e-109 249.815839505033
146 2.97454997945251e-98 224.563246353272
147 1.42476710755529e-116 266.74586242024
148 1.75018670778234e-92 211.278106083046
149 5.98921422594285e-117 267.612495657759
150 4.70726594385542e-117 267.85334861983
151 5.43746252846415e-103 235.472952073313
152 2.00224661271899e-95 218.051313977951
153 3.68438394643957e-100 228.954405966453
154 1.39888044195135e-114 262.159028368939
155 1.41858062326341e-113 259.84245869769
156 2.27613705940298e-112 257.067050681461
157 8.29346678892227e-94 214.327530670455
158 4.52145317348701e-98 224.144505672683
159 5.78682823006279e-92 210.082244215336
160 1.27965604034854e-94 216.196407418098
161 3.28838993313162e-101 231.370696329435
162 8.71025182704947e-100 228.094008596553
163 5.41522276689046e-107 244.687390931903
164 6.79005560013855e-102 232.948220355323
165 1.72729309809428e-115 264.250730194383
166 1.3769582983186e-93 213.820536713604
167 9.25102592342993e-112 255.664795959318
168 3.20272353176472e-106 242.91001830587
169 3.10769873329209e-120 275.176328664139
170 1.00981617076932e-107 246.366836645215
171 1.05097197139667e-84 193.36743238847
172 1.56332720521406e-106 243.627203483492
173 3.22665740856391e-109 249.810328392981
174 9.5553744499546e-118 269.447937207471
175 9.54878296128966e-129 294.777063288469
176 3.32780809260644e-131 300.436333325405
177 4.78581928765074e-96 219.48251169719
178 1.52563807586242e-107 245.954192217411
179 3.68032219220932e-93 212.837413347867
180 6.15017835741798e-118 269.888559890693
181 1.41828253697153e-93 213.790966989851
182 2.32290738276952e-112 257.046710832004
183 1.53453075385941e-107 245.94838031387
184 3.60878977044484e-109 249.698402663857
185 5.74836783572024e-101 230.812178432541
186 6.75942897313825e-98 223.742400698359
187 9.93757748857547e-99 225.659600928868
188 9.68458097390344e-100 227.987974268954
189 4.65716067972622e-88 201.089082217231
190 2.49365937193205e-113 259.278364249414
191 1.4571297475821e-84 193.040679237063
192 4.19037267057436e-130 297.903272416389
193 9.57043335118016e-91 207.276564975764
194 1.25686138041079e-112 257.66091276992
195 6.90093875862176e-112 255.95787296101
196 1.21456493037766e-111 255.392559391667
197 4.49320742242788e-102 233.361112690684
198 4.83517716091331e-111 254.011027552758
199 4.88822878495178e-97 221.763923994216
200 9.20465266290646e-110 251.064651148896
201 5.00681785135621e-102 233.252878931505
202 1.09562252716465e-99 227.864601486729
203 3.53368844967904e-112 256.627188203307
204 1.13248821394492e-97 223.226336849214
205 1.33584138539975e-99 227.666362861847
206 9.26273160165246e-91 207.309244467922
207 2.03614379093145e-113 259.481057787903
208 7.85427157067777e-121 276.55173871935
209 4.37605026760247e-108 247.203043491191
210 2.85254760653911e-113 259.143903016303
211 2.55832205703144e-101 231.621742795278
212 7.02987099231103e-113 258.241947153696
213 4.3158041804657e-120 274.847927483525
214 2.46074270046564e-105 240.870971549238
215 4.15394942838598e-105 240.347375213192
216 6.41372915511136e-142 325.108642331917
217 1.06421074468108e-115 264.735052254699
218 7.26467531777617e-117 267.41943227557
219 4.00664730183465e-122 279.527426537999
220 7.62505998959042e-114 260.463260411371
221 1.80912327610321e-91 208.942401112373
222 7.551967171662e-113 258.170307426466
223 1.00545090277083e-93 214.134977548079
224 6.77999908558423e-107 244.46262798328
225 1.18155526992702e-111 255.420113726333
226 2.19504727392227e-113 259.405911924938
227 4.40148530037588e-116 265.617928735081
228 1.07761311380466e-120 276.235462643791
229 4.76169623085388e-118 270.144437017512
230 3.55928426184632e-127 291.158747335636
231 4.74505206919875e-113 258.635013102838
232 1.76945911066473e-105 241.200760851685
233 2.61996136557286e-132 302.978072703514
234 1.93975875602444e-113 259.529551895549
235 9.36878611673525e-101 230.323710854515
236 1.61127382300634e-110 252.807335168764
237 1.41551715174419e-114 262.147205658732
238 1.01353137257424e-115 264.783845053198
239 1.84762160150988e-116 266.485971596144
240 1.08167295583229e-107 246.298096074563
241 3.75071148246342e-105 240.449489213732
242 1.47838207105431e-107 245.985656655794
243 1.70635037825582e-111 255.052588514371
244 6.675489390253e-101 230.662651873908
245 5.17153984448027e-102 233.220508998959
246 3.92562352285156e-116 265.732345589367
247 3.41434234327084e-94 215.2150138458
248 4.33083027482388e-100 228.79275002639
249 2.8246008371616e-101 231.522727334363
250 1.21267676323978e-101 232.368264275079
251 2.37998556270456e-101 231.693999970824
252 1.45689646753658e-113 259.815807042296
253 1.16273559212392e-110 253.133584731507
254 1.06006201164088e-92 211.779501147491
255 8.88623196723218e-117 267.217952771333
256 9.23161521228531e-126 287.903087688131
257 2.62388424757938e-103 236.201608821243
258 1.72686770389855e-123 282.671657246613
259 3.03795925325387e-119 272.896440074567
260 1.74713811013776e-108 248.121210959727
261 2.65983024635153e-89 203.951810972874
262 1.81441241011697e-110 252.688598555026
263 4.07922937469458e-113 258.786207416502
264 1.32385622739101e-115 264.516736832281
265 5.20637115276379e-113 258.542232411026
266 5.20636338339406e-99 226.306042601392
267 2.24119603724047e-122 280.108371676708
268 4.58302199010861e-139 318.536969322466
269 1.60064054777303e-98 225.182935221928
270 1.07071898686289e-118 271.636710600142
271 7.72628092873299e-121 276.568168627224
272 2.67408599574767e-120 275.326603521157
273 3.42061121955214e-97 222.120934766149
274 5.91709002283326e-96 219.27032414958
275 3.71143611217249e-116 265.788451893361
276 8.79490566374279e-109 248.807602484343
277 3.41616621492905e-103 235.937745645878
278 2.99815427949899e-101 231.463097533235
279 4.53790254118695e-95 217.233118924467
280 7.66020446253017e-96 219.012130251796
281 5.06146349315819e-89 203.308417607092
282 7.54924053027256e-94 214.421551775256
283 9.12382550558264e-107 244.165715770895
284 8.4394818516572e-124 283.387630616522
285 4.71593379487897e-100 228.707562355234
286 5.97264465678496e-109 249.194585315952
287 1.28136921028619e-103 236.918335376636
288 1.68332215728529e-106 243.553250542008
289 6.81285576006819e-130 297.417250708939
290 2.28243394509228e-94 215.617756348091
291 1.94473060531435e-84 192.752024350287
292 7.00666609405038e-110 251.337498234289
293 2.11037671001771e-123 282.471099971162
294 6.21055394265591e-112 256.06328032165
295 2.49172616264235e-95 217.832608126127
296 1.50469868839576e-115 264.388693023205
297 3.63915265167832e-110 251.992609362796
298 1.92755308037306e-113 259.535864143795
299 6.0933798584689e-128 292.923688990493
300 2.9770664517689e-99 226.864985802903
301 5.35301571697623e-121 276.935136164766
302 1.715542838863e-122 280.375651790621
303 3.70919164990241e-115 263.486471725559
304 7.50637030024548e-109 248.966023102956
305 5.95410293037795e-99 226.171843656365
306 6.12984386272804e-107 244.563435671746
307 2.13846509852172e-124 284.760463203252
308 1.82285899533611e-124 284.920145386151
309 9.3229400150868e-122 278.682903314058
310 9.33406013680934e-103 234.93259448811
311 1.21309906534236e-93 213.947235352122
312 6.32307560853454e-87 198.480697353777
313 5.33526112986913e-102 233.189341655282
314 6.18177319727833e-111 253.765340166899
315 3.68992288055473e-92 210.532222997197
316 7.07276924967278e-104 237.512597577969
317 6.68978965228195e-133 304.343234936673
318 1.14236492409959e-101 232.427993783961
319 7.48129021716083e-132 301.928827009177
320 3.76161729807575e-100 228.933660302016
321 3.00406175463254e-119 272.907660775133
322 2.80400765839386e-102 233.832629784985
323 3.15569513143979e-113 259.04290670968
324 2.86252861226558e-109 249.930069771969
325 2.46404263905117e-109 250.07997178602
326 1.20861553776094e-115 264.607810173453
327 2.14033902081167e-115 264.036321456889
328 6.01642098574581e-120 274.515718597402
329 1.12512882576188e-91 209.417345921569
330 3.3530486106381e-117 268.192585915269
331 2.38483672538994e-117 268.533325217262
332 5.53371058055097e-107 244.665746368784
333 9.21982332270947e-99 225.734568331422
334 2.25190701084258e-102 234.051902067778
335 7.89120959934363e-108 246.613440612348
336 7.68236547336094e-104 237.429922167301
337 2.76314746748789e-100 229.242138882652
338 9.10578643675705e-98 223.444429029804
339 2.43121696093885e-104 238.58045773242
340 1.18357044906366e-115 264.628750020079
341 3.13041136489917e-108 247.538025620955
342 2.8232611505718e-115 263.75939304115
343 8.1173120966332e-118 269.611041896506
344 2.87223040935635e-127 291.373217936177
345 8.42201866291938e-112 255.758680869623
346 1.57427736629005e-101 232.107298040463
347 2.34900632251174e-88 201.773495786227
348 7.33296402412718e-95 216.753204031359
349 2.98270093686797e-103 236.073435333707
350 6.83799472139432e-107 244.454110431098
351 1.64256236441295e-97 222.854496580565
352 7.10440228186598e-112 255.928815783732
353 6.01893271637857e-104 237.673939717416
354 3.63289645844331e-94 215.152968488898
355 1.58792142341273e-102 234.40125360527
356 4.72551585910575e-116 265.546894055793
357 6.95037113464277e-123 281.279171379449
358 1.93990516146522e-137 314.791518654147
359 1.11272645083824e-111 255.480132056679
360 6.22311488857555e-102 233.035408918048
361 5.0561574686848e-97 221.730147219149
362 1.94296690120964e-87 199.660686955121
363 5.1042052620872e-114 260.864635840161
364 1.04098866841996e-109 250.941604232061
365 6.1864957584518e-106 242.251651044311
366 5.82064397676614e-100 228.497098394853
367 1.17702001777932e-128 294.567906067645
368 2.83079138845401e-105 240.730878449249
369 3.52345827234271e-118 270.445598002255
370 8.38575314147863e-105 239.64490055304
371 1.03439336065728e-100 230.224694169494
372 1.34252932656166e-136 312.857017255289
373 1.26166797042267e-118 271.472606341717
374 1.20464044576126e-136 312.965391510034
375 1.91378217151539e-84 192.768066332931
376 6.59058777060974e-113 258.306472972499
377 1.8572710102547e-110 252.665252017798
378 3.96341773556262e-131 300.261540464644
379 2.32434345145384e-133 305.400379755519
380 1.35319611214704e-117 269.099986595464
381 6.40527608198644e-100 228.40138726085
382 5.40322207266096e-120 274.623215703536
383 7.80653324348727e-102 232.808718506965
384 5.20899050755712e-102 233.213293408947
385 1.81441241011697e-110 252.688598555026
386 4.11297084462197e-100 228.844363698773
387 9.94017099730298e-102 232.567095261924
388 1.08013017759343e-104 239.3917681027
389 2.6988308105974e-100 229.265690653292
390 1.7953134507701e-120 275.725031528206
391 5.05417959826308e-99 226.335708662211
392 5.07416940171915e-121 276.988633405432
393 4.25654735736693e-120 274.861752807112
394 5.83133450431083e-106 242.310773980231
395 2.73938545467557e-132 302.933498666585
396 1.06831099488647e-93 214.074334756583
397 6.57645566901879e-106 242.190523909282
398 4.66915763867479e-108 247.138211365103
399 9.8348653720038e-106 241.788086094284
400 2.53896625492911e-107 245.444847938422
401 6.03116113851567e-116 265.302931234823
402 2.18452315844994e-91 208.753845891846
403 1.63845259409838e-103 236.672512322149
404 5.11178169185091e-129 295.401928985106
405 3.26574359838158e-112 256.70604293018
406 5.68470916404765e-108 246.941410075942
407 7.77000986738082e-96 218.997897493116
408 3.18132333298545e-108 247.52189279068
409 7.16569944750617e-113 258.222809831783
410 1.48566634534119e-110 252.888496840332
411 1.16846174876021e-80 184.051119300398
412 2.91299914497101e-114 261.425517416866
413 1.42919911779385e-116 266.742756557415
414 4.43508393869954e-111 254.097398780331
415 4.55287743371091e-94 214.927239305347
416 1.1643595702067e-94 216.290827530721
417 2.34756183209445e-132 303.08785500391
418 1.85260047043652e-95 218.128993522663
419 2.2945692347076e-118 270.874495844697
420 7.39644065825675e-94 214.441999849071
421 1.72360377867583e-96 220.503751608355
422 4.95805555170294e-109 249.380761498343
423 4.07320181165909e-114 261.090271225231
424 9.49630945405026e-121 276.361893007671
425 3.52879769544499e-91 208.27428624572
426 4.69266016106624e-125 286.277137004072
427 1.57623323055816e-100 229.803471329985
428 2.33205575573047e-101 231.714344215221
429 1.65273711984235e-99 227.453491432377
430 4.28787432565496e-115 263.341494579359
431 6.08601449384278e-121 276.806802819302
432 5.99469727869513e-114 260.703825309747
433 2.90155149987993e-113 259.126869914438
434 1.75257369404434e-108 248.118104653505
435 7.11627649505025e-133 304.281432743756
436 2.12963246040591e-112 257.133581004301
437 2.91553967735301e-113 259.122060567632
438 1.59727343147879e-103 236.697966508106
439 3.22201928188451e-100 229.088501030222
440 6.90051475847645e-106 242.142423845871
441 9.97774785121377e-130 297.03570469058
442 7.8869622434836e-136 311.086361599969
443 1.67876581019425e-123 282.699907551619
444 6.15507924087137e-123 281.400688804486
445 2.7833177396325e-98 224.629695465765
446 9.82091360705843e-123 280.933452284887
447 1.00179863298327e-106 244.072222839989
448 1.76930003047058e-95 218.174999829076
449 4.1949700245287e-114 261.060814406951
450 1.71373035516194e-109 250.443102647593
451 3.93370963989221e-130 297.96647917984
452 3.03433372747912e-91 208.425251591708
453 1.26083210932457e-106 243.842247950151
454 3.05797516632945e-120 275.192458172698
455 5.16710354224216e-90 205.590346081219
456 7.98334252611822e-92 209.760471368767
457 7.94551155407667e-113 258.119508323492
458 5.0766898278432e-132 302.316572834705
459 7.27931544597637e-105 239.786397938734
460 4.46250920069051e-125 286.327425415373
461 8.39129731726337e-117 267.275260745167
462 8.06027375596294e-114 260.40775308062
463 8.00459065524562e-102 232.783664276386
464 3.32347168968875e-107 245.175595024122
465 7.90903377334608e-124 283.452545909491
466 1.38432053689864e-113 259.866906076142
467 1.48981473787557e-113 259.793463733097
468 6.71595405499653e-122 279.010895447208
469 5.19897572474254e-111 253.938483692165
470 7.89226261272921e-100 228.192626435983
471 6.60671574004173e-108 246.791103375294
472 2.20732879151391e-96 220.256385834578
473 7.01342390126912e-116 265.152044774512
474 8.87013392978e-109 248.799085240957
475 1.14440094746717e-89 204.795191966361
476 3.43719274926845e-130 298.101407012259
477 2.70289102579513e-100 229.264187348944
478 6.69003530283517e-109 249.081155985269
479 1.22001682584526e-113 259.993250858001
480 5.17498839534537e-98 224.009502016713
481 3.6814636278587e-99 226.65261380834
482 3.63964079435255e-99 226.664039212502
483 1.27895868768412e-108 248.433143821763
484 6.0830180353513e-98 223.847838153205
485 2.78614853029371e-128 293.706231716202
486 4.51916147455115e-109 249.473448674197
487 1.08647679404147e-113 260.109175346293
488 4.02399695993325e-108 247.286914366044
489 6.94424239383286e-96 219.110256043734
490 2.4254825806532e-114 261.608670094399
491 5.11595956583745e-108 247.046825063144
492 2.1459385090161e-105 241.007857774344
493 6.5166383224844e-108 246.804831395094
494 3.20912864720329e-100 229.092509848581
495 5.7737537219144e-152 348.239611707706
496 1.61385938388742e-89 204.451444833164
497 9.55655164201389e-101 230.303867437308
498 2.77357132611034e-98 224.63320333623
499 1.67952593898854e-98 225.134827538995
500 3.39278177571913e-129 295.811826828526
