# Supplementary material for: CORE GREML for estimating covariance between random effects in linear mixed models for complex trait analyses
Source: Nat Commun. 2020 Aug 21;11:4208. doi: 10.1038/s41467-020-18085-5 (PMC7442840; doi:10.1038/s41467-020-18085-5)
Supplement: Supplementary file 4 — Source Data [file 41467_2020_18085_MOESM4_ESM.zip › source_data_for_figures/SupplementaryFig_7_source_data.txt]

trait	epsilon	epsilon_se	reg	reg_se	dhs	dhs_se	others	others_se	covregDhs	covregDhs_se	method
bmi	0.6345	0.0045	0.0208	0.0026	0.0549	0.0059	0.1107	0.0064	NA	NA	greml
weight	0.6248	0.0045	0.0377	0.003	0.0768	0.0061	0.1047	0.0066	NA	NA	greml
fluidiq	0.7527	0.0129	0.019	0.0076	0.0721	0.0183	0.1402	0.0195	NA	NA	greml
edu	0.8548	0.0057	0.0064	0.0028	0.0272	0.0065	0.1106	0.0072	NA	NA	greml
waist	0.7206	0.005	0.0218	0.0028	0.0574	0.0063	0.0975	0.0068	NA	NA	greml
hip	0.6331	0.0044	0.0282	0.0026	0.0658	0.0057	0.0749	0.006	NA	NA	greml
height	0.4808	0.0041	0.1463	0.0046	0.231	0.0074	0.0958	0.0073	NA	NA	greml
sitheight	0.5298	0.0042	0.0815	0.0036	0.1607	0.0066	0.0788	0.0066	NA	NA	greml
heelbmd	0.5186	0.0062	0.0405	0.0043	0.1789	0.0094	0.0397	0.0094	NA	NA	greml
diapres	0.8101	0.0057	0.0276	0.0031	0.076	0.0068	0.0368	0.0069	NA	NA	greml
bmi	0.6324	0.0046	0.0238	0.0035	0.0456	0.0125	0.1083	0.0127	0.0038	0.0054	coregreml
weight	0.6235	0.0047	0.0379	0.0038	0.0635	0.013	0.0963	0.0129	0.004	0.0058	coregreml
fluidiq	0.7562	0.0134	0.0209	0.0101	0.0079	0.0391	0.0613	0.0379	-0.0183	0.017	coregreml
edu	0.8527	0.0058	0.0067	0.0036	0.0304	0.0145	0.1274	0.015	0.0115	0.0061	coregreml
waist	0.7194	0.0051	0.025	0.0037	0.039	0.0134	0.0847	0.0134	0.0021	0.0058	coregreml
hip	0.6319	0.0046	0.0296	0.0034	0.0535	0.0122	0.0709	0.0121	0.0063	0.0053	coregreml
height	0.479	0.0042	0.1315	0.0052	0.2192	0.0077	0.0961	0.0073	0.0244	0.0047	coregreml
sitheight	0.529	0.0043	0.0716	0.0042	0.1516	0.0069	0.079	0.0066	0.0171	0.004	coregreml
heelbmd	0.5178	0.0064	0.0384	0.0055	0.1624	0.0201	0.033	0.0184	0.0094	0.0087	coregreml
diapres	0.8073	0.0058	0.0309	0.0041	0.0825	0.0151	0.0355	0.0143	-0.009	0.0065	coregreml
