# Supplementary material for: CORE GREML for estimating covariance between random effects in linear mixed models for complex trait analyses
Source: Nat Commun. 2020 Aug 21;11:4208. doi: 10.1038/s41467-020-18085-5 (PMC7442840; doi:10.1038/s41467-020-18085-5)
Supplement: Supplementary file 4 — Source Data [file 41467_2020_18085_MOESM4_ESM.zip › source_data_for_figures/SupplementaryFig_8__source_data.txt]

trait	epsilon	epsilon_se	g	g_se	t	t_se	covgt	covgt_se	method
bmi	0.635	0.0045	0.1718	0.0049	0.0141	0.0022	NA	NA	greml
weight	0.6256	0.0045	0.1881	0.0052	0.0311	0.0028	NA	NA	greml
fluidiq	0.7541	0.0129	0.2192	0.014	0.0108	0.0056	NA	NA	greml
edu	0.8547	0.0057	0.1385	0.0053	0.0058	0.0021	NA	NA	greml
waist	0.7215	0.005	0.1612	0.0051	0.0147	0.0024	NA	NA	greml
hip	0.6339	0.0044	0.1448	0.0047	0.0237	0.0025	NA	NA	greml
height	0.4774	0.0042	0.3476	0.0067	0.1415	0.0056	NA	NA	greml
sitheight	0.5288	0.0042	0.2514	0.0057	0.0753	0.004	NA	NA	greml
heelbmd	0.5191	0.0062	0.2339	0.0077	0.0267	0.0038	NA	NA	greml
diapres	0.8121	0.0057	0.1152	0.0054	0.0235	0.0028	NA	NA	greml
bmi	0.6333	0.0045	0.1702	0.0062	0.0132	0.003	0.002	0.0045	coregreml
weight	0.6235	0.0046	0.1848	0.0066	0.0291	0.0037	0.0041	0.005	coregreml
fluidiq	0.7536	0.013	0.1921	0.0179	6e-04	0.0065	0.0283	0.0119	coregreml
edu	0.853	0.0057	0.1429	0.0069	0.0078	0.003	-0.0048	0.0048	coregreml
waist	0.7199	0.005	0.1579	0.0066	0.013	0.0031	0.0038	0.0047	coregreml
hip	0.6326	0.0045	0.1368	0.0059	0.0191	0.0031	0.0098	0.0044	coregreml
height	0.4736	0.0042	0.3038	0.0079	0.1035	0.0062	0.0628	0.0065	coregreml
sitheight	0.5265	0.0042	0.2184	0.0068	0.0523	0.0045	0.0435	0.0053	coregreml
heelbmd	0.5183	0.0063	0.2067	0.0096	0.0134	0.0044	0.0306	0.0067	coregreml
diapres	0.8117	0.0057	0.0992	0.0068	0.0156	0.0033	0.0181	0.0049	coregreml
