# Supplementary material for: CORE GREML for estimating covariance between random effects in linear mixed models for complex trait analyses
Source: Nat Commun. 2020 Aug 21;11:4208. doi: 10.1038/s41467-020-18085-5 (PMC7442840; doi:10.1038/s41467-020-18085-5)
Supplement: Supplementary file 4 — Source Data [file 41467_2020_18085_MOESM4_ESM.zip › source_data_for_figures/SupplementaryFIg_9_source_data.txt]

trait	g	g_se	t	t_se	corgt	corgt_se	p_cor	sum_se	method	sum
bmi	0.2093	0.0057	0.0172	0.0027	NA	NA	NA	0.0051501542	greml	0.2265
weight	0.2226	0.0058	0.0368	0.0033	NA	NA	NA	0.0052308105	greml	0.2594
fluidiq	0.2228	0.0138	0.011	0.0057	NA	NA	NA	0.012598621	greml	0.2338
edu	0.1387	0.0051	0.0059	0.0021	NA	NA	NA	0.004725989	greml	0.1446
waist	0.1796	0.0055	0.0164	0.0026	NA	NA	NA	0.0050260322	greml	0.196
hip	0.1805	0.0056	0.0295	0.003	NA	NA	NA	0.0050960495	greml	0.21
height	0.3597	0.0064	0.1464	0.0054	NA	NA	NA	0.0050313515	greml	0.5061
sitheight	0.2938	0.0063	0.088	0.0046	NA	NA	NA	0.0052997777	greml	0.3818
heelbmd	0.3	0.0092	0.0343	0.0049	NA	NA	NA	0.0081626773	greml	0.3343
diapres	0.1211	0.0056	0.0247	0.0029	NA	NA	NA	0.0050661713	greml	0.1458
bmi	0.2073839	0.0079554953	0.016083831	0.0036633143	0.04219522	0.099186309	0.6705351	0.0059537063	coregreml	0.228341659558913
weight	0.2185431	0.008141079	0.034413435	0.0044006044	0.0559096	0.070648	0.4287208	0.0060716178	coregreml	0.262653736991485
fluidiq	0.1915445	0.018734718	0.00059826503	0.0065232804	2.63601	15.09556	0.861377	0.013834438	coregreml	0.248579120550404
edu	0.1437481	0.0071694367	0.007846293	0.0029871643	-0.1437732	0.1256551	0.2525454	0.0055004852	coregreml	0.141937430841968
waist	0.1757569	0.0075824773	0.014470169	0.0034756346	0.083872743	0.1125175	0.4560183	0.0058478354	coregreml	0.198686553873553
hip	0.169286	0.0076075024	0.023635689	0.0038879067	0.1917195	0.099264562	0.053433672	0.0059352862	coregreml	0.217176092067813
height	0.301838	0.0084653255	0.1028316	0.0062666391	0.3541568	0.045863204	1.1590917e-14	0.0054048281	coregreml	0.529458519622454
sitheight	0.2470029	0.0081845848	0.059149515	0.0051334924	0.4070166	0.064420894	2.6982616e-10	0.0058801537	coregreml	0.404546482696223
heelbmd	0.2585042	0.012683697	0.016758379	0.0055936547	0.5814318	0.2064687	0.0048613925	0.0088977441	coregreml	0.351800900450225
diapres	0.1030435	0.0072652525	0.016204424	0.0034997819	0.4601087	0.1693427	0.0065871347	0.0059312754	coregreml	0.156850524566324
